# Supplementary material for: RNAseq of INOCA patients identifies innate, invariant, and acquired immune changes: potential autoimmune microvascular dysfunction
Source: Front Cardiovasc Med. 2024 Jun 24;11:1385457. doi: 10.3389/fcvm.2024.1385457 (PMC11228317; doi:10.3389/fcvm.2024.1385457)
Supplement: Supplementary Data S1 — Complete list of 199 DEGs related to INOCA with annotation. [file Table1.xlsx]

## Sheet: MAIN Organized
Gene	Level	INOCA	CAD	RNA	CELL TYPE	PATHWAY	Disease Association	Cluster	Annotation	NOTE 1	NOTE 2	NOTE 3	NOTE 4	NOTE 5	NOTE 6	NOTE 7	NOTE 8	NOTE 9	NOTE 10
Symbol	(nRC)	Change	Change	Type
UPREGULATED TRANSCRIPTS
AGER	2.32684	1.71485	1.97187	mRNA	low all	inflammation, glucose	diabetes, regulates T cell activation	0	advanced glycosylation end-product specific receptor	The receptor for advanced glycation endproducts (RAGE) modulates T cell signaling.	Advanced Glycated End Products Alter Neutrophil Effect on Regulation of CD4+ T Cell Differentiation Through Induction of Myeloperoxidase and Neutrophil Elastase Activities.	The Receptor for Advanced Glycation Endproducts Drives T Cell Survival and Inflammation in Type 1 Diabetes Mellitus.	Chromatin decondensation and T cell hyperresponsiveness in diabetes-associated hyperglycemia.	RAGE ligation affects T cell activation and controls T cell differentiation.
ARSJ	1.03221	1.81741	1.61251	mRNA	MAIT T	arsenic efflux, hypoxia	body height, ceramide	1	arylsulfatase family member J	gapdh and arsJ specifically conferred resistance to arsenate and decreased accumulation of As(V)
CADM1	11.1795	1.55695	1.0271	mRNA	gdT, MAIT, Treg, myDC	Adhesion IgG family	distinguishes antitumor from autoimmune T cell	1.1	cell adhesion molecule 1	Effector Regulatory T Cells Reflect the Equilibrium between Antitumor Immunity and Autoimmunity in Adult T-cell Leukemia.	Epidermal Cadm1 expression promotes autoimmune alopecia via enhanced T cell adhesion and cytotoxicity.
CFH	38.5301	1.54383	1.23109	mRNA	MAIT T	Complement	modulates atherosclerositic process in mouse model	1	complement factor H	https://pubmed.ncbi.nlm.nih.gov/37499656/	Complement component C5a promotes expression of IL-22 and IL-17 from human T cells and its implication in age-related macular degeneration.
DKK2	0.844066	1.96238	1.35879	mRNA	MAIT T	Wnt and Notch	aortic dissection	1	dickkopf WNT signaling pathway inhibitor 2	Potential biomarkers of aortic dissection based on expression network analysis.	Wnt drive TCF1 and T cell differentiation
DMKN	1.66532	1.95554	1.72695	mRNA	MAIT T, NK, memB	Erk, STAT3	T2DM	1	dermokine (DMKN), transcript variant 5	The Lineage Differentiation and Dynamic Heterogeneity of Thymic Epithelial Cells During Thymus Organogenesis.	Whole Exome Sequencing Study in a Family with Type 2 Diabetes Mellitus.
ERFE	2.14811	2.13234	3.47838	mRNA	low all	C1q tumor necrosis factor-related protein 15 (CTRP15)	erythropoesis and iron metabolism, CAD	0	erythroferrone	The impacts of C1q/TNF-related protein-15 and adiponectin on Interleukin-6 and tumor necrosis factor-α in primary macrophages of patients with coronary artery diseases.	Higher serum level of CTRP15 in patients with coronary artery disease is associated with disease severity, body mass index and insulin resistance.
ESM1	3.01433	1.76447	1.23628	mRNA	MAIT T, etc	Akt, VEGF	immune signature in cancers	1	endothelial cell specific molecule 1	Esm1 modulates endothelial tip cell behavior and vascular permeability by enhancing VEGF bioavailability.	Development of an immune-related gene prognostic risk model and identification of an immune infiltration signature in the tumor microenvironment of colon cancer.
HID1	6.2474	1.53815	1.02159	mRNA	pcDC, T, MAIT, gdT	Vesicles	Syndromic encephalopathy	1	HID1 domain containing	HID-1 controls formation of large dense core vesicles by influencing cargo sorting and trans-Golgi network acidification.	Mutations in HID1 Cause Syndromic Infantile Encephalopathy and Hypopituitarism.
NME2	0.391007	2.15872	1.7018	mRNA	MAIT, others, low PMN	stemness, apoptosis	regulates class switch recombination in B cells	1.1	NME/NM23 nucleoside diphosphate kinase 2	NME proteins regulate class switch recombination.
NTN4	4.1935	1.56564	-1.05358	mRNA	MAIT T	Wnt B-Catenin	immune signature in cancers	1	netrin 4	Netrin Family Genes as Prognostic Markers and Therapeutic Targets for Clear Cell Renal Cell Carcinoma: Netrin-4 Acts through the Wnt/β-Catenin Signaling Pathway.	NTN4 as a prognostic marker and a hallmark for immune infiltration in breast cancer.
CCL8	0.43228	2.24527	1.45883	mRNA	monocyte, memB	mono gran chemoattractant	IBS	2.1	C-C motif chemokine ligand 8	Chemotactic factor that attracts monocytes, lymphocytes, basophils and eosinophils.
CPXM1	0.825826	2.05825	2.04754	mRNA	only memB DC, NK	glucose metab	Crohns inflamm	2.1	carboxypeptidase X, M14 family member 1	RNA-seq Reveals Transcriptomic Differences in Inflamed and Noninflamed Intestinal Mucosa of Crohn's Disease Patients Compared with Normal Mucosa of Healthy Controls.
FA2H	0.565082	2.43955	2.22983	mRNA	only memB	sphingolipids	psoriasis, atopic derm, leukodystrophy, dystonia	2.1	fatty acid 2-hydroxylase	The enzyme fatty acid 2-hydroxylase (FA2H) is involved in the synthesis of many but not all 2-hydroxylated sphingolipids.	Mutations in the fatty acid 2-hydroxylase gene are associated with leukodystrophy with spastic paraparesis and dystonia.
GLDC	4.24346	1.97048	-1.3167	mRNA	mainly memB, pmn	mitochondrial	immune infiltration in diabetic ulcers	2	glycine decarboxylase, nuclear gene for mitochondrial product.	Metabolism-related biomarkers, molecular classification, and immune infiltration in diabetic ulcers with validation.	Hypomethylation of glycine dehydrogenase promoter in peripheral blood mononuclear cells is a new diagnostic marker of hepatitis B virus-associated hepatocellular carcinoma.	GLDC mitigated by miR-30e regulates cell proliferation and tumor immune infiltration in TNBC.	Identification and characterization of GLDC as host susceptibility gene to severe influenza.
IGLL5	128.219	1.57675	-1.0846	mRNA	only memB, B	Immunoflobin	marker in Crohns with MZB1 JCHAIN, RA hub gene	2	immunoglobulin lambda like polypeptide 5	Whole transcriptional analysis identifies markers of B, T and plasma cell signaling pathways in the mesenteric adipose tissue associated with Crohn's disease.
JCHAIN	293.811	1.77513	-1.27012	mRNA	B cell	IgA and IgM	marker of PC in autoimmune, marker in Crohns w MZB1, IGLL5	2	joining chain of multimeric IgA and IgM	Whole transcriptional analysis identifies markers of B, T and plasma cell signaling pathways in the mesenteric adipose tissue associated with Crohn's disease.	The plasma cell signature in autoimmune disease.
MZB1	25.5168	1.71339	-1.11529	mRNA	only memB, pcDC	promotes JCHAIN	marker in Crohns w JCHAIN IGLL5	2	marginal zone B and B1 cell specific protein	Whole transcriptional analysis identifies markers of B, T and plasma cell signaling pathways in the mesenteric adipose tissue associated with Crohn's disease.	MZB1 promotes the secretion of J-chain-containing dimeric IgA and is critical for the suppression of gut inflammation.
TNFRSF17	8.98503	1.77217	-1.18987	mRNA	memB, B, pcDC	B-Cell Maturation	marker of PC in autoimmune w JCHAIN	2	TNF receptor superfamily member 17, B-Cell Maturation Factor	The plasma cell signature in autoimmune disease.	Direct Measurement of B Lymphocyte Gene Expression Biomarkers in Peripheral Blood Transcriptomics Enables Early Prediction of Vaccine Seroconversion.	B lymphocyte stimulator modulates number and function of endothelial progenitor cells in systemic lupus erythematosus.	Association of BAFF, APRIL serum levels, BAFF-R, TACI and BCMA expression on peripheral B-cell subsets with clinical manifestations in systemic lupus erythematosus.
DOWN REGULATED TRANSCRIPTS
Gene	Level	INOCA	CAD	RNA	CELL TYPE	PATHWAY	Disease Association	Cluster	Annotation	NOTE 1	NOTE 2	NOTE 3	NOTE 4	NOTE 5	NOTE 6	NOTE 7	NOTE 8	NOTE 9	NOTE 10
Symbol	(nRC)	Change	Change	Type
LCN2	81.8457	-1.52502	1.05017	mRNA	Neutrophil	transport, iron	stroke, many others	3	lipocalin 2
CRISP3	36.3391	-1.54277	1.08509	mRNA	Neutrophil	transport	immune thrombocytopenia, eosinophilic esophagitis	3	cysteine rich secretory protein 3	Identification and Validation of Gene Expression Pattern and Signature in Patients with Immune Thrombocytopenia.	Expression microarray analysis identifies novel epithelial-derived protein markers in eosinophilic esophagitis.
ABCA13	119.647	-1.56945	1.10706	mRNA	Basophil, neutrophil	transport, cholesterol	alcohol & diabetes Framingham	3	ATP binding cassette subfamily A member 13
MCEMP1	61.5636	-1.68349	1.00119	mRNA	Mono, neutrophil	activation, adhesion	septic immune cardiomyopathy, COVID progression, AAA with KCNE1 CLEC4D, stroke	5	mast cell expressed membrane protein 1	Systematic analysis of myocardial immune progression in septic cardiomyopathy: Immune-related mechanisms in septic cardiomyopathy.	Crucial Genes in Aortic Dissection Identified by Weighted Gene Coexpression Network Analysis.	Peripheral Blood MCEMP1 Gene Expression as a Biomarker for Stroke Prognosis.
CEACAM8	60.1369	-1.62292	1.10234	mRNA	Neutrophil	activation, adhesion	septic immune cardiomyopathy	3	carcinoembryonic antigen related cell adhesion molecule 8 aka CD66b	Systematic analysis of myocardial immune progression in septic cardiomyopathy: Immune-related mechanisms in septic cardiomyopathy.	Bioinformatics analysis to screen for genes related to myocardial infarction.
INHBA	4.01805	-1.98545	-1.35454	mRNA	Neutrophil, mono	TGF-ß, differentiation	T cell suppressor	3	inhibin subunit beta A, activin beta A-chain
MAK	162.968	-1.56435	1.03356	mRNA	Neutrophil	interferon response	response to IFN, retin pigmentosa	4	male germ cell associated kinase
ZBTB16	264.329	-1.57114	-1.16093	mRNA	MAIT GDT	antiinflammatory, reg by lncANRIL!	Con Ht Dis allele sp expr!! ZBTB16-RARa fusion is PML; PCOS; MS; reg by methylation; AAA;metabolic syndrome;	4	zinc finger and BTB domain containing 16	ZBTB16 (PLZF) is essential for the development and function of innate-like unconventional γδ+ T & invariant NKT cells	DNA methylation signatures of monozygotic twins clinically discordant for multiple sclerosis.
CLEC4E	760.497	-1.6041	-1.02817	mRNA	Neutrophil, mono	adhesion	AAA w KCNE1 MCEMP1!, STEMI biomarker	4	C-type lectin domain family 4 member E	Crucial Genes in Aortic Dissection Identified by Weighted Gene Coexpression Network Analysis.	Non-invasive STEMI-related biomarkers based on meta-analysis and gene prioritization.
KCNE1	50.1612	-1.64426	-1.00856	mRNA	eos, baso, neut mono	transport	AAA w CLEC4E, MCEMP1	4	potassium voltage-gated channel subfamily E regulatory subunit 1	Crucial Genes in Aortic Dissection Identified by Weighted Gene Coexpression Network Analysis.
MCEMP1	61.5636	-1.68349	1.00119	mRNA	Mono, neutrophil	activation, adhesion	AAA with KCNE1 CLEC4D, stroke, sepsis, septic immune cardiomyopathy, COVID progression,	5	mast cell expressed membrane protein 1	Systematic analysis of myocardial immune progression in septic cardiomyopathy: Immune-related mechanisms in septic cardiomyopathy.	Crucial Genes in Aortic Dissection Identified by Weighted Gene Coexpression Network Analysis.	Peripheral Blood MCEMP1 Gene Expression as a Biomarker for Stroke Prognosis.
DAAM2	100.527	-4.89728	1.13891	mRNA	Neutrophil only	Wnt, enable actin binding and GTPase, connects to TCF7, note TCF3 is TruCAD, regulated by hypoxia	nephrotic syndome, body height, osteoporosis, schizophrenia	3	dishevelled associated activator of morphogenesis 2	DAAM2 Variants Cause Nephrotic Syndrome via Actin Dysregulation.	Whole exome sequencing identifies a rare variant in DAAM2 as a potential candidate in idiopathic pulmonary ossification.	DAAM1 and DAAM2 are co-required for myocardial maturation and sarcomere assembly.	Genetic variants contribute to gene expression variability in humans.
PFKFB3	732.929	-1.55404	-1.01364	mRNA	Neutrophil mono	HIF, fructose, glycolytic	hypoxia, sepsis,	5	6-phosphofructo-2-kinase/fructose-2,6-biphosphatase 3
IL17RB	1.69845	-1.88125	-1.16729	mRNA	baso, Treg, Tcell	Interleukin 25 receptor	Inflammation		interleukin 17 receptor B	Cutting Edge: IL-17B Uses IL-17RA and IL-17RB to Induce Type 2 Inflammation from Human Lymphocytes.	TGF-β1 secreted by Tregs in lymph nodes promotes breast cancer malignancy via up-regulation of IL-17RB.	IL-17RB+ granulocytes are associated with airflow obstruction in asthma.
TLR2	2923.94	-1.50652	-1.00814	mRNA	Neutrophil, mono	Toll like receptor	LPS receptor triggering activation		toll like receptor 2
IL18RAP	886.407	-1.51441	-1.12773	mRNA	Neut, NK, MAIT, T cell	IL18 receptor	atopic dermatitis, Crohn's, Lupus, MI Risk, Celiac		interleukin 18 receptor accessory protein	Peripheral Blood Gene Expression Profile of Infants with Atopic Dermatitis.	Identification of shared loci associated with both Crohn's disease and leprosy in East Asians.	Blood transcriptome profiling identifies 2 candidate endotypes of atopic dermatitis.	Elevated Interleukin-18 Receptor Accessory Protein Mediates Enhancement in Reactive Oxygen Species Production in Neutrophils of Systemic Lupus Erythematosus Patients.	IL18-family Genes Polymorphism Is Associated with the Risk of Myocardial Infarction and IL18 Concentration in Patients with Coronary Artery Disease.	Human monocyte transcriptional profiling identifies IL-18 receptor accessory protein and lactoferrin as novel immune targets in hypertension.	The autoimmune disease-associated SNP rs917997 of IL18RAP controls IFNγ production by PBMC.	Peripheral blood gene expression profile of atherosclerotic coronary artery disease in patients of different ethnicity in Malaysia.	Whole blood transcriptomics in cardiac surgery identifies a gene regulatory network connecting ischemia reperfusion with systemic inflammation.	Genetic analysis of the interleukin-18 system highlights the role of the interleukin-18 gene in cardiovascular disease.
SFRP1	1.10637	-2.83636	1.8647	mRNA	low all	Wnt	modulates inflammation	7	secreted frizzled related protein 1	Secreted frizzled-related protein-1 improves postinfarction scar formation through a modulation of inflammatory response.	Frizzled A, a novel angiogenic factor: promises for cardiac repair.
NPC1L1	0.518876	-2.6115	-2.62361	mRNA	low all	transport, cholesterol		7	NPC1 like intracellular cholesterol transporter 1
NPM2	1.30871	-1.83863	-2.19068	mRNA	Eosinophil	Histone,			nucleophosmin/nucleoplasmin 2	Core histones chaperone involved in chromatin reprogramming, specially during fertilization and early embryonic development. Probably involved in sperm DNA decondensation during fertilization. (from UniProt Q86SE8)||
PDZD7	2.1467	-1.62804	-1.87713	mRNA	weak neutrophil	Cilia, binds CADM1	autosomal recessive deafness		PDZ domain containing 7	binds CADM1	Identification of Binding Partners of Deafness-Related Protein PDZD7.
GWAS or Disease related
Gene	Level	INOCA	CAD	RNA	CELL TYPE	PATHWAY	Disease Association	Cluster	Annotation	NOTE 1	NOTE 2	NOTE 3	NOTE 4	NOTE 5	NOTE 6	NOTE 7	NOTE 8	NOTE 9	NOTE 10
Symbol	(nRC)	Change	Change	Type
C1orf105	1.02165	1.96113	2.17361	Lnc-RNA	MAIT, PMN, T	unknown	heart failure, Afib, CAD	1.1	chromosome 1 open reading frame 105
CFH	38.5301	1.54383	1.23109	mRNA	MAIT T	Complement	modulates atherosclerositic process in mouse model	1	complement factor H	https://pubmed.ncbi.nlm.nih.gov/37499656/	Complement component C5a promotes expression of IL-22 and IL-17 from human T cells and its implication in age-related macular degeneration.
CHIT1	14.304	-1.61575	1.11297	mRNA	Macrophage Neutrophil MonoDC	TGF,	athero!, biomarker heart failure!, ALS, asthma	5	chitinase 1	The chitinases as biomarkers in immune-mediate diseases.	Identification of sex-specific biomarkers predicting new-onset heart failure.	Expression of Chitotriosidase in Macrophages Modulates Atherosclerotic Plaque Formation in Hyperlipidemic Mice.	Admixture mapping of coronary artery calcified plaque in African Americans with type 2 diabetes mellitus.
CRAT37	1.51453	1.58835	2.4518	Lnc-RNA	n/a		T2DM and HbA1C		cervical cancer-associated transcript 37 , long non-coding RNA.	https://pubmed.ncbi.nlm.nih.gov/35299963/
DAAM2	100.527	-4.89728	1.13891	mRNA	Neutrophil only	Wnt, connects to TCF7, note TCF3 is TruCAD, regulated by hypoxia	nephrotic syndome, eQTL, pulmonary ossification	3	dishevelled associated activator of morphogenesis 2	DAAM2 Variants Cause Nephrotic Syndrome via Actin Dysregulation.	Whole exome sequencing identifies a rare variant in DAAM2 as a potential candidate in idiopathic pulmonary ossification.	DAAM1 and DAAM2 are co-required for myocardial maturation and sarcomere assembly.	Genetic variants contribute to gene expression variability in humans.
GGT5	4.97913	1.5753	1.33691	mRNA	eos, baso, neut		aFib, hypertension in pilots		gamma-glutamyltransferase 5	Identification of differential gene expression profile from peripheral blood cells of military pilots with hypertension by RNA sequencing analysis.
HTRA3	1.81512	-1.99179	-1.12105	mRNA	Neut and progen	activation, proteolysis	GWAS LDL cholesterol	3	HtrA serine peptidase 3
IL18RAP	886.407	-1.51441	-1.12773	mRNA	Neut, NK, MAIT, T cell	IL18 receptor	atopic dermatitis, Crohn's, Lupus, MI Risk, Celiac		interleukin 18 receptor accessory protein	Peripheral Blood Gene Expression Profile of Infants with Atopic Dermatitis.	Identification of shared loci associated with both Crohn's disease and leprosy in East Asians.	Blood transcriptome profiling identifies 2 candidate endotypes of atopic dermatitis.	Elevated Interleukin-18 Receptor Accessory Protein Mediates Enhancement in Reactive Oxygen Species Production in Neutrophils of Systemic Lupus Erythematosus Patients.	IL18-family Genes Polymorphism Is Associated with the Risk of Myocardial Infarction and IL18 Concentration in Patients with Coronary Artery Disease.	Human monocyte transcriptional profiling identifies IL-18 receptor accessory protein and lactoferrin as novel immune targets in hypertension.	The autoimmune disease-associated SNP rs917997 of IL18RAP controls IFNγ production by PBMC.	Peripheral blood gene expression profile of atherosclerotic coronary artery disease in patients of different ethnicity in Malaysia.	Whole blood transcriptomics in cardiac surgery identifies a gene regulatory network connecting ischemia reperfusion with systemic inflammation.	Genetic analysis of the interleukin-18 system highlights the role of the interleukin-18 gene in cardiovascular disease.
LINC02009	6.32488	-1.75087	1.00566	Lnc-RNA	n/a	links to CCR2, infected THP` macs	osteoporosis	3	long intergenic non-protein coding RNA 2009
LINC02506	3.65586	8.30059	8.68521	Lnc-RNA	WBC, heart	expressed in heart	Obesity, Serum Lipids, educational attainment, smoking initiation, body height		long intergenic non-protein coding RNA 2506	Exploring the Genetic Association between Obesity and Serum Lipid Levels Using Bivariate Methods	https://pubmed.ncbi.nlm.nih.gov/36606461/
MPO	49.8995	-1.72607	1.09178	mRNA	Mono, neutrophil	activation, free radical	neutrophil granule, infection	3	myeloperoxidase	MPO is clinical target in HFpEF
PHF24	12.5879	-1.9956	-1.06392	mRNA	neut only	GABA signaling	GWAS to RA	4	PHD finger protein 24
PLIN4	175.566	-1.52917	1.00788	mRNA	Neutrophil	intracellular lipid droplets	obesity, athero	4	perilipin 4	Lipid droplet associated proteins: an emerging role in atherogenesis.
SEMA6B	4.74307	-2.19143	-1.13068	mRNA	Neutrophil, mono	recognition	GWAS mean corp vol	6	semaphorin 6B
TMEM171	1.31783	1.77395	1.73008	mRNA	MAIT T, memT	TNF-a	serum urate, FVIII !!	1	transmembrane protein 171	Genome-Wide Association Transethnic Meta-Analyses Identifies Novel Associations Regulating Coagulation Factor VIII and von Willebrand Factor Plasma Levels.	Whole Transcriptomic Analysis of Apigenin on TNFα Immuno-activated MDA-MB-231 Breast Cancer Cells.	Genome-wide association analyses identify 18 new loci associated with serum urate concentrations.
TONSL-AS1	0.78647	1.77155	1.37523	Lnc-RNA	n/a		CAD	2.7	TONSL antisense RNA 1 (from HGNC TONSL-AS1)	LncRNA TONSL-AS1 participates in coronary artery disease by interacting with miR-197.
TPST1	152.673	-1.55066	1.14326	mRNA	Neutrophil, Baso, Eos	Wnt, CXCR4, FVIII hemostasis	CKD atherosclerosis, RA athero	4	tyrosylprotein sulfotransferase 1	Enhanced tyrosine sulfation is associated with chronic kidney disease-related atherosclerosis.	Identification of immune-related genes in diagnosing atherosclerosis with rheumatoid arthritis through bioinformatics analysis and machine learning.
VNN1	346.115	-1.68068	1.14811	mRNA	Mono, neutrophil	hydrolyzes pantetheine to pantothenic acid and cysteamine	sepsis, COVID progression, athero	5	vanin 1	Identification of key genes in sepsis by WGCNA.	VNN1 promotes atherosclerosis progression in apoE-/- mice fed a high-fat/high-cholesterol diet.
WSCD2	0.559027	2.32792	2.02894	mRNA	Treg, memB	ferroptosis	cardiometabolic Mexicans	2.5	WSC domain containing 2
IFN Response genes
Gene	Level	INOCA	CAD	RNA	CELL TYPE	PATHWAY	Disease Association	Cluster	Annotation	NOTE 1	NOTE 2	NOTE 3
Symbol	(nRC)	Change	Change	Type
AGER	2.32684	1.71485	1.97187	mRNA	low all	inflammation, glucose	diabetes, regulates T cell activation	0	advanced glycosylation end-product specific receptor	The receptor for advanced glycation endproducts (RAGE) modulates T cell signaling.	Advanced Glycated End Products Alter Neutrophil Effect on Regulation of CD4+ T Cell Differentiation Through Induction of Myeloperoxidase and Neutrophil Elastase Activities.	The Receptor for Advanced Glycation Endproducts Drives T Cell Survival and Inflammation in Type 1 Diabetes Mellitus.	Chromatin decondensation and T cell hyperresponsiveness in diabetes-associated hyperglycemia.	RAGE ligation affects T cell activation and controls T cell differentiation.
CCL8	0.43228	2.24527	1.45883	mRNA	monocyte, memB	mono gran chemoattractant	IBS	2.1	C-C motif chemokine ligand 8	Chemotactic factor that attracts monocytes, lymphocytes, basophils and eosinophils.
CFH	38.5301	1.54383	1.23109	mRNA	MAIT T	Complement	modulates atherosclerositic process in mouse model	1	complement factor H	https://pubmed.ncbi.nlm.nih.gov/37499656/	Complement component C5a promotes expression of IL-22 and IL-17 from human T cells and its implication in age-related macular degeneration.
CLEC4E	760.497	-1.6041	-1.02817	mRNA	Neutrophil, mono	adhesion	AAA w KCNE1 MCEMP1!, STEMI biomarker	4	C-type lectin domain family 4 member E	Crucial Genes in Aortic Dissection Identified by Weighted Gene Coexpression Network Analysis.	Non-invasive STEMI-related biomarkers based on meta-analysis and gene prioritization.
ENTPD2	3.23076	-1.59503	1.11726	mRNA	weak eos, neut				ectonucleoside triphosphate diphosphohydrolase 2
ESM1	3.01433	1.76447	1.23628	mRNA	MAIT T, etc	Akt, VEGF	immune signature in cancers	1	endothelial cell specific molecule 1	Esm1 modulates endothelial tip cell behavior and vascular permeability by enhancing VEGF bioavailability.	Development of an immune-related gene prognostic risk model and identification of an immune infiltration signature in the tumor microenvironment of colon cancer.
FKBP5	1263.81	-1.66546	-1.04952	mRNA	many positive	immunosuppressor		4	FKBP prolyl isomerase 5
FN1	9.6789	-2.18296	3.38865	mRNA	mono, DC				fibronectin 1
GGT5	4.97913	1.5753	1.33691	mRNA	eos, baso, neut		aFib, hypertension in pilots		gamma-glutamyltransferase 5	Identification of differential gene expression profile from peripheral blood cells of military pilots with hypertension by RNA sequencing analysis.
GPR83	1.43798	-1.56131	-1.09774	mRNA	low all				G protein-coupled receptor 83
HRK	7.93686	-1.84404	-1.57359	mRNA	eos, memB				harakiri, BCL2 interacting protein
IL17RB	1.69845	-1.88125	-1.16729	mRNA	baso, Treg, Tcell	Interleukin 25 receptor	Inflammation		interleukin 17 receptor B	Cutting Edge: IL-17B Uses IL-17RA and IL-17RB to Induce Type 2 Inflammation from Human Lymphocytes.	TGF-β1 secreted by Tregs in lymph nodes promotes breast cancer malignancy via up-regulation of IL-17RB.	IL-17RB+ granulocytes are associated with airflow obstruction in asthma.
IL18RAP	886.407	-1.51441	-1.12773	mRNA	Neut, NK, MAIT, T cell	IL18 receptor	atopic dermatitis, Crohn's, Lupus, MI Risk, Celiac		interleukin 18 receptor accessory protein	Peripheral Blood Gene Expression Profile of Infants with Atopic Dermatitis.	Identification of shared loci associated with both Crohn's disease and leprosy in East Asians.	Blood transcriptome profiling identifies 2 candidate endotypes of atopic dermatitis.	Elevated Interleukin-18 Receptor Accessory Protein Mediates Enhancement in Reactive Oxygen Species Production in Neutrophils of Systemic Lupus Erythematosus Patients.	IL18-family Genes Polymorphism Is Associated with the Risk of Myocardial Infarction and IL18 Concentration in Patients with Coronary Artery Disease.	Human monocyte transcriptional profiling identifies IL-18 receptor accessory protein and lactoferrin as novel immune targets in hypertension.	The autoimmune disease-associated SNP rs917997 of IL18RAP controls IFNγ production by PBMC.	Peripheral blood gene expression profile of atherosclerotic coronary artery disease in patients of different ethnicity in Malaysia.	Whole blood transcriptomics in cardiac surgery identifies a gene regulatory network connecting ischemia reperfusion with systemic inflammation.	Genetic analysis of the interleukin-18 system highlights the role of the interleukin-18 gene in cardiovascular disease.
INHBA	4.01805	-1.98545	-1.35454	mRNA	Neutrophil, mono	TGF-ß, differentiation	T cell suppressor	3	inhibin subunit beta A, activin beta A-chain
LCN2	81.8457	-1.52502	1.05017	mRNA	Neutrophil	transport, iron	stroke, many others	3	lipocalin 2
PFKFB3	732.929	-1.55404	-1.01364	mRNA	Neutrophil mono	HIF, fructose, glycolytic	hypoxia, sepsis,	5	6-phosphofructo-2-kinase/fructose-2,6-biphosphatase 3
PIGR	0.849913	-2.5253	1.12511	mRNA	memB, B, neut	exports IgA and IgM, especially to mucosa		7	polymeric immunoglobulin receptor
PSMB8	9.68555	-1.54786	-1.00798	mRNA	modest all	proteosome			proteasome subunit beta 8 (from HGNC PSMB8)
RSPH14	5.52171	-1.7156	1.03547	mRNA	Neutrophil, mono	unknown		4	radial spoke head 14 homolog
SFRP1	1.10637	-2.83636	1.8647	mRNA	low all	Wnt		7	secreted frizzled related protein 1
TLR2	2923.94	-1.50652	-1.00814	mRNA	Neutrophil, mono	Toll like receptor	LPS receptor triggering activation		toll like receptor 2
TMEM171	1.31783	1.77395	1.73008	mRNA	MAIT T, memT		serum urate, FVIII !!	1	transmembrane protein 171	We identified 13 novel genome-wide significant ( P2.510(-8)) associations, 7 with FVIII levels ( FCHO2/TMEM171/TNPO1, HLA, SOX17/RP1, LINC00583/NFIB, RAB5C-KAT2A, RPL3/TAB1/SYNGR1, and ARSA) and 11 with VWF levels ( PDHB/PXK/KCTD6, SLC39A8, FCHO2/TMEM171/TN
TP73	1.52434	1.76955	1.60108	mRNA	T cell	apoptosis		2.5	tumor protein p73	Nuclear Factor kappa-B appears to be required to prevent p73-induced apoptosis triggered by primary T cell activation.
ZBTB16	264.329	-1.57114	-1.16093	mRNA	MAIT GDT	antiinflamm, reg by lncANRIL	Con Ht Dis allele sp expr!! ZBTB16-RARa fusion is PML; PCOS; MS; reg by methylation; AAA;metabolic syndrome;	4	zinc finger and BTB domain containing 16	ZBTB16 (PLZF) is essential for the development and function of innate-like unconventional γδ+ T & invariant NKT cells	DNA methylation signatures of monozygotic twins clinically discordant for multiple sclerosis.
COMMON TO INOCA AND CAD (n=23)
AGER	2.32684	1.71485	1.97187	mRNA	low all	inflammation, glucose	diabetes, regulates T cell activation	0	advanced glycosylation end-product specific receptor	The receptor for advanced glycation endproducts (RAGE) modulates T cell signaling.	Advanced Glycated End Products Alter Neutrophil Effect on Regulation of CD4+ T Cell Differentiation Through Induction of Myeloperoxidase and Neutrophil Elastase Activities.	The Receptor for Advanced Glycation Endproducts Drives T Cell Survival and Inflammation in Type 1 Diabetes Mellitus.	Chromatin decondensation and T cell hyperresponsiveness in diabetes-associated hyperglycemia.	RAGE ligation affects T cell activation and controls T cell differentiation.
CPXM1	0.825826	2.05825	2.04754	mRNA	only memB DC, NK	glucose metab	Crohns inflamm	2.1	carboxypeptidase X, M14 family member 1	RNA-seq Reveals Transcriptomic Differences in Inflamed and Noninflamed Intestinal Mucosa of Crohn's Disease Patients Compared with Normal Mucosa of Healthy Controls.
CRAT37	1.51453	1.58835	2.4518	Lnc-RNA	n/a	unknown	T2DM and HbA1C		cervical cancer-associated transcript 37 , long non-coding RNA.	https://pubmed.ncbi.nlm.nih.gov/35299963/
DMKN	1.66532	1.95554	1.72695	mRNA	MAIT T, NK, memB	Erk, STAT3	T2DM	1	dermokine (DMKN), transcript variant 5	The Lineage Differentiation and Dynamic Heterogeneity of Thymic Epithelial Cells During Thymus Organogenesis.	Whole Exome Sequencing Study in a Family with Type 2 Diabetes Mellitus.
ERFE	2.14811	2.13234	3.47838	mRNA	low all	C1q tumor necrosis factor-related protein 15 (CTRP15)	erythropoesis and iron metabolism, CAD	0	erythroferrone	The impacts of C1q/TNF-related protein-15 and adiponectin on Interleukin-6 and tumor necrosis factor-α in primary macrophages of patients with coronary artery diseases.	Higher serum level of CTRP15 in patients with coronary artery disease is associated with disease severity, body mass index and insulin resistance.
FA2H	0.565082	2.43955	2.22983	mRNA	only memB	sphingolipids	psoriasis, atopic derm, leukodystrophy, dystonia	2.1	fatty acid 2-hydroxylase	The enzyme fatty acid 2-hydroxylase (FA2H) is involved in the synthesis of many but not all 2-hydroxylated sphingolipids.	Mutations in the fatty acid 2-hydroxylase gene are associated with leukodystrophy with spastic paraparesis and dystonia.
HBBP1	0.609047	2.3378	2.4518	pseudo	RBC	mild thallasemia	mean corpuscular volume, RBC dist width		hemoglobin subunit beta pseudogene 1	Long noncoding RNA HBBP1 enhances γ-globin expression through the ETS transcription factor ELK1.
LENG8-AS1	1.63771	1.70292	2.4518	Lnc-RNA	n/a	cuprotosis	colorectal cancer progression		LENG8 antisense RNA 1 (from HGNC LENG8-AS1)	https://pubmed.ncbi.nlm.nih.gov/36949429/
LINC01562	0.71394	2.40915	2.4518	Lnc-RNA	n/a	unknown			long intergenic non-protein coding RNA 1562
LINC02506	3.65586	8.30059	8.68521	Lnc-RNA	WBC, heart	expressed in heart	Obesity, Serum Lipids, educational attainment, smoking initiation, body height		long intergenic non-protein coding RNA 2506	Exploring the Genetic Association between Obesity and Serum Lipid Levels Using Bivariate Methods	https://pubmed.ncbi.nlm.nih.gov/36606461/
MIR6732	0.644077	1.8508	2.4518	miRNA	n/a	HOXB5			microRNA 6732 (MIR6732), microRNA.
NACA4P	0.81231	2.82654	2.4518	pseudo	n/a	unknown	br ca		NACA family member 4, pseudogene (NACA4P), non-coding RNA.
NUP210L	7.19037	1.57248	2.4518	mRNA	low all	unknown			nucleoporin 210 like (NUP210L), transcript variant 1
TMEM171	1.31783	1.77395	1.73008	mRNA	MAIT T, memT	TNF-a	serum urate, FVIII !!	1	transmembrane protein 171	Genome-Wide Association Transethnic Meta-Analyses Identifies Novel Associations Regulating Coagulation Factor VIII and von Willebrand Factor Plasma Levels.	Whole Transcriptomic Analysis of Apigenin on TNFα Immuno-activated MDA-MB-231 Breast Cancer Cells.	Genome-wide association analyses identify 18 new loci associated with serum urate concentrations.
CNTNAP3P2	3.4337	-3.60459	-2.54853	pseudo	n/a			6	CNTNAP3 pseudogene 2	no lit
DDX11L9	6.06032	-2.22362	-1.97245	pseudo	n/a				DEAD/H-box helicase 11 like 16 (pseudogene)
NPC1L1	0.518876	-2.6115	-2.62361	mRNA	low all	transport, cholesterol		7	NPC1 like intracellular cholesterol transporter 1
NPM2	1.30871	-1.83863	-2.19068	mRNA	Eosinophil	Histone,			nucleophosmin/nucleoplasmin 2	Core histones chaperone involved in chromatin reprogramming, specially during fertilization and early embryonic development. Probably involved in sperm DNA decondensation during fertilization. (from UniProt Q86SE8)||
PDZD7	2.1467	-1.62804	-1.87713	mRNA	weak neutrophil	Cilia, binds CADM1	autosomal recessive deafness		PDZ domain containing 7	binds CADM1	Identification of Binding Partners of Deafness-Related Protein PDZD7.
RNVU1-1	0.8496	-2.42289	-2.3379	mRNA	n/a				RNA, variant U1 small nuclear 1 (RNVU1-1), small nuclear RNA
Discriminant genes INOCA vs CAD
ALOX15B	10.5654	-1.97797	1.42101	mRNA	mono and DC			7	arachidonate 15-lipoxygenase type B
FN1	9.6789	-2.18296	3.38865	mRNA	mono, DC				fibronectin 1
MAOA	41.3726	-2.09328	1.49101	mRNA	Neut, mono, MAIT, T, progenitors			7	monoamine oxidase A
SFRP1	1.10637	-2.83636	1.8647	mRNA	low all	Wnt		7	secreted frizzled related protein 1
TMEM119	6.09332	-1.7	1.59094	mRNA	Neutrophil, Baso				transmembrane protein 119
WFDC1	0.796349	-4.82803	1.91527	mRNA	CD4 T, Neutrophil	angiogenesis		7	WAP four-disulfide core domain 1	WFDC1 expression identifies memory CD4 T-lymphocytes rendered vulnerable to cell-cell HIV-1 transfer by promoting intercellular adhesive junctions.	Molecular structure, gene expression and functional role of WFDC1 in angiogenesis and cancer.
ZNF608	46.4883	-1.66686	1.66996	mRNA	Gran, B enrich, Baso weak		mut affects BCR, SNPs to bariatric weight loss		zinc finger protein 608
UPREGULATED but not integrated
ASTL	1.03136	1.67968	1.12451	mRNA	MAIT T low			1.1	astacin like metalloendopeptidase (from HGNC ASTL)||astacin like metalloendopeptidase (ASTL), mRNA. (from RefSeq NM_001002036)
CALY	0.672722	1.99088	1.32809	mRNA	low all	vesicular traffic	height, mass, triglycerides		calcyon neuron specific vesicular protein (from HGNC CALY)||calcyon neuron specific vesicular protein (CALY), transcript variant 1, mRNA. (from RefSeq NM_015722)
CGN	0.972297	1.83857	1.12852	mRNA	low all	apical junction	neutrophil count		cingulin (from HGNC CGN)||cingulin (CGN), mRNA. (from RefSeq NM_020770)
COL13A1	6.75466	1.69201	-1.04829	mRNA	low gdT NK	fibrosis		2.5	collagen type XIII alpha 1 chain
DAB2IP	3.85349	1.68614	1.36119	mRNA	MAIT T			1.1	DAB2 interacting protein (from HGNC DAB2IP)||DAB2 interacting protein (DAB2IP), transcript variant 1, mRNA. (from RefSeq NM_032552)
DNAAF4	0.645821	1.92928	1.16497	mRNA	low all	dynein	ciliary dyskinesis		dynein axonemal assembly factor 4 (DNAAF4), transcript variant 3, mRNA. (from RefSeq NM_001033560)
DUXAP9	0.509664	2.25061	1.34571	pseudo	n/a	PI3K AKT SOX9		1	double homeobox A pseudogene 9 (from HGNC DUXAP9)||double homeobox A pseudogene 9 (DUXAP9), transcript variant 1, non-coding RNA. (from RefSeq NR_122111)
ELAVL4	0.677037	1.89829	-1.10441	mRNA	non-classical mono	RNA binding	smoking, BMI, ADHD		ELAV like RNA binding protein 4 (ELAVL4), transcript variant 12, mRNA. (from RefSeq NM_001324217)
GLP1R	1.27467	2.00892	1.1087	Lnc-RNA	low all	glucose metab	fasting glucose, T2DM	1	glucagon like peptide 1 receptor (GLP1R), transcript variant 3, non-coding RNA. (from RefSeq NR_136563)||glucagon like peptide 1 receptor (GLP1R), transcript variant 3, non-coding RNA. (from RefSeq NR_136563)
H1-1	0.850582	1.84535	-1.02807	mRNA	T reg, T	histone		2.5	H1.1 linker histone, cluster member
KLHDC7A	1.22236	1.78209	1.24426	mRNA	n/a		T2DM		kelch domain containing 7A (KLHDC7A), mRNA. (from RefSeq NM_152375)||kelch domain containing 7A (KLHDC7A), mRNA. (from RefSeq NM_152375)
LENEP	1.01753	1.66889	1.17198	mRNA	low all				lens epithelial protein (LENEP), mRNA. (from RefSeq NM_018655)||lens epithelial protein (LENEP), mRNA. (from RefSeq NM_018655)
LINC00515	2.37269	1.62791	1.25086	Lnc-RNA	n/a				long intergenic non-protein coding RNA 515 (LINC00515), long non-coding RNA. (from RefSeq NR_024092)
LINC01163	5.28697	1.61346	1.11134	Lnc-RNA	n/a				long intergenic non-protein coding RNA 1163 (LINC01163), long non-coding RNA. (from RefSeq NR_120619)||long intergenic non-protein coding RNA 1163 (LINC01163), long non-coding RNA. (from RefSeq NR_120619)
LOC646548	0.619551	2.03019	1.30077	Lnc-RNA	n/a				ADAM metallopeptidase domain 20 pseudogene (LOC646548), non-coding RNA. (from RefSeq NR_135825)
MCF2L-AS1	1.58115	1.52689	1.08538	Lnc-RNA	n/a				MCF2L antisense RNA 1 (from HGNC MCF2L-AS1)
MIR181A2HG	2.83362	1.50188	1.29796	Lnc-RNA	n/a				MIR181A2 host gene (from HGNC MIR181A2HG)||MIR181A2 host gene (MIR181A2HG), long non-coding RNA. (from RefSeq NR_038975)
MIR32	1.25904	1.71786	1.47341	miRNA	n/a				microRNA 32 (MIR32), microRNA. (from RefSeq NR_029506)||microRNA 32 (MIR32), microRNA. (from RefSeq NR_029506)
MIR6774	1.33154	1.54469	1.26044	miRNA	n/a				microRNA 6774 (MIR6774), microRNA. (from RefSeq NR_106832)||microRNA 6774 (MIR6774), microRNA. (from RefSeq NR_106832)
PLEKHG7	2.62083	1.54466	1.43412	mRNA	only memB, B			2.1	pleckstrin homology and RhoGEF domain containing G7
RNA45SN2	0.538639	2.44971	1.37189	rRNA	n/a		Downs methylation		RNA, 45S Pre-Ribosomal N2	Finally, we showed that RNA45S expression is lower in adults with Downs Syndrome.
SCAT1	3.04693	1.5194	-1.02299	mRNA	n/a				SCAT1 (from geneSymbol)||S-phase cancer associated transcript 1 (SCAT1), transcript variant 2, long non-coding RNA. (from RefSeq NR_110849)
SGCA	1.03171	1.79327	1.42184	mRNA	memB, B, mono		limb-girdle musc dys	2.1	sarcoglycan alpha
SLC47A1	5.05802	1.7061	1.06838	mRNA	eos, pcDC			2.5	solute carrier family 47 member 1
SLC4A10	42.1396	1.62416	-1.01729	mRNA	only MAIT, memT			1.1	solute carrier family 4 member 10 (from HGNC SLC4A10)
SNORD116-22	0.54802	1.97874	1.38833	snoRNA	n/a			1	small nucleolar RNA, C/D box 116-22 (SNORD116-22), small nucleolar RNA. (from RefSeq NR_003336)||small nucleolar RNA, C/D box 116-22 (SNORD116-22), small nucleolar RNA. (from RefSeq NR_003336)
TMEM132C	0.630368	2.03491	1.22876	mRNA	GDT		Pulmonary function	2.5	Membrane; Single-pass type I membrane protein
VSTM4	1.03757	2.66967	1.39827	mRNA	low many, Pmn, memB	TNF	immunosuppression		V-set and transmembrane domain containing 4 (from HGNC VSTM4)||V-set and transmembrane domain containing 4 (VSTM4), transcript variant 1, mRNA. (from RefSeq NM_001031746)	Recent studies have suggested that V-Set and transmembrane domain-containing 4 (VSTM4) and its fragment, peptide Lv, exhibit immunosuppressive activity on T cells and vascular endothelial growth factor (VEGF)-like activity, respectively.
ZNF793-AS1	1.02914	1.77275	1.46794	Lnc-RNA	n/a				ZNF793 antisense RNA 1 (head to head) (ZNF793-AS1), long non-coding RNA. (from RefSeq NR_110723)||ZNF793 antisense RNA 1 (head to head) (ZNF793-AS1), long non-coding RNA. (from RefSeq NR_110723)
DOWNREGULATED BUT NOT INTEGRATED
A3GALT2	6.00554	-1.53636	1.09488	mRNA	low all	galactose			alpha 1,3-galactosyltransferase 2 (A3GALT2), mRNA. (from RefSeq NM_001080438)||alpha 1,3-galactosyltransferase 2 (A3GALT2), mRNA. (from RefSeq NM_001080438)
ABCC11	1.60588	-2.16053	1.30002	mRNA	weak mem B, baso	multidrug resistance		4	ATP binding cassette subfamily C member 11
ARHGEF9-IT1	1.1944	-1.6419	-1.1604	Lnc-RNA	n/a				ARHGEF9 intronic transcript 1 (ARHGEF9-IT1), long non-coding RNA. (from RefSeq NR_138419)||ARHGEF9 intronic transcript 1 (ARHGEF9-IT1), long non-coding RNA. (from RefSeq NR_138419)
ARMC12	3.85565	-2.00049	-1.21615	mRNA	low all				(from UniProt F8WC51)||armadillo repeat containing 12 (ARMC12), transcript variant 2, mRNA. (from RefSeq NM_001286574)
ASB16	0.665841	-2.22594	-1.05073	mRNA	Eos, neut,baso, many others				ankyrin repeat and SOCS box containing 16 (from HGNC ASB16)||ankyrin repeat and SOCS box containing 16 (ASB16), mRNA. (from RefSeq NM_080863)
BCRP3	2.0987	-1.60152	-1.2127	Lnc-RNA	n/a	autophagy VPS34			BCR pseudogene 3 (BCRP3), non-coding RNA. (from RefSeq NR_024494)||BCR pseudogene 3 (BCRP3), non-coding RNA. (from RefSeq NR_024494)	Long noncoding RNA BCRP3 stimulates VPS34 and autophagy activities to promote protein homeostasis and cell survival.
BEX1	1.1772	-1.91472	1.02626	mRNA	eosinophil				brain expressed X-linked 1 (BEX1), mRNA. (from RefSeq NM_018476)||brain expressed X-linked 1 (BEX1), mRNA. (from RefSeq NM_018476)
BPI	53.0167	-1.66462	1.15308	mRNA	Neutrophil	antimicrobial	neutrophil granule, infection	3	bactericidal permeability increasing protein
C1orf226	3.29037	-1.92869	-1.47087	Lnc-RNA	n/a	n/a			chromosome 1 open reading frame 226 (C1orf226), transcript variant 2, mRNA. (from RefSeq NM_001085375)||chromosome 1 open reading frame 226 (C1orf226), transcript variant 2, mRNA. (from RefSeq NM_001085375)
CDH6	1.49233	-2.01499	1.07523	mRNA	low all				cadherin 6 (CDH6), transcript variant 2, mRNA. (from RefSeq NM_001362435)||cadherin 6 (CDH6), transcript variant 2, mRNA. (from RefSeq NM_001362435)
CEACAM6	25.2618	-1.64913	1.2119	mRNA	Neutrophil	activation, adhesion	RNA marker CAD psoriasis, LSE	3	carcinoembryonic antigen related cell adhesion molecule 6 aka CD66c	Neutrophil Pathways of Inflammation Characterize the Blood Transcriptomic Signature of Patients with Psoriasis and Cardiovascular Disease.
CNGA4	2.13294	-1.65117	1.08949	mRNA	low all				cyclic nucleotide gated channel alpha 4 (from HGNC CNGA4)||cyclic nucleotide gated channel subunit alpha 4 (CNGA4), mRNA. (from RefSeq NM_001037329)
CNTNAP3B	2.21641	-2.88631	-1.91508	mRNA	Neutrophil, eos only		preeclampsia	6	contactin associated protein like 3B
CNTNAP3P2	3.4337	-3.60459	-2.54853	pseudo	n/a			6	CNTNAP3 pseudogene 2	no lit
COL17A1	4.53689	-1.83476	-1.15326	mRNA	Neutrophil	adhesion	bulbous pemphigoid antigen-2, SBP	3	collagen type XVII alpha 1 chain
COL9A2	70.8781	-1.50747	1.03759	mRNA	Eos Neutrophil	adhesion	multiple epiphyseal dysplasia	4	collagen type IX alpha 2 chain
CTSG	8.8299	-1.70524	1.22052	mRNA	Neutrophil, mono	activation, proteolysis	neutrophil granule, infection	3	cathepsin G
CYP1B1-AS1	14.2086	-1.64679	1.3499	Lnc-RNA	n/a				CYP1B1 antisense RNA 1 (from HGNC CYP1B1-AS1)||CYP1B1 antisense RNA 1 (CYP1B1-AS1), long non-coding RNA. (from RefSeq NR_027252)
CYYR1	5.43712	-1.63717	-1.15469	mRNA	pcDC				cysteine and tyrosine rich 1 (CYYR1), transcript variant 3, non-coding RNA. (from RefSeq NR_135472)||cysteine and tyrosine rich 1 (CYYR1), transcript variant 3, non-coding RNA. (from RefSeq NR_135472)
DDX11L9	6.06032	-2.22362	-1.97245	mRNA	n/a				DEAD/H-box helicase 11 like 16 (pseudogene) (DDX11L16), non-coding RNA. (from RefSeq NR_110561)||DEAD/H-box helicase 11 like 9 (pseudogene) (DDX11L9), transcript variant 2, non-coding RNA. (from RefSeq NR_051985)
DNAJB5	15.5342	-1.51488	-1.16436	mRNA	Neutrophil, mDC	Heat shock			DnaJ heat shock protein family (Hsp40) member B5 (DNAJB5), transcript variant 5, mRNA. (from RefSeq NM_001349724)||DnaJ heat shock protein family (Hsp40) member B5 (DNAJB5), transcript variant 6, mRNA. (from RefSeq NM_001349725)
DRC7	4.83224	-1.55828	-1.02548	mRNA	Basophil, T				(from UniProt H3BRX1)||dynein regulatory complex subunit 7 (DRC7), transcript variant 2, mRNA. (from RefSeq NM_032269)
ECHDC3	34.3699	-1.98471	1.01822	mRNA	eos and neut	mitochondrial	insulin sensitivity	4	enoyl-CoA hydratase domain containing 3
ENTPD2	3.23076	-1.59503	1.11726	mRNA	weak eos, neut				ectonucleoside triphosphate diphosphohydrolase 2 (from HGNC ENTPD2)||ectonucleoside triphosphate diphosphohydrolase 2 (ENTPD2), transcript variant 2, mRNA. (from RefSeq NM_001246)
EPCAM	6.73586	-1.7333	-1.0687	mRNA	low all			7	epithelial cell adhesion molecule (from HGNC EPCAM)||epithelial cell adhesion molecule (EPCAM), mRNA. (from RefSeq NM_002354)
ESPN	103.832	-1.57658	-1.12463	mRNA	weak MAIT				espin (ESPN), transcript variant 1, mRNA. (from RefSeq NM_031475)
FAM135A-AS1	0.356768	-2.29222	-1.62149	Lnc-RNA	n/a				FAM135A antisense RNA 1 (FAM135A-AS1), long non-coding RNA. (from RefSeq NR_147708)||FAM135A antisense RNA 1 (FAM135A-AS1), long non-coding RNA. (from RefSeq NR_147708)
FAM27B	0.674245	-2.13462	-1.10388	mRNA	n/a				family with sequence similarity 27 member B (from HGNC FAM27B)
FAM72A	1.35677	-1.59832	-1.11278	mRNA	monocyte DC				family with sequence similarity 72 member A (from HGNC FAM72A)
FKBP5	1263.81	-1.66546	-1.04952	mRNA	many positive	immunosuppressor		4	FKBP prolyl isomerase 5
FOXC1	2.06189	-2.19621	-1.2178	mRNA	NK only			7	forkhead box C1 (FOXC1), mRNA. (from RefSeq NM_001453)||forkhead box C1 (FOXC1), mRNA. (from RefSeq NM_001453)
FRG1DP	1.65339	-2.15698	-1.11457	mRNA	n/a				FSHD region gene 1 family member D, pseudogene (from HGNC FRG1DP)
GABRB2	0.764301	-2.32013	-1.67751	mRNA	low all	GABA receptor		7	GABA, the major inhibitory neurotransmitter in the vertebrate brain, mediates neuronal inhibition by binding to the GABA/benzodiazepine receptor and opening an integral chloride channel. (from UniProt P47870)
GAGE10	0.354699	-2.24273	-1.43024	mRNA	low all				G antigen 10 (GAGE10), mRNA. (from RefSeq NM_001098413)||G antigen 10 (GAGE10), mRNA. (from RefSeq NM_001098413)
HSD17B1	1.40653	-1.7106	-1.09439	mRNA	Neutrophil, mono				hydroxysteroid 17-beta dehydrogenase 1 (from HGNC HSD17B1)||hydroxysteroid 17-beta dehydrogenase 1 (HSD17B1), transcript variant 2, mRNA. (from RefSeq NM_001330219)
INHBB	8.19148	-1.83939	-1.26333	mRNA	low all				inhibin subunit beta B (INHBB), mRNA. (from RefSeq NM_002193)||inhibin subunit beta B (INHBB), mRNA. (from RefSeq NM_002193)
KIF26A	2.99239	-1.72589	-1.46238	mRNA	low all				kinesin family member 26A (KIF26A), mRNA. (from RefSeq NM_015656)||kinesin family member 26A (KIF26A), mRNA. (from RefSeq NM_015656)
KLHL35	1.14052	-1.65488	-1.13831	mRNA	basophil				kelch like family member 35 (from HGNC KLHL35)||kelch like family member 35 (KLHL35), mRNA. (from RefSeq NM_001039548)
LILRA2	11.0757	-2.35609	-1.36987	mRNA	Neutrophil, mono	IgG-like receptor		7	leukocyte immunoglobulin like receptor A2 (from HGNC LILRA2)
LINC00511	0.770818	-1.82167	-1.2679	Lnc-RNA	n/a				long intergenic non-protein coding RNA 511 (from HGNC LINC00511)||long intergenic non-protein coding RNA 511 (LINC00511), long non-coding RNA. (from RefSeq NR_033876)
LINC00683	3.35833	-1.73272	1.35219	Lnc-RNA	n/a				long intergenic non-protein coding RNA 683 (from HGNC LINC00683)||long intergenic non-protein coding RNA 683 (LINC00683), long non-coding RNA. (from RefSeq NR_120419)
LINC01058	1.99152	-1.54956	-1.18533	Lnc-RNA	n/a			6	long intergenic non-protein coding RNA 1058
LINC01093	5.39863	-3.28576	1.47212	Lnc-RNA	n/a			6	long intergenic non-protein coding RNA 1093
LINC01305	0.598363	-2.21547	1.38499	Lnc-RNA	n/a				long intergenic non-protein coding RNA 1305 (from HGNC LINC01305)||long intergenic non-protein coding RNA 1305 (LINC01305), long non-coding RNA. (from RefSeq NR_038897)
LINC01554	1.28523	-2.03488	-1.47982	Lnc-RNA	n/a				long intergenic non-protein coding RNA 1554 (from HGNC LINC01554)||long intergenic non-protein coding RNA 1554 (LINC01554), long non-coding RNA. (from RefSeq NR_026936)
LINC02207	62.4074	-1.63496	-1.20143	Lnc-RNA	n/a		immune signature Ov Ca prognosis	4	long intergenic non-protein coding RNA 2207 (from HGNC LINC02207)||long intergenic non-protein coding RNA 2207 (LINC02207), long non-coding RNA. (from RefSeq NR_120321)
LINC02289	85.6394	-1.75294	-1.01241	Lnc-RNA	n/a		up in Leishmaniasis	4	long intergenic non-protein coding RNA 2289
LOC100419170	13.281	-1.51888	1.30232	Lnc-RNA	n/a				toll like receptor 2 pseudogene (LOC100419170), non-coding RNA. (from RefSeq NR_134873)
LOC101928307	3.51561	-1.73632	-1.05926	Lnc-RNA	n/a				NA
LOC105369438	0.718653	-2.28421	-1.4419	Lnc-RNA	n/a				NA
LOC105370687	2.96878	-1.56528	-1.12464	Lnc-RNA	n/a				NA
LOC105371730	1.64345	-1.75886	-1.01537	Lnc-RNA	n/a				uncharacterized LOC105371730 (LOC105371730), long non-coding RNA. (from RefSeq NR_136413)
LOC285847	2.1902	-2.41034	-1.24782	Lnc-RNA	n/a				NA
LOC646588	2.40391	-2.24641	-1.2934	Lnc-RNA	n/a				uncharacterized LOC646588 (LOC646588), transcript variant 8, long non-coding RNA. (from RefSeq NR_157815)
LTF	363.134	-1.80696	-1.0067	mRNA	Mono, neutrophil	transport, iron	antimicrobial	3	lactotransferrin	Human monocyte transcriptional profiling identifies IL-18 receptor accessory protein and lactoferrin as novel immune targets in hypertension.
MIR181A1	0.644078	-2.06829	-1.17256	miRNA	n/a				microRNA 181a-1 (MIR181A1), microRNA. (from RefSeq NR_029626)||microRNA 181a-1 (MIR181A1), microRNA. (from RefSeq NR_029626)
MIR3124	1.17334	-1.70742	-1.36407	miRNA	n/a				microRNA 3124 (MIR3124), microRNA. (from RefSeq NR_036070)||microRNA 3124 (MIR3124), microRNA. (from RefSeq NR_036070)
MIR3945	3.57568	-1.53034	1.11203	miRNA					microRNA 3945 (MIR3945), microRNA. (from RefSeq NR_037510)||microRNA 3945 (MIR3945), microRNA. (from RefSeq NR_037510)
MIR4433A	5.21709	-1.59469	-1.25048	miRNA	n/a				microRNA 4433a (MIR4433A), microRNA. (from RefSeq NR_039632)||microRNA 4433a (MIR4433A), microRNA. (from RefSeq NR_039632)
MIR4642	1.18759	-1.85591	-1.1402	miRNA	n/a				microRNA 4642 (MIR4642), microRNA. (from RefSeq NR_039785)||microRNA 4642 (MIR4642), microRNA. (from RefSeq NR_039785)
MIR4772	8.06579	-1.94986	-1.07475	miRNA	n/a				microRNA 4772 (MIR4772), microRNA. (from RefSeq NR_039930)||microRNA 4772 (MIR4772), microRNA. (from RefSeq NR_039930)
MIR5192	3.57447	-1.59652	-1.26638	miRNA	n/a				microRNA 5192 (MIR5192), microRNA. (from RefSeq NR_049824)||microRNA 5192 (MIR5192), microRNA. (from RefSeq NR_049824)
MIR5690	11.631	-1.88375	1.1734	miRNA	n/a			4	microRNA 5690
MMP8	66.3814	-1.81279	-1.40327	mRNA	Neutrophil, mono	activation, proteolysis	migration	3	Matrix Metallopeptidase 8
MPO	49.8995	-1.72607	1.09178	mRNA	Mono, neutrophil	activation, free radical	neutrophil granule, infection	3	myeloperoxidase	MPO is clinical target in HFpEF
MYBPHL	1.0515	-2.68806	-1.81622	mRNA	low all				myosin binding protein H like (from HGNC MYBPHL)
MYLK3	3.80297	-1.63381	-1.18287	mRNA	low all				myosin light chain kinase 3 (from HGNC MYLK3)||myosin light chain kinase 3 (MYLK3), transcript variant 1, mRNA. (from RefSeq NM_182493)
NETO1	14.4282	-1.53496	1.13449	mRNA	weak B	NMDA, kainate receptor, androgen receptor?			neuropilin and tolloid like 1 (NETO1), transcript variant 7, mRNA. (from RefSeq NM_001354018)||neuropilin and tolloid like 1 (NETO1), transcript variant 1, mRNA. (from RefSeq NM_138999)	POSTN and NETO1 were correlated with androgen receptor expression
NOS1AP	2.98203	-1.63115	-1.25807	mRNA	low all				nitric oxide synthase 1 adaptor protein (NOS1AP), transcript variant 3, mRNA. (from RefSeq NM_001164757)||nitric oxide synthase 1 adaptor protein (NOS1AP), transcript variant 2, mRNA. (from RefSeq NM_001126060)
NUDT16P1	52.8393	-1.51487	1.06085	Lnc-RNA	Mono, neutrophil	unknown		4	nudix hydrolase 16 pseudogene 1
OLFM4	55.3849	-1.98168	-1.07332	mRNA	Neutrophil subset	adhesion, migration	COVID severity,	3	olfactomedin 4
OLFML2A	3.54854	-1.61461	1.19513	mRNA	low all				olfactomedin like 2A (OLFML2A), transcript variant 1, mRNA. (from RefSeq NM_182487)||olfactomedin like 2A (OLFML2A), transcript variant 1, mRNA. (from RefSeq NM_182487)
ORAI1	1.61359	-1.61523	-1.38993	mRNA	NK, T				ORAI calcium release-activated calcium modulator 1 (from HGNC ORAI1)
PARD3B	6.3491	-1.58047	-1.17289	mRNA	low all				par-3 family cell polarity regulator beta (from HGNC PARD3B)||par-3 family cell polarity regulator beta (PARD3B), transcript variant 2, mRNA. (from RefSeq NM_152526)
PER1	147.27	-1.51104	-1.12117	mRNA	low all	Transcriptional repressor	circadian regulation	4	period circadian regulator 1	PER1 prevents excessive innate immune response during endotoxin-induced liver injury through regulation of macrophage recruitment in mice.
PLEKHH3	1.59016	-1.69205	-1.00991	mRNA	low all				pleckstrin homology, MyTH4 and FERM domain containing H3 (from HGNC PLEKHH3)||pleckstrin homology, MyTH4 and FERM domain containing H3 (PLEKHH3), transcript variant 2, non-coding RNA. (from RefSeq NR_073573)
PPP4R1-AS1	3.99399	-1.53583	1.15227	Lnc-RNA	n/a				PPP4R1 antisense RNA 1 (PPP4R1-AS1), transcript variant 2, long non-coding RNA. (from RefSeq NR_110774)||PPP4R1 antisense RNA 1 (PPP4R1-AS1), transcript variant 2, long non-coding RNA. (from RefSeq NR_110774)
RIBC2	0.61256	-2.31297	-1.36581	mRNA	low DC, B, T, mono				RIB43A domain with coiled-coils 2 (from HGNC RIBC2)||RIB43A domain with coiled-coils 2 (RIBC2), mRNA. (from RefSeq NM_015653)
RNASE1	2.10539	-1.8635	-1.10147	mRNA	mono DC			8	Belongs to the pancreatic ribonuclease family. (from UniProt G3V357)||ribonuclease A family member 1, pancreatic (RNASE1), transcript variant 3, mRNA. (from RefSeq NM_198232)
RNASE3	9.47997	-1.85864	1.0285	mRNA	eos only			8	ribonuclease A family member 3 (RNASE3), mRNA. (from RefSeq NM_002935)||ribonuclease A family member 3 (RNASE3), mRNA. (from RefSeq NM_002935)
RSPH14	5.52171	-1.7156	1.03547	mRNA	Neutrophil, mono	unknown		4	radial spoke head 14 homolog
SAMD15	4.61741	-1.86714	-1.13883	mRNA	neut, eos, baso				(from UniProt G3V2Z3)||sterile alpha motif domain containing 15 (SAMD15), mRNA. (from RefSeq NM_001010860)
SFTPB	0.493487	-2.3118	-1.07891	mRNA	Mono, neutrophil				surfactant protein B (SFTPB), transcript variant 3, mRNA. (from RefSeq NM_001367281)
SHROOM2	2.08065	-2.08255	1.04388	mRNA	low all				shroom family member 2 (from HGNC SHROOM2)
SLC51A	1.5121	-2.54422	1.24907	mRNA	pmn eos mainly			6	solute carrier family 51 alpha subunit
SLC5A9	11.8872	-1.74966	1.14449	mRNA	low all	glucose transport		4	solute carrier family 5 member 9
STK32B	3.49766	-1.64749	-1.31251	mRNA	low all				serine/threonine kinase 32B (from HGNC STK32B)||serine/threonine kinase 32B (STK32B), transcript variant 1, mRNA. (from RefSeq NM_018401)
TMEM119	6.09332	-1.69761	1.59094	mRNA	Neutrophil, Baso	BMP2 osteoblast		6	transmembrane protein 119
TMEM253	2.32772	-1.65668	-1.10244	mRNA	low all				transmembrane protein 253 (from HGNC TMEM253)||transmembrane protein 253 (TMEM253), mRNA. (from RefSeq NM_001146683)
TMIGD3	9.92408	-2.687	-1.20463	mRNA	eos, pmn only			7	transmembrane and immunoglobulin domain containing 3 (from HGNC TMIGD3)||transmembrane and immunoglobulin domain containing 3 (TMIGD3), transcript variant 3, mRNA. (from RefSeq NM_001081976)
TRIM6	4.35554	-1.56913	1.18401	mRNA	Neutrophil				Contains 1 B30.2/SPRY domain. (from UniProt E9PFM0)||tripartite motif containing 6 (TRIM6), transcript variant 1, mRNA. (from RefSeq NM_001003818)
TRPC2	2.09643	-1.57422	1.02383	mRNA	pcDC, mono				transient receptor potential cation channel subfamily C member 2 (pseudogene) (from HGNC TRPC2)||transient receptor potential cation channel subfamily C member 2 (pseudogene) (TRPC2), non-coding RNA. (from RefSeq NR_002720)
ZDHHC19	5.54099	-2.19156	-1.00118	mRNA	neut, eos, memB				zinc finger DHHC-type containing 19 (from HGNC ZDHHC19)||zinc finger DHHC-type palmitoyltransferase 19 (ZDHHC19), transcript variant 2, non-coding RNA. (from RefSeq NR_135617)
ZNF730	1.52977	-1.64529	-1.25565	mRNA	low all				zinc finger protein 730 (from HGNC ZNF730)||zinc finger protein 730 (ZNF730), mRNA. (from RefSeq NM_001277403)

## Sheet: Alpha sort
Genes with p<0.05 and fold>1.5	baseMean	log2FoldChange	AbsUP	DOWN	pvalue	padj	Gene	Alias	RNA TYPE	CELL TYPE	PATHWAY	GWAS & Disease	CHR	Cluster	Annotation	NOTE 1	NOTE 2
A3GALT2	6.00554	-0.619518	0.650889	1.53636	0.0193656	0.677753	A3GALT2		mRNA	low all	galactose				alpha 1,3-galactosyltransferase 2 (A3GALT2), mRNA. (from RefSeq NM_001080438)||alpha 1,3-galactosyltransferase 2 (A3GALT2), mRNA. (from RefSeq NM_001080438)
ABCA13	119.647	-0.650258	0.637166	1.56945	0.0400718	0.71042	ABCA13		mRNA	Basophil, neutrophil				3	ATP binding cassette subfamily A member 13 (from HGNC ABCA13)||ATP binding cassette subfamily A member 13 (ABCA13), mRNA. (from RefSeq NM_152701)
ABCC11	1.60588	-1.11139	0.462849	2.16053	0.016526	0.677753	ABCC11		mRNA	weak mem B, baso	multidrug resistance			4	(from UniProt H3BRJ2)||ATP binding cassette subfamily C member 11 (ABCC11), transcript variant 5, mRNA. (from RefSeq NM_001370497)
AGER	2.32684	0.778082	1.71485		0.0216108	0.677753	AGER		mRNA	low broad					advanced glycosylation end-product specific receptor (from HGNC AGER)
ALOX15B	10.5654	-0.984024	0.505568	1.97797	0.00528364	0.643265	ALOX15B		mRNA	mono and DC					arachidonate 15-lipoxygenase type B (ALOX15B), transcript variant b, mRNA. (from RefSeq NM_001039131)||arachidonate 15-lipoxygenase type B (ALOX15B), transcript variant a, mRNA. (from RefSeq NM_001039130)
ARHGEF9-IT1	1.1944	-0.715368	0.60905	1.6419	0.0317751	0.702987	ARHGEF9-IT1		Lnc-RNA	n/a					ARHGEF9 intronic transcript 1 (ARHGEF9-IT1), long non-coding RNA. (from RefSeq NR_138419)||ARHGEF9 intronic transcript 1 (ARHGEF9-IT1), long non-coding RNA. (from RefSeq NR_138419)
ARMC12	3.85565	-1.00035	0.499878	2.00049	0.0102013	0.658146	ARMC12		mRNA	low all					(from UniProt F8WC51)||armadillo repeat containing 12 (ARMC12), transcript variant 2, mRNA. (from RefSeq NM_001286574)
ARSJ	1.03221	0.861882	1.81741		0.0334255	0.705641	ARSJ		mRNA	MAIT T	arsenic efflux, hypoxia	body height, ceramide		1	arylsulfatase family member J (from HGNC ARSJ)	gapdh and arsJ specifically conferred resistance to arsenate and decreased accumulation of As(V)
ASB16	0.665841	-1.15441	0.449249	2.22594	0.0417219	0.714883	ASB16		mRNA	Eos, neut,baso, many others					ankyrin repeat and SOCS box containing 16 (from HGNC ASB16)||ankyrin repeat and SOCS box containing 16 (ASB16), mRNA. (from RefSeq NM_080863)
ASTL	1.03136	0.748187	1.67968		0.0480317	0.718032	ASTL		mRNA	MAIT T low				1.1	astacin like metalloendopeptidase (from HGNC ASTL)||astacin like metalloendopeptidase (ASTL), mRNA. (from RefSeq NM_001002036)
BCRP3	2.0987	-0.679438	0.624408	1.60152	0.0149417	0.676624	BCRP3		Lnc-RNA	n/a	autophagy VPS34				BCR pseudogene 3 (BCRP3), non-coding RNA. (from RefSeq NR_024494)||BCR pseudogene 3 (BCRP3), non-coding RNA. (from RefSeq NR_024494)	Long noncoding RNA BCRP3 stimulates VPS34 and autophagy activities to promote protein homeostasis and cell survival.
BEX1	1.1772	-0.937132	0.52227	1.91472	0.021844	0.677753	BEX1		mRNA	eosinophil					brain expressed X-linked 1 (BEX1), mRNA. (from RefSeq NM_018476)||brain expressed X-linked 1 (BEX1), mRNA. (from RefSeq NM_018476)
BPI	53.0167	-0.735192	0.600738	1.66462	0.00596965	0.643265	BPI		mRNA	Neutrophil				3	bactericidal permeability increasing protein (BPI), mRNA. (from RefSeq NM_001725)||bactericidal permeability increasing protein (BPI), mRNA. (from RefSeq NM_001725)
C1orf105	1.02165	0.971685	1.96113		0.0444382	0.715162	C1orf105		Lnc-RNA	many w MAIT, PMN, T		heart failure, Afib, CAD	1		chromosome 1 open reading frame 105 (C1orf105), transcript variant 1, mRNA. (from RefSeq NM_139240)
C1orf226	3.29037	-0.94762	0.518487	1.92869	0.0100507	0.656144	C1orf226		Lnc-RNA	n/a	n/a				chromosome 1 open reading frame 226 (C1orf226), transcript variant 2, mRNA. (from RefSeq NM_001085375)||chromosome 1 open reading frame 226 (C1orf226), transcript variant 2, mRNA. (from RefSeq NM_001085375)
CADM1	11.1795	0.638722	1.55695		2.11e-05	0.152565	CADM1		mRNA	gdT, MAIT, Treg, myeloid DC					cell adhesion molecule 1 (from HGNC CADM1)||cell adhesion molecule 1 (CADM1), transcript variant 1, mRNA. (from RefSeq NM_014333)
CALY	0.672722	0.993409	1.99088		0.0243757	0.677753	CALY		mRNA	low all	vesicular traffic	height, mass, triglycerides			calcyon neuron specific vesicular protein (from HGNC CALY)||calcyon neuron specific vesicular protein (CALY), transcript variant 1, mRNA. (from RefSeq NM_015722)
CCL8	0.43228	1.16689	2.24527		0.0335093	0.705641	CCL8	MCP2	mRNA	monocyte, memB	mono gran chemoattractant	IBS			C-C motif chemokine ligand 8 (CCL8), mRNA. (from RefSeq NM_005623)||C-C motif chemokine ligand 8 (CCL8), mRNA. (from RefSeq NM_005623)	Chemotactic factor that attracts monocytes, lymphocytes, basophils and eosinophils.
CDH6	1.49233	-1.01077	0.496281	2.01499	0.0298458	0.692677	CDH6		mRNA	low all					cadherin 6 (CDH6), transcript variant 2, mRNA. (from RefSeq NM_001362435)||cadherin 6 (CDH6), transcript variant 2, mRNA. (from RefSeq NM_001362435)
CEACAM6	25.2618	-0.721701	0.606382	1.64913	0.0481435	0.718032	CEACAM6	CD66c	mRNA	Neutrophil				3	carcinoembryonic antigen related cell adhesion molecule 6 (from HGNC CEACAM6)||CEA cell adhesion molecule 6 (CEACAM6), mRNA. (from RefSeq NM_002483)
CEACAM8	60.1369	-0.698589	0.616175	1.62292	0.0344612	0.705641	CEACAM8	CD66b	mRNA	Neutrophil				3	carcinoembryonic antigen related cell adhesion molecule 8 (from HGNC CEACAM8)||CEA cell adhesion molecule 8 (CEACAM8), mRNA. (from RefSeq NM_001816)
CFH	38.5301	0.626513	1.54383		0.00161574	0.643265	CFH		mRNA	MAIT T				1	complement factor H (CFH), transcript variant 2, mRNA. (from RefSeq NM_001014975)||complement factor H (CFH), transcript variant 2, mRNA. (from RefSeq NM_001014975)
CGN	0.972297	0.878587	1.83857		0.0195268	0.677753	CGN		mRNA	low all	apical junction	neutrophil count			cingulin (from HGNC CGN)||cingulin (CGN), mRNA. (from RefSeq NM_020770)
CHIT1	14.304	-0.692202	0.618909	1.61575	0.0224614	0.677753	CHIT1	Chitotriosidase	Lnc-RNA?	Macrophage Neutrophil MonoDC	TGF,	athero!, biomarker heart failure!, ALS, asthma	1q32	5	chitinase 1 (from HGNC CHIT1)||chitinase 1 (CHIT1), transcript variant 4, non-coding RNA. (from RefSeq NR_045785)	The chitinases as biomarkers in immune-mediate diseases.	Identification of sex-specific biomarkers predicting new-onset heart failure.	Expression of Chitotriosidase in Macrophages Modulates Atherosclerotic Plaque Formation in Hyperlipidemic Mice.	Admixture mapping of coronary artery calcified plaque in African Americans with type 2 diabetes mellitus.
CLEC4E	760.497	-0.681762	0.623404	1.6041	0.00730044	0.643265	CLEC4E		mRNA	Neutrophil		AAA w KCNE1 MCEMP1!		4	(from UniProt F5H5X7)||C-type lectin domain family 4 member E (CLEC4E), mRNA. (from RefSeq NM_014358)	Crucial Genes in Aortic Dissection Identified by Weighted Gene Coexpression Network Analysis.
CNGA4	2.13294	-0.723485	0.605633	1.65117	0.0219729	0.677753	CNGA4		mRNA	low all					cyclic nucleotide gated channel alpha 4 (from HGNC CNGA4)||cyclic nucleotide gated channel subunit alpha 4 (CNGA4), mRNA. (from RefSeq NM_001037329)
CNTNAP3B	2.21641	-1.52923	0.346463	2.88631	0.00388612	0.643265	CNTNAP3B	CASPR3	mRNA	Neutrophil, eos only		preeclampsia		6	contactin associated protein like 3B (from HGNC CNTNAP3B)||contactin associated protein family member 3B (CNTNAP3B), mRNA. (from RefSeq NM_001201380)
CNTNAP3P2	3.4337	-1.84983	0.277424	3.60459	0.00111218	0.643265	CNTNAP3P2		pseudo	n/a				6	CNTNAP3 pseudogene 2 (CNTNAP3P2), non-coding RNA. (from RefSeq NR_111893)||CNTNAP3 pseudogene 2 (CNTNAP3P2), non-coding RNA. (from RefSeq NR_111893)	no lit
COL13A1	6.75466	0.758736	1.69201		0.0199591	0.677753	COL13A1		mRNA	low gdT NK	fibrosis				collagen type XIII alpha 1 chain (from HGNC COL13A1)||collagen type XIII alpha 1 chain (COL13A1), transcript variant 21, mRNA. (from RefSeq NM_080798)
COL17A1	4.53689	-0.875589	0.545031	1.83476	0.0259582	0.677753	COL17A1		mRNA	Neutrophil, low				3	collagen type XVII alpha 1 chain (from HGNC COL17A1)||collagen type XVII alpha 1 chain (COL17A1), mRNA. (from RefSeq NM_000494)
COL9A2	70.8781	-0.592128	0.663364	1.50747	0.00409974	0.643265	COL9A2		mRNA	Eos Neutrophil				4	collagen type IX alpha 2 chain (from HGNC COL9A2)||collagen type IX alpha 2 chain (COL9A2), mRNA. (from RefSeq NM_001852)
CPXM1	0.825826	1.04142	2.05825		0.00921705	0.656144	CPXM1		mRNA	only memB DC, NK	glucose metab	Crohns inflamm			carboxypeptidase X, M14 family member 1 (CPXM1), transcript variant 1, mRNA. (from RefSeq NM_019609)	RNA-seq Reveals Transcriptomic Differences in Inflamed and Noninflamed Intestinal Mucosa of Crohn's Disease Patients Compared with Normal Mucosa of Healthy Controls.
CRAT37	1.51453	0.667525	1.58835		0.0445328	0.715162	CRAT37		Lnc-RNA	n/a					cervical cancer-associated transcript 37 (CRAT37), long non-coding RNA. (from RefSeq NR_110106)
CRISP3	36.3391	-0.62552	0.648186	1.54277	0.0252575	0.677753	CRISP3		mRNA	Neutrophil				3	cysteine rich secretory protein 3 (CRISP3), transcript variant 2, mRNA. (from RefSeq NM_001190986)||cysteine rich secretory protein 3 (CRISP3), transcript variant 2, mRNA. (from RefSeq NM_001190986)
CTSG	8.8299	-0.769974	0.586428	1.70524	0.0416739	0.714883	CTSG		mRNA	Neutrophil, mono				3	cathepsin G (from HGNC CTSG)||cathepsin G (CTSG), mRNA. (from RefSeq NM_001911)
CYP1B1-AS1	14.2086	-0.71966	0.60724	1.64679	0.00717191	0.643265	CYP1B1-AS1		Lnc-RNA	n/a					CYP1B1 antisense RNA 1 (from HGNC CYP1B1-AS1)||CYP1B1 antisense RNA 1 (CYP1B1-AS1), long non-coding RNA. (from RefSeq NR_027252)
CYYR1	5.43712	-0.711203	0.610811	1.63717	0.0330924	0.703669	CYYR1		mRNA	pcDC					cysteine and tyrosine rich 1 (CYYR1), transcript variant 3, non-coding RNA. (from RefSeq NR_135472)||cysteine and tyrosine rich 1 (CYYR1), transcript variant 3, non-coding RNA. (from RefSeq NR_135472)
DAAM2	100.527	-2.29198	0.204195	4.89728	5.54e-08	0.000631427	DAAM2		mRNA	Neutrophil only	Wnt, enable actin binding and GTPase, connects to TCF7, note TCF3 is TruCAD, regulated by hypoxia	nephrotic syndome, body height, osteoporosis, schizophrenia		4	dishevelled associated activator of morphogenesis 2 (from HGNC DAAM2)||dishevelled associated activator of morphogenesis 2 (DAAM2), transcript variant 2, mRNA. (from RefSeq NM_015345)
DAB2IP	3.85349	0.75372	1.68614		0.0123726	0.672431	DAB2IP		mRNA	MAIT T				1.1	DAB2 interacting protein (from HGNC DAB2IP)||DAB2 interacting protein (DAB2IP), transcript variant 1, mRNA. (from RefSeq NM_032552)
DDX11L9	6.06032	-1.15291	0.449717	2.22362	0.00376565	0.643265	DDX11L9		mRNA	n/a					DEAD/H-box helicase 11 like 16 (pseudogene) (DDX11L16), non-coding RNA. (from RefSeq NR_110561)||DEAD/H-box helicase 11 like 9 (pseudogene) (DDX11L9), transcript variant 2, non-coding RNA. (from RefSeq NR_051985)
DKK2	0.844066	0.972605	1.96238		0.0376233	0.71042	DKK2		mRNA	MAIT T	Wnt and Notch			1	dickkopf WNT signaling pathway inhibitor 2 (DKK2), mRNA. (from RefSeq NM_014421)
DMKN	1.66532	0.967568	1.95554		0.00417923	0.643265	DMKN		mRNA	MAIT T, NK, memB	Erk, STAT3	T2DM		1	dermokine (DMKN), transcript variant 5, mRNA. (from RefSeq NM_001126057)
DNAAF4	0.645821	0.948064	1.92928		0.041557	0.714883	DNAAF4		mRNA	low all	dynein	ciliary dyskinesis			dynein axonemal assembly factor 4 (DNAAF4), transcript variant 3, mRNA. (from RefSeq NM_001033560)
DNAJB5	15.5342	-0.599202	0.660119	1.51488	0.00521995	0.643265	DNAJB5		mRNA	Neutrophil, mDC	Heat shock				DnaJ heat shock protein family (Hsp40) member B5 (DNAJB5), transcript variant 5, mRNA. (from RefSeq NM_001349724)||DnaJ heat shock protein family (Hsp40) member B5 (DNAJB5), transcript variant 6, mRNA. (from RefSeq NM_001349725)
DRC7	4.83224	-0.639958	0.641732	1.55828	0.00714099	0.643265	DRC7		mRNA	Basophil, T					(from UniProt H3BRX1)||dynein regulatory complex subunit 7 (DRC7), transcript variant 2, mRNA. (from RefSeq NM_032269)
DUXAP9	0.509664	1.17032	2.25061		0.0437251	0.715162	DUXAP9		pseudo	n/a	PI3K AKT SOX9			1	double homeobox A pseudogene 9 (from HGNC DUXAP9)||double homeobox A pseudogene 9 (DUXAP9), transcript variant 1, non-coding RNA. (from RefSeq NR_122111)
ECHDC3	34.3699	-0.988926	0.503853	1.98471	0.00138295	0.643265	ECHDC3		mRNA	eos and neut				4	enoyl-CoA hydratase domain containing 3 (from HGNC ECHDC3)||enoyl-CoA hydratase domain containing 3 (ECHDC3), mRNA; nuclear gene for mitochondrial product. (from RefSeq NM_024693)
ELAVL4	0.677037	0.924701	1.89829		0.0365179	0.71042	ELAVL4		mRNA	non-classical mono	RNA binding	smoking, BMI, ADHD			ELAV like RNA binding protein 4 (ELAVL4), transcript variant 12, mRNA. (from RefSeq NM_001324217)
ENTPD2	3.23076	-0.673585	0.626947	1.59503	0.0160386	0.677753	ENTPD2		mRNA	weak eos, neut					ectonucleoside triphosphate diphosphohydrolase 2 (from HGNC ENTPD2)||ectonucleoside triphosphate diphosphohydrolase 2 (ENTPD2), transcript variant 2, mRNA. (from RefSeq NM_001246)
EPCAM	6.73586	-0.793523	0.576934	1.7333	0.00906381	0.656144	EPCAM		mRNA	low all					epithelial cell adhesion molecule (from HGNC EPCAM)||epithelial cell adhesion molecule (EPCAM), mRNA. (from RefSeq NM_002354)
ERFE	2.14811	1.09244	2.13234		0.00236325	0.643265	ERFE	BIG lit	mRNA	low all	iron BMP	unusual connection			erythroferrone (ERFE), mRNA. (from RefSeq NM_001291832)||erythroferrone (ERFE), mRNA. (from RefSeq NM_001291832)
ESM1	3.01433	0.819237	1.76447		0.0046125	0.643265	ESM1		mRNA	MAIT T, etc	Akt, VEGF			1	endothelial cell specific molecule 1 (from HGNC ESM1)||endothelial cell specific molecule 1 (ESM1), transcript variant 2, mRNA. (from RefSeq NM_001135604)	Esm1 modulates endothelial tip cell behavior and vascular permeability by enhancing VEGF bioavailability.
ESPN	103.832	-0.656803	0.634282	1.57658	0.00410937	0.643265	ESPN		mRNA	weak MAIT					espin (ESPN), transcript variant 1, mRNA. (from RefSeq NM_031475)
FA2H	0.565082	1.28661	2.43955		0.00769657	0.643265	FA2H		mRNA	only memB		psoriasis atopic derm			fatty acid 2-hydroxylase (from HGNC FA2H)||fatty acid 2-hydroxylase (FA2H), mRNA. (from RefSeq NM_024306)
FAM135A-AS1	0.356768	-1.19674	0.436259	2.29222	0.0397507	0.71042	FAM135A-AS1		Lnc-RNA	n/a					FAM135A antisense RNA 1 (FAM135A-AS1), long non-coding RNA. (from RefSeq NR_147708)||FAM135A antisense RNA 1 (FAM135A-AS1), long non-coding RNA. (from RefSeq NR_147708)
FAM27B	0.674245	-1.09398	0.468466	2.13462	0.022451	0.677753	FAM27B		mRNA	n/a					family with sequence similarity 27 member B (from HGNC FAM27B)
FAM72A	1.35677	-0.676555	0.625658	1.59832	0.0247458	0.677753	FAM72A		mRNA	monocyte DC					family with sequence similarity 72 member A (from HGNC FAM72A)
FKBP5	1263.81	-0.735921	0.600434	1.66546	0.00535871	0.643265	FKBP5		mRNA	many positive				4	FKBP prolyl isomerase 5 (FKBP5), transcript variant 4, mRNA. (from RefSeq NM_001145777)||FKBP prolyl isomerase 5 (FKBP5), transcript variant 1, mRNA. (from RefSeq NM_004117)
FN1	9.6789	-1.12629	0.458093	2.18296	0.00201496	0.643265	FN1		mRNA	mono, DC					fibronectin 1 (from HGNC FN1)||fibronectin 1 (FN1), transcript variant 4, mRNA. (from RefSeq NM_212478)
FOXC1	2.06189	-1.13501	0.455331	2.19621	0.0226998	0.677753	FOXC1		mRNA	NK only					forkhead box C1 (FOXC1), mRNA. (from RefSeq NM_001453)||forkhead box C1 (FOXC1), mRNA. (from RefSeq NM_001453)
FRG1DP	1.65339	-1.10901	0.463611	2.15698	0.0227399	0.677753	FRG1DP		mRNA	n/a					FSHD region gene 1 family member D, pseudogene (from HGNC FRG1DP)
GABRB2	0.764301	-1.21421	0.43101	2.32013	0.0479864	0.718032	GABRB2		mRNA	low all					GABA, the major inhibitory neurotransmitter in the vertebrate brain, mediates neuronal inhibition by binding to the GABA/benzodiazepine receptor and opening an integral chloride channel. (from UniProt P47870)
GAGE10	0.354699	-1.16526	0.445885	2.24273	0.0496626	0.720355	GAGE10		mRNA	low all					G antigen 10 (GAGE10), mRNA. (from RefSeq NM_001098413)||G antigen 10 (GAGE10), mRNA. (from RefSeq NM_001098413)
GGT5	4.97913	0.655624	1.5753		0.0112509	0.658146	GGT5		mRNA	eos, baso, neut		aFib, hypertension in pilots			gamma-glutamyltransferase 5 (from HGNC GGT5)||gamma-glutamyltransferase 5 (GGT5), transcript variant 2, mRNA. (from RefSeq NM_004121)	Identification of differential gene expression profile from peripheral blood cells of military pilots with hypertension by RNA sequencing analysis.
GLDC	4.24346	0.978548	1.97048		0.0140379	0.676624	GLDC		mRNA	mainly memB, pmn		nonketotic hyperglycinemia		2	glycine decarboxylase (from HGNC GLDC)||glycine decarboxylase (GLDC), mRNA; nuclear gene for mitochondrial product. (from RefSeq NM_000170)
GLP1R	1.27467	1.00642	2.00892		0.0395547	0.71042	GLP1R		Lnc-RNA	low all	glucose metab	fasting glucose, T2DM		1	glucagon like peptide 1 receptor (GLP1R), transcript variant 3, non-coding RNA. (from RefSeq NR_136563)||glucagon like peptide 1 receptor (GLP1R), transcript variant 3, non-coding RNA. (from RefSeq NR_136563)
GPR83	1.43798	-0.642761	0.640486	1.56131	0.0433589	0.715162	GPR83		mRNA	low all					G protein-coupled receptor 83 (GPR83), transcript variant 2, mRNA. (from RefSeq NM_001330345)||G protein-coupled receptor 83 (GPR83), transcript variant 2, mRNA. (from RefSeq NM_001330345)
H1-1	0.850582	0.883892	1.84535		0.0473764	0.718032	H1-1		mRNA	T reg, T	histone				H1.1 linker histone, cluster member (H1-1), mRNA. (from RefSeq NM_005325)||H1.1 linker histone, cluster member (H1-1), mRNA. (from RefSeq NM_005325)
HBBP1	0.609047	1.22515	2.3378		0.0323213	0.703084	HBBP1		pseudo	RBC	mild thallasemia	mean corpuscular volume, RBC dist width			hemoglobin subunit beta pseudogene 1 (from HGNC HBBP1)||hemoglobin subunit beta pseudogene 1 (HBBP1), non-coding RNA. (from RefSeq NR_001589)	Long noncoding RNA HBBP1 enhances γ-globin expression through the ETS transcription factor ELK1.
HID1	6.2474	0.621195	1.53815		0.00112502	0.643265	HID1		mRNA	pcDC, T, MAIT, gdT				1	HID1 domain containing (from HGNC HID1)||HID1 domain containing (HID1), mRNA. (from RefSeq NM_030630)
HRK	7.93686	-0.882867	0.542289	1.84404	0.00283637	0.643265	HRK		mRNA	eos, memB					harakiri, BCL2 interacting protein (from HGNC HRK)||harakiri, BCL2 interacting protein (HRK), transcript variant 1, mRNA. (from RefSeq NM_003806)
HSD17B1	1.40653	-0.774505	0.584589	1.7106	0.0199579	0.677753	HSD17B1		mRNA	Neutrophil, mono					hydroxysteroid 17-beta dehydrogenase 1 (from HGNC HSD17B1)||hydroxysteroid 17-beta dehydrogenase 1 (HSD17B1), transcript variant 2, mRNA. (from RefSeq NM_001330219)
HTRA3	1.81512	-0.994065	0.502061	1.99179	0.0228597	0.677753	HTRA3		mRNA	neut and progen				3	HtrA serine peptidase 3 (HTRA3), transcript variant 2, mRNA. (from RefSeq NM_001297559)||HtrA serine peptidase 3 (HTRA3), transcript variant 2, mRNA. (from RefSeq NM_001297559)
IGLL5	128.219	0.65695	1.57675		0.00533216	0.643265	IGLL5		mRNA	only memB, B		RA hub gene, Crohns with MZB1		2	immunoglobulin lambda like polypeptide 5 (from HGNC IGLL5)||immunoglobulin lambda like polypeptide 5 (IGLL5), transcript variant 2, mRNA. (from RefSeq NM_001256296)
IL17RB	1.69845	-0.911692	0.531561	1.88125	0.00686684	0.643265	IL17RB		mRNA	baso, Treg					(from UniProt C9IZN0)||interleukin 17 receptor B (IL17RB), mRNA. (from RefSeq NM_018725)
IL18RAP	886.407	-0.598752	0.660325	1.51441	0.0314071	0.702471	IL18RAP		mRNA	Neut, NK, MAIT					interleukin 18 receptor accessory protein (from HGNC IL18RAP)||interleukin 18 receptor accessory protein (IL18RAP), mRNA. (from RefSeq NM_003853)
INHBA	4.01805	-0.989469	0.503663	1.98545	0.0154731	0.676624	INHBA		mRNA	Neutrophil, mono				3	Inhibins and activins inhibit and activate, respectively, the secretion of follitropin by the pituitary gland. Inhibins/activins are involved in regulating a number of diverse functions such as hypothalamic and pituitary hormone secretion, gonadal hormone secretion, germ cell development and maturation, erythroid differentiation, insulin secretion, nerve cell survival, embryonic axial development…
INHBB	8.19148	-0.879227	0.543659	1.83939	0.0112174	0.658146	INHBB		mRNA	low all					inhibin subunit beta B (INHBB), mRNA. (from RefSeq NM_002193)||inhibin subunit beta B (INHBB), mRNA. (from RefSeq NM_002193)
JCHAIN	293.811	0.827928	1.77513		0.00211761	0.643265	JCHAIN		mRNA	B cell	IgA and IgM	marker of PC in autoimmune!!		2	joining chain of multimeric IgA and IgM (JCHAIN), mRNA. (from RefSeq NM_144646)
KCNE1	50.1612	-0.717438	0.608176	1.64426	0.00810923	0.643265	KCNE1		mRNA	eos, baso, neut mono				4	potassium voltage-gated channel subfamily E regulatory subunit 1 (from HGNC KCNE1)||potassium voltage-gated channel subfamily E regulatory subunit 1 (KCNE1), transcript variant 1, mRNA. (from RefSeq NM_001127670)	Crucial Genes in Aortic Dissection Identified by Weighted Gene Coexpression Network Analysis.
KIF26A	2.99239	-0.787343	0.57941	1.72589	0.0118793	0.662571	KIF26A		mRNA	low all					kinesin family member 26A (KIF26A), mRNA. (from RefSeq NM_015656)||kinesin family member 26A (KIF26A), mRNA. (from RefSeq NM_015656)
KLHDC7A	1.22236	0.833572	1.78209		0.0450971	0.715162	KLHDC7A		mRNA	KLHDC7A		T2DM			kelch domain containing 7A (KLHDC7A), mRNA. (from RefSeq NM_152375)||kelch domain containing 7A (KLHDC7A), mRNA. (from RefSeq NM_152375)
KLHL35	1.14052	-0.726728	0.604273	1.65488	0.0416322	0.714883	KLHL35		mRNA	basophil					kelch like family member 35 (from HGNC KLHL35)||kelch like family member 35 (KLHL35), mRNA. (from RefSeq NM_001039548)
LCN2	81.8457	-0.60883	0.655728	1.52502	0.0189654	0.677753	LCN2		mRNA	Neutrophil				3	lipocalin 2 (from HGNC LCN2)||lipocalin 2 (LCN2), mRNA. (from RefSeq NM_005564)
LENEP	1.01753	0.738893	1.66889		0.047654	0.718032	LENEP		mRNA	low all					lens epithelial protein (LENEP), mRNA. (from RefSeq NM_018655)||lens epithelial protein (LENEP), mRNA. (from RefSeq NM_018655)
LENG8-AS1	1.63771	0.768008	1.70292		0.0282956	0.687441	LENG8-AS1		Lnc-RNA	n/a					LENG8 antisense RNA 1 (from HGNC LENG8-AS1)
LILRA2	11.0757	-1.2364	0.424432	2.35609	0.00698303	0.643265	LILRA2		mRNA	Neutrophil, mono					leukocyte immunoglobulin like receptor A2 (from HGNC LILRA2)
LINC00511	0.770818	-0.865258	0.548948	1.82167	0.0369029	0.71042	LINC00511		Lnc-RNA	n/a					long intergenic non-protein coding RNA 511 (from HGNC LINC00511)||long intergenic non-protein coding RNA 511 (LINC00511), long non-coding RNA. (from RefSeq NR_033876)
LINC00515	2.37269	0.703023	1.62791		0.00457745	0.643265	LINC00515		Lnc-RNA	n/a					long intergenic non-protein coding RNA 515 (LINC00515), long non-coding RNA. (from RefSeq NR_024092)
LINC00683	3.35833	-0.793038	0.577127	1.73272	0.00530873	0.643265	LINC00683		Lnc-RNA	n/a					long intergenic non-protein coding RNA 683 (from HGNC LINC00683)||long intergenic non-protein coding RNA 683 (LINC00683), long non-coding RNA. (from RefSeq NR_120419)
LINC01058	1.99152	-0.63186	0.645344	1.54956	0.0215756	0.677753	LINC01058		Lnc-RNA	n/a				6	long intergenic non-protein coding RNA 1058 (LINC01058), long non-coding RNA. (from RefSeq NR_125771)||long intergenic non-protein coding RNA 1058 (LINC01058), long non-coding RNA. (from RefSeq NR_125771)
LINC01093	5.39863	-1.71623	0.304344	3.28576	3.34e-05	0.152565	LINC01093		Lnc-RNA	n/a				6	long intergenic non-protein coding RNA 1093 (from HGNC LINC01093)||long intergenic non-protein coding RNA 1093 (LINC01093), transcript variant 3, long non-coding RNA. (from RefSeq NR_039977)
LINC01163	5.28697	0.690157	1.61346		0.00142239	0.643265	LINC01163		Lnc-RNA	n/a					long intergenic non-protein coding RNA 1163 (LINC01163), long non-coding RNA. (from RefSeq NR_120619)||long intergenic non-protein coding RNA 1163 (LINC01163), long non-coding RNA. (from RefSeq NR_120619)
LINC01305	0.598363	-1.14761	0.451371	2.21547	0.03022	0.69398	LINC01305		Lnc-RNA	n/a					long intergenic non-protein coding RNA 1305 (from HGNC LINC01305)||long intergenic non-protein coding RNA 1305 (LINC01305), long non-coding RNA. (from RefSeq NR_038897)
LINC01554	1.28523	-1.02494	0.49143	2.03488	0.00497807	0.643265	LINC01554		Lnc-RNA	n/a					long intergenic non-protein coding RNA 1554 (from HGNC LINC01554)||long intergenic non-protein coding RNA 1554 (LINC01554), long non-coding RNA. (from RefSeq NR_026936)
LINC01562	0.71394	1.26853	2.40915		0.00262393	0.643265	LINC01562		Lnc-RNA	n/a					long intergenic non-protein coding RNA 1562 (LINC01562), long non-coding RNA. (from RefSeq NR_147076)||long intergenic non-protein coding RNA 1562 (LINC01562), long non-coding RNA. (from RefSeq NR_147076)
LINC02009	6.32488	-0.808072	0.571145	1.75087	0.0322348	0.703064	LINC02009		Lnc-RNA	n/a	links to CCR2, infected THP` macs	osteoporosis		3	long intergenic non-protein coding RNA 2009 (from HGNC LINC02009)||long intergenic non-protein coding RNA 2009 (LINC02009), long non-coding RNA. (from RefSeq NR_151704)
LINC02207	62.4074	-0.709254	0.611636	1.63496	0.0355168	0.707035	LINC02207		Lnc-RNA	n/a		immune signature Ov Ca prognosis		4	long intergenic non-protein coding RNA 2207 (from HGNC LINC02207)||long intergenic non-protein coding RNA 2207 (LINC02207), long non-coding RNA. (from RefSeq NR_120321)
LINC02289	85.6394	-0.809775	0.570471	1.75294	0.00173119	0.643265	LINC02289		Lnc-RNA	n/a		up in Leishmaniasis		4	long intergenic non-protein coding RNA 2289 (from HGNC LINC02289)||long intergenic non-protein coding RNA 2289 (LINC02289), long non-coding RNA. (from RefSeq NR_110553)
LINC02506	3.65586	3.05321	8.30059		3.33e-08	0.000631427	LINC02506		Lnc-RNA	WBC, heart	unknown	Obesity Serum Lipids, educational attainment, smoking initiation, body height			long intergenic non-protein coding RNA 2506 (from HGNC LINC02506)||long intergenic non-protein coding RNA 2506 (LINC02506), long non-coding RNA. (from RefSeq NR_125936)
LOC100419170	13.281	-0.603007	0.65838	1.51888	0.034422	0.705641	LOC100419170		Lnc-RNA	n/a					toll like receptor 2 pseudogene (LOC100419170), non-coding RNA. (from RefSeq NR_134873)
LOC101928307	3.51561	-0.796036	0.575929	1.73632	0.00824903	0.643265	LOC101928307		Lnc-RNA	n/a					NA
LOC105369438	0.718653	-1.19169	0.437788	2.28421	0.0239587	0.677753	LOC105369438		Lnc-RNA	n/a					NA
LOC105370687	2.96878	-0.646418	0.638864	1.56528	0.00341925	0.643265	LOC105370687		Lnc-RNA	n/a					NA
LOC105371730	1.64345	-0.814639	0.568551	1.75886	0.0133808	0.676624	LOC105371730		Lnc-RNA	n/a					uncharacterized LOC105371730 (LOC105371730), long non-coding RNA. (from RefSeq NR_136413)
LOC285847	2.1902	-1.26924	0.414879	2.41034	0.00763706	0.643265	LOC285847		Lnc-RNA	n/a					NA
LOC646548	0.619551	1.02161	2.03019		0.0310235	0.70007	LOC646548		Lnc-RNA	n/a					ADAM metallopeptidase domain 20 pseudogene (LOC646548), non-coding RNA. (from RefSeq NR_135825)
LOC646588	2.40391	-1.16762	0.445154	2.24641	0.00118205	0.643265	LOC646588		Lnc-RNA	n/a					uncharacterized LOC646588 (LOC646588), transcript variant 8, long non-coding RNA. (from RefSeq NR_157815)
LTF	363.134	-0.853562	0.553417	1.80696	0.0159936	0.677753	LTF		mRNA	Mono, neutrophil				3	lactotransferrin (from HGNC LTF)||lactotransferrin (LTF), transcript variant 2, mRNA. (from RefSeq NM_001199149)
MAK	162.968	-0.645565	0.639242	1.56435	0.00258761	0.643265	MAK		mRNA	Neutrophil		response to IFN, retin pigmentosa	6		male germ cell associated kinase (MAK), transcript variant 6, mRNA. (from RefSeq NM_001377262)||male germ cell associated kinase (MAK), transcript variant 5, non-coding RNA. (from RefSeq NR_134936)
MAOA	41.3726	-1.06577	0.477718	2.09328	0.00216826	0.643265	MAOA		mRNA	pmn, mono, MAIT, T, progenitors					monoamine oxidase A (from HGNC MAOA)||monoamine oxidase A (MAOA), transcript variant 1, mRNA. (from RefSeq NM_000240)
MCEMP1	61.5636	-0.751453	0.594005	1.68349	0.00467497	0.643265	MCEMP1		mRNA	Mono, neutrophil		sepsis, septic immune cardiomyopathy, COVID progression, AAA with KCNE1 CLEC4D, stroke		5	mast cell expressed membrane protein 1 (from HGNC MCEMP1)||mast cell expressed membrane protein 1 (MCEMP1), mRNA. (from RefSeq NM_174918)	Systematic analysis of myocardial immune progression in septic cardiomyopathy: Immune-related mechanisms in septic cardiomyopathy.	Crucial Genes in Aortic Dissection Identified by Weighted Gene Coexpression Network Analysis.	Peripheral Blood MCEMP1 Gene Expression as a Biomarker for Stroke Prognosis.
MCF2L-AS1	1.58115	0.610592	1.52689		0.040749	0.71292	MCF2L-AS1		Lnc-RNA	n/a					MCF2L antisense RNA 1 (from HGNC MCF2L-AS1)
MIR181A1	0.644078	-1.04844	0.483491	2.06829	0.0295458	0.688606	MIR181A1		miRNA	n/a					microRNA 181a-1 (MIR181A1), microRNA. (from RefSeq NR_029626)||microRNA 181a-1 (MIR181A1), microRNA. (from RefSeq NR_029626)
MIR181A2HG	2.83362	0.586769	1.50188		0.0214164	0.677753	MIR181A2HG		Lnc-RNA	n/a					MIR181A2 host gene (from HGNC MIR181A2HG)||MIR181A2 host gene (MIR181A2HG), long non-coding RNA. (from RefSeq NR_038975)
MIR3124	1.17334	-0.771819	0.585678	1.70742	0.0280741	0.685009	MIR3124		miRNA	n/a					microRNA 3124 (MIR3124), microRNA. (from RefSeq NR_036070)||microRNA 3124 (MIR3124), microRNA. (from RefSeq NR_036070)
MIR32	1.25904	0.780612	1.71786		0.0179088	0.677753	MIR32		miRNA	MIR32					microRNA 32 (MIR32), microRNA. (from RefSeq NR_029506)||microRNA 32 (MIR32), microRNA. (from RefSeq NR_029506)
MIR3945	3.57568	-0.613852	0.65345	1.53034	0.0441092	0.715162	MIR3945		miRNA						microRNA 3945 (MIR3945), microRNA. (from RefSeq NR_037510)||microRNA 3945 (MIR3945), microRNA. (from RefSeq NR_037510)
MIR4433A	5.21709	-0.673273	0.627082	1.59469	0.0128306	0.674441	MIR4433A		miRNA	n/a					microRNA 4433a (MIR4433A), microRNA. (from RefSeq NR_039632)||microRNA 4433a (MIR4433A), microRNA. (from RefSeq NR_039632)
MIR4642	1.18759	-0.892128	0.538819	1.85591	0.00668757	0.643265	MIR4642		miRNA	n/a					microRNA 4642 (MIR4642), microRNA. (from RefSeq NR_039785)||microRNA 4642 (MIR4642), microRNA. (from RefSeq NR_039785)
MIR4715	0.513557	1.51696	2.86187		0.00617889	0.643265	MIR4715		miRNA	n/a	mycotoxin response	diastolic BP			microRNA 4715 (MIR4715), microRNA. (from RefSeq NR_039865)||microRNA 4715 (MIR4715), microRNA. (from RefSeq NR_039865)
MIR4772	8.06579	-0.963369	0.512858	1.94986	0.00151905	0.643265	MIR4772		miRNA	n/a					microRNA 4772 (MIR4772), microRNA. (from RefSeq NR_039930)||microRNA 4772 (MIR4772), microRNA. (from RefSeq NR_039930)
MIR5192	3.57447	-0.674931	0.626362	1.59652	0.000580858	0.614929	MIR5192		miRNA	n/a					microRNA 5192 (MIR5192), microRNA. (from RefSeq NR_049824)||microRNA 5192 (MIR5192), microRNA. (from RefSeq NR_049824)
MIR5690	11.631	-0.913606	0.530857	1.88375	0.0112425	0.658146	MIR5690		miRNA	n/a				4	microRNA 5690 (MIR5690), microRNA. (from RefSeq NR_049873)||microRNA 5690 (MIR5690), microRNA. (from RefSeq NR_049873)
MIR6732	0.644077	0.888146	1.8508		0.0473918	0.718032	MIR6732		miRNA	MIR6732	HOXB5				microRNA 6732 (MIR6732), microRNA. (from RefSeq NR_106790)||microRNA 6732 (MIR6732), microRNA. (from RefSeq NR_106790)
MIR6774	1.33154	0.627315	1.54469		0.0420212	0.714883	MIR6774		miRNA	n/a					microRNA 6774 (MIR6774), microRNA. (from RefSeq NR_106832)||microRNA 6774 (MIR6774), microRNA. (from RefSeq NR_106832)
MMP8	66.3814	-0.858215	0.551635	1.81279	0.0252646	0.677753	MMP8		mRNA	Neutrophil, mono				3	(from UniProt E9PJB3)
MPO	49.8995	-0.787487	0.579352	1.72607	0.00739453	0.643265	MPO		mRNA	Mono, neutrophil				3	myeloperoxidase (from HGNC MPO)||myeloperoxidase (MPO), mRNA. (from RefSeq NM_000250)
MYBPHL	1.0515	-1.42657	0.372015	2.68806	0.0171908	0.677753	MYBPHL		mRNA	low all					myosin binding protein H like (from HGNC MYBPHL)
MYLK3	3.80297	-0.708242	0.612066	1.63381	0.0223063	0.677753	MYLK3		mRNA	low all					myosin light chain kinase 3 (from HGNC MYLK3)||myosin light chain kinase 3 (MYLK3), transcript variant 1, mRNA. (from RefSeq NM_182493)
MZB1	25.5168	0.776853	1.71339		0.00113531	0.643265	MZB1		mRNA	only memB, pcDC		marker in Crohns		2	(from UniProt D6RII0)||marginal zone B and B1 cell specific protein (MZB1), mRNA. (from RefSeq NM_016459)
NACA4P	0.81231	1.49904	2.82654		0.00251725	0.643265	NACA4P		pseudo	n/a		br ca			NACA family member 4, pseudogene (NACA4P), non-coding RNA. (from RefSeq NR_002182)||NACA family member 4, pseudogene (NACA4P), non-coding RNA. (from RefSeq NR_002182)
NETO1	14.4282	-0.618203	0.651482	1.53496	0.00629295	0.643265	NETO1		mRNA	weak B	NMDA, kainate receptor, androgen receptor?				neuropilin and tolloid like 1 (NETO1), transcript variant 7, mRNA. (from RefSeq NM_001354018)||neuropilin and tolloid like 1 (NETO1), transcript variant 1, mRNA. (from RefSeq NM_138999)	POSTN and NETO1 were correlated with androgen receptor expression
NME2	0.391007	1.11017	2.15872		0.0290529	0.688606	NME2		mRNA	many, w MAIT, but low PMN	stemness, apoptosis suppressor				NME/NM23 nucleoside diphosphate kinase 2 (from HGNC NME2)||NME/NM23 nucleoside diphosphate kinase 2 (NME2), transcript variant 2, mRNA. (from RefSeq NM_001018137)
NOS1AP	2.98203	-0.705888	0.613065	1.63115	0.038049	0.71042	NOS1AP		mRNA	low all					nitric oxide synthase 1 adaptor protein (NOS1AP), transcript variant 3, mRNA. (from RefSeq NM_001164757)||nitric oxide synthase 1 adaptor protein (NOS1AP), transcript variant 2, mRNA. (from RefSeq NM_001126060)
NPBWR1	0.839219	1.51281	2.85365		0.0103458	0.658146	NPBWR1	GPR7	mRNA	eosinophil monocyte	neuropeptide				neuropeptides B and W receptor 1 (NPBWR1), mRNA. (from RefSeq NM_005285)||neuropeptides B and W receptor 1 (NPBWR1), mRNA. (from RefSeq NM_005285)
NPC1L1	0.518876	-1.38488	0.382922	2.6115	0.00889524	0.650436	NPC1L1		mRNA	low all					NPC1 like intracellular cholesterol transporter 1 (from HGNC NPC1L1)||NPC1 like intracellular cholesterol transporter 1 (NPC1L1), transcript variant 2, mRNA. (from RefSeq NM_001101648)
NPM2	1.30871	-0.878629	0.543884	1.83863	0.0107955	0.658146	NPM2		mRNA	Eosinophil					Core histones chaperone involved in chromatin reprogramming, specially during fertilization and early embryonic development. Probably involved in sperm DNA decondensation during fertilization. (from UniProt Q86SE8)||nucleophosmin/nucleoplasmin 2 (NPM2), transcript variant 1, mRNA. (from RefSeq NM_182795)
NTN4	4.1935	0.646749	1.56564		0.0136087	0.676624	NTN4		mRNA	MAIT T				1	netrin 4 (from HGNC NTN4)||netrin 4 (NTN4), transcript variant 1, mRNA. (from RefSeq NM_021229)
NUDT16P1	52.8393	-0.59919	0.660124	1.51487	0.000989184	0.643265	NUDT16P1		mRNA	Mono, neutrophil				4	nudix hydrolase 16 pseudogene 1 (NUDT16P1), transcript variant 1, non-coding RNA. (from RefSeq NR_027766)
NUP210L	7.19037	0.653045	1.57248		0.00379767	0.643265	NUP210L		mRNA	low all					nucleoporin 210 like (NUP210L), transcript variant 1, mRNA. (from RefSeq NM_207308)||nucleoporin 210 like (NUP210L), transcript variant 2, mRNA. (from RefSeq NM_001159484)
OLFM4	55.3849	-0.986722	0.504623	1.98168	0.0229507	0.677753	OLFM4		mRNA	Neutrophil, mono				3	olfactomedin 4 (OLFM4), mRNA. (from RefSeq NM_006418)||olfactomedin 4 (OLFM4), mRNA. (from RefSeq NM_006418)
OLFML2A	3.54854	-0.691187	0.619344	1.61461	0.00191676	0.643265	OLFML2A		mRNA	low all					olfactomedin like 2A (OLFML2A), transcript variant 1, mRNA. (from RefSeq NM_182487)||olfactomedin like 2A (OLFML2A), transcript variant 1, mRNA. (from RefSeq NM_182487)
ORAI1	1.61359	-0.69174	0.619107	1.61523	0.0222582	0.677753	ORAI1		mRNA	NK, T					ORAI calcium release-activated calcium modulator 1 (from HGNC ORAI1)
PARD3B	6.3491	-0.660353	0.632724	1.58047	0.0202937	0.677753	PARD3B		mRNA	low all					par-3 family cell polarity regulator beta (from HGNC PARD3B)||par-3 family cell polarity regulator beta (PARD3B), transcript variant 2, mRNA. (from RefSeq NM_152526)
PDZD7	2.1467	-0.703137	0.614235	1.62804	0.014452	0.676624	PDZD7		mRNA	weak neutrophil					PDZ domain containing 7 (from HGNC PDZD7)||PDZ domain containing 7 (PDZD7), transcript variant 1, mRNA. (from RefSeq NM_001195263)
PER1	147.27	-0.59554	0.661797	1.51104	0.00737441	0.643265	PER1		mRNA	low all				4	period circadian regulator 1 (from HGNC PER1)||period circadian regulator 1 (PER1), mRNA. (from RefSeq NM_002616)	PER1 prevents excessive innate immune response during endotoxin-induced liver injury through regulation of macrophage recruitment in mice.
PFKFB3	732.929	-0.636028	0.643482	1.55404	0.00204364	0.643265	PFKFB3		mRNA	Neutrophil mono	HIF, fructose, glycolytic	hypoxia, sepsis,		5	6-phosphofructo-2-kinase/fructose-2,6-biphosphatase 3 (PFKFB3), transcript variant 8, mRNA. (from RefSeq NM_001363545)
PHF24	12.5879	-0.99682	0.501103	1.9956	0.00626146	0.643265	PHF24		mRNA	neut only				4	PHD finger protein 24 (from HGNC PHF24)
PIGR	0.849913	-1.33645	0.395993	2.5253	0.0249642	0.677753	PIGR		mRNA	memB, B, neut	exports IgA and IgM, especially to mucosa				polymeric immunoglobulin receptor (from HGNC PIGR)||polymeric immunoglobulin receptor (PIGR), mRNA. (from RefSeq NM_002644)
PLEKHG7	2.62083	0.627288	1.54466		0.0318732	0.702987	PLEKHG7		mRNA	only memB, B					pleckstrin homology and RhoGEF domain containing G7 (from HGNC PLEKHG7)
PLEKHH3	1.59016	-0.75877	0.591	1.69205	0.0111616	0.658146	PLEKHH3		mRNA	low all					pleckstrin homology, MyTH4 and FERM domain containing H3 (from HGNC PLEKHH3)||pleckstrin homology, MyTH4 and FERM domain containing H3 (PLEKHH3), transcript variant 2, non-coding RNA. (from RefSeq NR_073573)
PLIN4	175.566	-0.612746	0.653951	1.52917	0.00528472	0.643265	PLIN4		mRNA	Neutrophil	lipid	obesity, athero		4	perilipin 4 (from HGNC PLIN4)	Lipid droplet associated proteins: an emerging role in atherogenesis.
PPP4R1-AS1	3.99399	-0.619014	0.651116	1.53583	0.00685959	0.643265	PPP4R1-AS1		Lnc-RNA	n/a					PPP4R1 antisense RNA 1 (PPP4R1-AS1), transcript variant 2, long non-coding RNA. (from RefSeq NR_110774)||PPP4R1 antisense RNA 1 (PPP4R1-AS1), transcript variant 2, long non-coding RNA. (from RefSeq NR_110774)
PSMB8	9.68555	-0.630276	0.646053	1.54786	0.0132534	0.676624	PSMB8		mRNA	modest all	proteosome				proteasome subunit beta 8 (from HGNC PSMB8)
RIBC2	0.61256	-1.20975	0.432345	2.31297	0.00618865	0.643265	RIBC2		mRNA	low DC, B, T, mono					RIB43A domain with coiled-coils 2 (from HGNC RIBC2)||RIB43A domain with coiled-coils 2 (RIBC2), mRNA. (from RefSeq NM_015653)
RNA45SN2	0.538639	1.29261	2.44971		0.0363018	0.71042	RNA45SN2		rRNA	n/a		Downs methylation			RNA, 45S Pre-Ribosomal N2	Finally, we showed that RNA45S expression is lower in adults with Downs Syndrome.
RNASE1	2.10539	-0.898012	0.536626	1.8635	0.0109836	0.658146	RNASE1		mRNA	mono DC					Belongs to the pancreatic ribonuclease family. (from UniProt G3V357)||ribonuclease A family member 1, pancreatic (RNASE1), transcript variant 3, mRNA. (from RefSeq NM_198232)
RNASE3	9.47997	-0.894251	0.538026	1.85864	0.00135742	0.643265	RNASE3		mRNA	eos only					ribonuclease A family member 3 (RNASE3), mRNA. (from RefSeq NM_002935)||ribonuclease A family member 3 (RNASE3), mRNA. (from RefSeq NM_002935)
RNVU1-1	0.8496	-1.27673	0.412731	2.42289	0.0149164	0.676624	RNVU1-1		mRNA	n/a					RNA, variant U1 small nuclear 1 (RNVU1-1), small nuclear RNA. (from RefSeq NR_104082)||RNA, variant U1 small nuclear 1 (RNVU1-1), small nuclear RNA. (from RefSeq NR_104082)
RSPH14	5.52171	-0.778715	0.582886	1.7156	0.00725838	0.643265	RSPH14		mRNA	Neutrophil, mono				4	(from UniProt H7BZU8)||radial spoke head 14 homolog (RSPH14), mRNA. (from RefSeq NM_014433)
SAMD15	4.61741	-0.900832	0.535578	1.86714	0.0201055	0.677753	SAMD15		mRNA	neut, eos, baso					(from UniProt G3V2Z3)||sterile alpha motif domain containing 15 (SAMD15), mRNA. (from RefSeq NM_001010860)
SCAT1	3.04693	0.603502	1.5194		0.00796497	0.643265	SCAT1		mRNA	n/a					SCAT1 (from geneSymbol)||S-phase cancer associated transcript 1 (SCAT1), transcript variant 2, long non-coding RNA. (from RefSeq NR_110849)
SEMA6B	4.74307	-1.13187	0.456323	2.19143	0.000350461	0.504011	SEMA6B		mRNA	Neutrophil, mono				6	semaphorin 6B (from HGNC SEMA6B)||semaphorin 6B (SEMA6B), mRNA. (from RefSeq NM_032108)
SFRP1	1.10637	-1.50404	0.352564	2.83636	0.0239356	0.677753	SFRP1		mRNA	low all	Wnt				secreted frizzled related protein 1 (SFRP1), mRNA. (from RefSeq NM_003012)
SFTPB	0.493487	-1.20902	0.432563	2.3118	0.0366024	0.71042	SFTPB		mRNA	Mono, neutrophil					surfactant protein B (SFTPB), transcript variant 3, mRNA. (from RefSeq NM_001367281)
SGCA	1.03171	0.842597	1.79327		0.0423913	0.715095	SGCA		mRNA	memB, B, mono		limb-girdle musc dys			sarcoglycan alpha (from HGNC SGCA)||sarcoglycan alpha (SGCA), transcript variant 1, mRNA. (from RefSeq NM_000023)
SHROOM2	2.08065	-1.05835	0.48018	2.08255	0.0354551	0.707035	SHROOM2		mRNA	low all					shroom family member 2 (from HGNC SHROOM2)
SLC47A1	5.05802	0.770705	1.7061		0.00303724	0.643265	SLC47A1		mRNA	eos, pcDC					solute carrier family 47 member 1 (from HGNC SLC47A1)||solute carrier family 47 member 1 (SLC47A1), mRNA. (from RefSeq NM_018242)
SLC4A10	42.1396	0.699697	1.62416		0.0121648	0.668375	SLC4A10		mRNA	only MAIT, memT				1.1	solute carrier family 4 member 10 (from HGNC SLC4A10)
SLC51A	1.5121	-1.34722	0.393047	2.54422	0.00781063	0.643265	SLC51A		mRNA	pmn eos mainly				6	solute carrier family 51 alpha subunit (from HGNC SLC51A)||solute carrier family 51 subunit alpha (SLC51A), mRNA. (from RefSeq NM_152672)
SLC5A9	11.8872	-0.807072	0.571541	1.74966	0.00496228	0.643265	SLC5A9		mRNA	low all				4	Involved in sodium-dependent transport of D-mannose, D- glucose and D-fructose. (from UniProt Q2M3M2)||solute carrier family 5 member 9 (SLC5A9), transcript variant 1, mRNA. (from RefSeq NM_001135181)
SMCO3	0.436463	-1.22269	0.428483	2.33381	0.0484897	0.718032	SMCO3		mRNA	low all					single-pass membrane protein with coiled-coil domains 3 (SMCO3), mRNA. (from RefSeq NM_001013698)||single-pass membrane protein with coiled-coil domains 3 (SMCO3), mRNA. (from RefSeq NM_001013698)
SNORA71E	0.645471	0.933727	1.9102		0.0400161	0.71042	SNORA71E		snoRNA	n/a					small nucleolar RNA, H/ACA box 71E (SNORA71E), small nucleolar RNA. (from RefSeq NR_002972)||small nucleolar RNA, H/ACA box 71E (SNORA71E), small nucleolar RNA. (from RefSeq NR_002972)
SNORD116-22	0.54802	0.984585	1.97874		0.0277738	0.684267	SNORD116-22		snoRNA	n/a				1	small nucleolar RNA, C/D box 116-22 (SNORD116-22), small nucleolar RNA. (from RefSeq NR_003336)||small nucleolar RNA, C/D box 116-22 (SNORD116-22), small nucleolar RNA. (from RefSeq NR_003336)
SNORD124	0.953712	-0.813485	0.569006	1.75745	0.0257774	0.677753	SNORD124		snoRNA	n/a					small nucleolar RNA, C/D box 124 (SNORD124), small nucleolar RNA. (from RefSeq NR_102369)||small nucleolar RNA, C/D box 124 (SNORD124), small nucleolar RNA. (from RefSeq NR_102369)
STK32B	3.49766	-0.720273	0.606983	1.64749	0.00307015	0.643265	STK32B		mRNA	low all					serine/threonine kinase 32B (from HGNC STK32B)||serine/threonine kinase 32B (STK32B), transcript variant 1, mRNA. (from RefSeq NM_018401)
TLR2	2923.94	-0.591218	0.663782	1.50652	0.00626122	0.643265	TLR2		mRNA	Neutrophil					toll like receptor 2 (from HGNC TLR2)||toll like receptor 2 (TLR2), transcript variant 3, mRNA. (from RefSeq NM_003264)
TMEM119	6.09332	-0.763507	0.589063	1.69761	0.00507131	0.643265	TMEM119		mRNA	Neutrophil, Baso				6	(from UniProt F8W0W9)||transmembrane protein 119 (TMEM119), mRNA. (from RefSeq NM_181724)
TMEM132C	0.630368	1.02496	2.03491		0.0273239	0.682288	TMEM132C		mRNA	GDT		Pulmonary function			Membrane; Single-pass type I membrane protein (Potential). (from UniProt Q8N3T6)
TMEM171	1.31783	0.826967	1.77395		0.0200611	0.677753	TMEM171		mRNA	MAIT T, memT		serum urate, FVIII !!		1	transmembrane protein 171 (TMEM171), transcript variant 1, mRNA. (from RefSeq NM_173490)||transmembrane protein 171 (TMEM171), transcript variant 1, mRNA. (from RefSeq NM_173490)	We identified 13 novel genome-wide significant ( P2.510(-8)) associations, 7 with FVIII levels ( FCHO2/TMEM171/TNPO1, HLA, SOX17/RP1, LINC00583/NFIB, RAB5C-KAT2A, RPL3/TAB1/SYNGR1, and ARSA) and 11 with VWF levels ( PDHB/PXK/KCTD6, SLC39A8, FCHO2/TMEM171/TN
TMEM253	2.32772	-0.728293	0.603618	1.65668	0.0342108	0.705641	TMEM253		mRNA	low all					transmembrane protein 253 (from HGNC TMEM253)||transmembrane protein 253 (TMEM253), mRNA. (from RefSeq NM_001146683)
TMIGD3	9.92408	-1.426	0.372162	2.687	4.8e-05	0.182585	TMIGD3		mRNA	eos, pmn only					transmembrane and immunoglobulin domain containing 3 (from HGNC TMIGD3)||transmembrane and immunoglobulin domain containing 3 (TMIGD3), transcript variant 3, mRNA. (from RefSeq NM_001081976)
TNFRSF17	8.98503	0.825521	1.77217		0.0022865	0.643265	TNFRSF17		mRNA	memB, B, pcDC	TNF	marker of PC in autoimmune!!		2	TNF receptor superfamily member 17 (TNFRSF17), mRNA. (from RefSeq NM_001192)
TONSL-AS1	0.78647	0.82501	1.77155		0.0443491	0.715162	TONSL-AS1		Lnc-RNA	n/a		CAD			TONSL antisense RNA 1 (from HGNC TONSL-AS1)	LncRNA TONSL-AS1 participates in coronary artery disease by interacting with miR-197.
TP73	1.52434	0.823386	1.76955		0.024807	0.677753	TP73	p73	mRNA	T cell	apoptosis				tumor protein p73 (from HGNC TP73)||tumor protein p73 (TP73), transcript variant 11, mRNA. (from RefSeq NM_001204187)	Nuclear Factor kappa-B appears to be required to prevent p73-induced apoptosis triggered by primary T cell activation.
TPST1	152.673	-0.632885	0.644885	1.55066	0.0378231	0.71042	TPST1		mRNA	Neutrophil, Baso, Eos				4	Catalyzes the O-sulfation of tyrosine residues within acidic motifs of polypeptides. (from UniProt O60507)||tyrosylprotein sulfotransferase 1 (TPST1), mRNA. (from RefSeq NM_003596)
TRIM6	4.35554	-0.649967	0.637295	1.56913	0.00643295	0.643265	TRIM6		mRNA	Neutrophil					Contains 1 B30.2/SPRY domain. (from UniProt E9PFM0)||tripartite motif containing 6 (TRIM6), transcript variant 1, mRNA. (from RefSeq NM_001003818)
TRPC2	2.09643	-0.654636	0.635236	1.57422	0.020083	0.677753	TRPC2		mRNA	pcDC, mono					transient receptor potential cation channel subfamily C member 2 (pseudogene) (from HGNC TRPC2)||transient receptor potential cation channel subfamily C member 2 (pseudogene) (TRPC2), non-coding RNA. (from RefSeq NR_002720)
VNN1	346.115	-0.749047	0.594997	1.68068	0.00214032	0.643265	VNN1		mRNA	Mono, neutrophil	hydrolyzes pantetheine to pantothenic acid and cysteamine	sepsis, COVID progression, athero	6q22	5	vanin 1 (VNN1), mRNA. (from RefSeq NM_004666)||vanin 1 (VNN1), mRNA. (from RefSeq NM_004666)	Identification of key genes in sepsis by WGCNA.	VNN1 promotes atherosclerosis progression in apoE-/- mice fed a high-fat/high-cholesterol diet.
VSTM4	1.03757	1.41666	2.66967		0.00686957	0.643265	VSTM4		mRNA	low many, Pmn, memB	TNF				V-set and transmembrane domain containing 4 (from HGNC VSTM4)||V-set and transmembrane domain containing 4 (VSTM4), transcript variant 1, mRNA. (from RefSeq NM_001031746)	Recent studies have suggested that V-Set and transmembrane domain-containing 4 (VSTM4) and its fragment, peptide Lv, exhibit immunosuppressive activity on T cells and vascular endothelial growth factor (VEGF)-like activity, respectively.
WFDC1	0.796349	-2.27143	0.207124	4.82803	0.00946349	0.656144	WFDC1		mRNA	CD4 T, Neutrophil			16q24		WAP four-disulfide core domain 1 (from HGNC WFDC1)||WAP four-disulfide core domain 1 (WFDC1), transcript variant 1, mRNA. (from RefSeq NM_021197)	WFDC1 expression identifies memory CD4 T-lymphocytes rendered vulnerable to cell-cell HIV-1 transfer by promoting intercellular adhesive junctions.	Molecular structure, gene expression and functional role of WFDC1 in angiogenesis and cancer.
WSCD2	0.559027	1.21904	2.32792		0.00845356	0.643265	WSCD2		mRNA	Treg, memB	ferroptosis	cardiometabolic Mexicans			WSC domain containing 2 (from HGNC WSCD2)||WSC domain containing 2 (WSCD2), transcript variant 2, mRNA. (from RefSeq NM_001304447)
ZBTB16	264.329	-0.65181	0.636481	1.57114	0.0198091	0.677753	ZBTB16	PLZF	mRNA	MAIT GDT	antiinflammatory, reg by lncANRIL!	Con Ht Dis allele sp expr!! ZBTB16-RARa fusion is PML; PCOS; MS; reg by methylation; AAA;metabolic syndrome;		4	zinc finger and BTB domain containing 16 (from HGNC ZBTB16)||zinc finger and BTB domain containing 16 (ZBTB16), transcript variant 2, mRNA. (from RefSeq NM_001018011)	ZBTB16 (PLZF) is essential for the development and function of innate-like unconventional γδ+ T & invariant NKT cells	DNA methylation signatures of monozygotic twins clinically discordant for multiple sclerosis.
ZDHHC19	5.54099	-1.13196	0.456296	2.19156	0.000592988	0.614929	ZDHHC19		mRNA	neut, eos, memB					zinc finger DHHC-type containing 19 (from HGNC ZDHHC19)||zinc finger DHHC-type palmitoyltransferase 19 (ZDHHC19), transcript variant 2, non-coding RNA. (from RefSeq NR_135617)
ZNF608	46.4883	-0.737136	0.599929	1.66686	0.00441987	0.643265	ZNF608		mRNA	Gran, B enrich, Baso weak		mut affects BCR, SNPs to bariatric weight loss			zinc finger protein 608 (from HGNC ZNF608)||zinc finger protein 608 (ZNF608), transcript variant 1, mRNA. (from RefSeq NM_020747)
ZNF730	1.52977	-0.71834	0.607796	1.64529	0.0295762	0.688606	ZNF730		mRNA	low all					zinc finger protein 730 (from HGNC ZNF730)||zinc finger protein 730 (ZNF730), mRNA. (from RefSeq NM_001277403)
ZNF732	0.758692	1.04644	2.06543		0.0371947	0.71042	ZNF732		mRNA	low all, maybe B		sleep health			zinc finger protein 732 (from HGNC ZNF732)||zinc finger protein 732 (ZNF732), mRNA. (from RefSeq NM_001137608)
ZNF793-AS1	1.02914	0.825988	1.77275		0.0247708	0.677753	ZNF793-AS1		Lnc-RNA	n/a					ZNF793 antisense RNA 1 (head to head) (ZNF793-AS1), long non-coding RNA. (from RefSeq NR_110723)||ZNF793 antisense RNA 1 (head to head) (ZNF793-AS1), long non-coding RNA. (from RefSeq NR_110723)
	baseMean	log2FoldChange		ABS FOLD DN	pvalue	padj	Gene								Annotation

## Sheet: Full DEG list INOCA
	baseMean	log2FoldChange	lfcSE	stat	pvalue	padj		Genes with p<0.05		Gene	Annotation
A2M-AS1	172.816	0.305934	0.134328	2.27752	0.022755	0.677753		A2M-AS1		A2M-AS1	A2M antisense RNA 1 (from HGNC A2M-AS1)|| A2M antisense RNA 1 (A2M-AS1), transcript variant 2, long non-coding RNA. (from RefSeq NR_137425)
A3GALT2	6.00554	-0.619518	0.26493	-2.33842	0.0193656	0.677753		A3GALT2		A3GALT2	alpha 1,3-galactosyltransferase 2 (A3GALT2), mRNA. (from RefSeq NM_001080438)|| alpha 1,3-galactosyltransferase 2 (A3GALT2), mRNA. (from RefSeq NM_001080438)
AAGAB	157.639	0.0893109	0.0398668	2.24023	0.0250757	0.677753		AAGAB		AAGAB	alpha and gamma adaptin binding protein (AAGAB), transcript variant 3, mRNA. (from RefSeq NM_001271886)|| alpha and gamma adaptin binding protein (AAGAB), transcript variant 2, mRNA. (from RefSeq NM_001271885)
AAK1	1223.4	0.107997	0.0494714	2.18302	0.0290342	0.688606		AAK1		AAK1	AP2 associated kinase 1 (from HGNC AAK1)|| AP2 associated kinase 1 (AAK1), transcript variant 3, mRNA. (from RefSeq NM_001371577)
ABCA13	119.647	-0.650258	0.316734	-2.05301	0.0400718	0.71042		ABCA13		ABCA13	ATP binding cassette subfamily A member 13 (from HGNC ABCA13)|| ATP binding cassette subfamily A member 13 (ABCA13), mRNA. (from RefSeq NM_152701)
ABCB1	108.674	0.314792	0.10686	2.94582	0.00322095	0.643265		ABCB1		ABCB1	ATP binding cassette subfamily B member 1 (ABCB1), transcript variant 4, mRNA. (from RefSeq NM_001348946)
ABCB8	80.6174	0.132282	0.0630185	2.0991	0.0358081	0.707986		ABCB8		ABCB8	ATP binding cassette subfamily B member 8 (ABCB8), transcript variant 4, mRNA; nuclear gene for mitochondrial product. (from RefSeq NM_001282293)|| ATP binding cassette subfamily B member 8 (ABCB8), transcript variant 2, mRNA; nuclear gene for mitochondrial product. (from RefSeq NM_007188)
ABCB9	6.53691	0.41763	0.196618	2.12407	0.0336647	0.705641		ABCB9		ABCB9	ATP binding cassette subfamily B member 9 (from HGNC ABCB9)|| ATP binding cassette subfamily B member 9 (ABCB9), transcript variant 5, mRNA. (from RefSeq NM_001243014)
ABCC11	1.60588	-1.11139	0.46364	-2.39709	0.016526	0.677753		ABCC11		ABCC11	(from UniProt H3BRJ2)|| ATP binding cassette subfamily C member 11 (ABCC11), transcript variant 5, mRNA. (from RefSeq NM_001370497)
ABHD14A	12.142	0.366611	0.118434	3.09549	0.00196489	0.643265		ABHD14A		ABHD14A	(from UniProt C9J7W8)|| abhydrolase domain containing 14A (ABHD14A), mRNA. (from RefSeq NM_015407)
ABHD14B	117.839	0.128402	0.0640168	2.00576	0.0448819	0.715162		ABHD14B		ABHD14B	abhydrolase domain containing 14B (from HGNC ABHD14B)
ABHD4	154.648	-0.261946	0.108573	-2.41262	0.0158384	0.677753		ABHD4		ABHD4	(from UniProt F5GZC9)
ABLIM2	5.81727	0.352576	0.168974	2.08656	0.0369277	0.71042		ABLIM2		ABLIM2	actin binding LIM protein family member 2 (from HGNC ABLIM2)|| actin binding LIM protein family member 2 (ABLIM2), transcript variant 2, mRNA. (from RefSeq NM_001130084)
ACAD11	10.6466	0.277887	0.116374	2.38788	0.016946	0.677753		ACAD11		ACAD11	(from UniProt H0Y9C6)|| acyl-CoA dehydrogenase family member 11 (ACAD11), transcript variant 1, mRNA. (from RefSeq NM_032169)
ACADM	132.071	0.112203	0.056526	1.98498	0.047147	0.718032		ACADM		ACADM	acyl-CoA dehydrogenase medium chain (from HGNC ACADM)|| acyl-CoA dehydrogenase medium chain (ACADM), transcript variant 5, mRNA; nuclear gene for mitochondrial product. (from RefSeq NM_001286043)
ACAT1	60.3322	0.165149	0.0744681	2.21772	0.0265741	0.678951		ACAT1		ACAT1	acetyl-CoA acetyltransferase 1 (from HGNC ACAT1)|| acetyl-CoA acetyltransferase 1 (ACAT1), mRNA; nuclear gene for mitochondrial product. (from RefSeq NM_000019)
ACER3	229.488	-0.125512	0.0498608	-2.51726	0.0118272	0.662571		ACER3		ACER3	alkaline ceramidase 3 (from HGNC ACER3)|| alkaline ceramidase 3 (ACER3), transcript variant 2, mRNA. (from RefSeq NM_001300953)
ACRBP	100.69	-0.242255	0.11577	-2.09256	0.0363884	0.71042		ACRBP		ACRBP	(from UniProt F5H2C2)|| acrosin binding protein (ACRBP), mRNA. (from RefSeq NM_032489)
ACTA2	24.13	-0.324634	0.162114	-2.00251	0.04523	0.716015		ACTA2		ACTA2	actin, alpha 2, smooth muscle, aorta (from HGNC ACTA2)
ACTA2-AS1	19.8825	0.284068	0.115962	2.44967	0.0142986	0.676624		ACTA2-AS1		ACTA2-AS1	ACTA2 antisense RNA 1 (from HGNC ACTA2-AS1)|| ACTA2 antisense RNA 1 (ACTA2-AS1), long non-coding RNA. (from RefSeq NR_125373)
ACVR1B	144.527	-0.255843	0.115067	-2.22343	0.0261867	0.677753		ACVR1B		ACVR1B	activin A receptor type 1B (from HGNC ACVR1B)|| activin A receptor type 1B (ACVR1B), transcript variant 3, mRNA. (from RefSeq NM_020328)
ADA	59.9833	0.209089	0.0910252	2.29705	0.021616	0.677753		ADA		ADA	adenosine deaminase (from HGNC ADA)|| adenosine deaminase (ADA), transcript variant 4, non-coding RNA. (from RefSeq NR_136160)
ADAL	32.4622	0.173428	0.0797105	2.17572	0.0295763	0.688606		ADAL		ADAL	Putative nucleoside deaminase. May catalyze the hydrolytic deamination of adenosine or some similar substrate and play a role in purine metabolism (By similarity). (from UniProt Q6DHV7)
ADAM12	11.2667	0.505865	0.199023	2.54175	0.01103	0.658146		ADAM12		ADAM12	ADAM metallopeptidase domain 12 (from HGNC ADAM12)
ADAM17	576.239	-0.330053	0.127891	-2.58074	0.0098589	0.656144		ADAM17		ADAM17	ADAM metallopeptidase domain 17 (from HGNC ADAM17)|| ADAM metallopeptidase domain 17 (ADAM17), transcript variant 1, mRNA. (from RefSeq NM_003183)
ADAM22	28.6745	0.341701	0.107891	3.16708	0.00153976	0.643265		ADAM22		ADAM22	ADAM metallopeptidase domain 22 (ADAM22), transcript variant 5, mRNA. (from RefSeq NM_021721)|| ADAM metallopeptidase domain 22 (ADAM22), transcript variant 1, mRNA. (from RefSeq NM_021723)
ADAM9	133.471	-0.191347	0.092998	-2.05754	0.0396345	0.71042		ADAM9		ADAM9	ADAM metallopeptidase domain 9 (from HGNC ADAM9)
ADGRG5	139.204	0.226191	0.11386	1.98656	0.0469706	0.718032		ADGRG5		ADGRG5	adhesion G protein-coupled receptor G5 (from HGNC ADGRG5)|| adhesion G protein-coupled receptor G5 (ADGRG5), transcript variant 1, mRNA. (from RefSeq NM_153837)
ADHFE1	41.4517	0.231604	0.0926952	2.49856	0.01247	0.672909		ADHFE1		ADHFE1	alcohol dehydrogenase, iron containing 1 (from HGNC ADHFE1)|| alcohol dehydrogenase iron containing 1 (ADHFE1), mRNA; nuclear gene for mitochondrial product. (from RefSeq NM_144650)
ADORA2B	7.03248	-0.355893	0.180092	-1.97618	0.0481348	0.718032		ADORA2B		ADORA2B	adenosine A2b receptor (from HGNC ADORA2B)|| adenosine A2b receptor (ADORA2B), mRNA. (from RefSeq NM_000676)
AEBP2	201.528	0.114723	0.0577771	1.98561	0.0470762	0.718032		AEBP2		AEBP2	AE binding protein 2 (from HGNC AEBP2)
AFF4	1061.7	-0.0795152	0.0365542	-2.17527	0.02961	0.688606		AFF4		AFF4	AF4/FMR2 family member 4 (from HGNC AFF4)|| AF4/FMR2 family member 4 (AFF4), mRNA. (from RefSeq NM_014423)
AFTPH	816.81	-0.0930587	0.0456276	-2.03953	0.0413976	0.714883		AFTPH		AFTPH	aftiphilin (from HGNC AFTPH)|| aftiphilin (AFTPH), transcript variant 10, non-coding RNA. (from RefSeq NR_164747)
AGER	2.32684	0.778082	0.338717	2.29714	0.0216108	0.677753		AGER		AGER	advanced glycosylation end-product specific receptor (from HGNC AGER)
AGFG1	961.798	-0.26199	0.117948	-2.22123	0.0263355	0.677753		AGFG1		AGFG1	ArfGAP with FG repeats 1 (from HGNC AGFG1)|| ArfGAP with FG repeats 1 (AGFG1), transcript variant 1, mRNA. (from RefSeq NM_001135187)
AGFG2	92.7819	0.206669	0.0900176	2.29587	0.0216832	0.677753		AGFG2		AGFG2	ArfGAP with FG repeats 2 (from HGNC AGFG2)|| ArfGAP with FG repeats 2 (AGFG2), mRNA. (from RefSeq NM_006076)
AGK	36.3	0.188673	0.0926798	2.03575	0.041775	0.714883		AGK		AGK	Lipid kinase that can phosphorylate both monoacylglycerol and diacylglycerol to form lysophosphatidic acid (LPA) and phosphatidic acid (PA), respectively. Does not phosphorylate sphingosine. Overexpression increases the formation and secretion of LPA, resulting in transactivation of EGFR and activation of the downstream MAPK signaling pathway, leading to increased cell growth. (from UniProt Q53H1…
AGPAT2	80.2336	-0.145085	0.0734951	-1.97407	0.0483733	0.718032		AGPAT2		AGPAT2	Converts lysophosphatidic acid (LPA) into phosphatidic acid by incorporating an acyl moiety at the sn-2 position of the glycerol backbone. (from UniProt O15120)|| 1-acylglycerol-3-phosphate O-acyltransferase 2 (AGPAT2), transcript variant 2, mRNA. (from RefSeq NM_001012727)
AGTRAP	341.661	-0.207219	0.0924426	-2.24159	0.0249878	0.677753		AGTRAP		AGTRAP	angiotensin II receptor associated protein (from HGNC AGTRAP)|| angiotensin II receptor associated protein (AGTRAP), transcript variant 5, mRNA. (from RefSeq NM_001040197)
AHRR	5.49313	-0.496779	0.224467	-2.21315	0.026887	0.680714		AHRR		AHRR	aryl-hydrocarbon receptor repressor (AHRR), transcript variant 1, mRNA. (from RefSeq NM_001377236)
AKAP13	5499.24	-0.206813	0.0837857	-2.46836	0.0135734	0.676624		AKAP13		AKAP13	A-kinase anchoring protein 13 (from HGNC AKAP13)|| A-kinase anchoring protein 13 (AKAP13), transcript variant 4, mRNA. (from RefSeq NM_001270546)
AKAP7	222.567	-0.185068	0.0931378	-1.98704	0.046918	0.718032		AKAP7		AKAP7	A-kinase anchoring protein 7 (from HGNC AKAP7)
AKAP8L	310.512	-0.112001	0.0465076	-2.40823	0.01603	0.677753		AKAP8L		AKAP8L	A-kinase anchoring protein 8 like (from HGNC AKAP8L)|| A-kinase anchoring protein 8 like (AKAP8L), transcript variant 3, non-coding RNA. (from RefSeq NR_111971)
AKR1B1	90.3062	0.192191	0.0729225	2.63556	0.00839997	0.643265		AKR1B1		AKR1B1	aldo-keto reductase family 1 member B (from HGNC AKR1B1)|| aldo-keto reductase family 1 member B (AKR1B1), transcript variant 1, mRNA. (from RefSeq NM_001628)
ALDH18A1	88.0978	0.18087	0.0753896	2.39914	0.0164338	0.677753		ALDH18A1		ALDH18A1	aldehyde dehydrogenase 18 family member A1 (from HGNC ALDH18A1)|| aldehyde dehydrogenase 18 family member A1 (ALDH18A1), transcript variant 9, mRNA. (from RefSeq NM_001323418)
ALDH2	283.653	-0.22422	0.0923775	-2.42721	0.0152153	0.676624		ALDH2		ALDH2	aldehyde dehydrogenase 2 family member (from HGNC ALDH2)|| aldehyde dehydrogenase 2 family member (ALDH2), transcript variant 1, mRNA; nuclear gene for mitochondrial product. (from RefSeq NM_000690)
ALDH3B1	184.788	-0.194866	0.0729467	-2.67135	0.00755477	0.643265		ALDH3B1		ALDH3B1	aldehyde dehydrogenase 3 family member B1 (from HGNC ALDH3B1)
ALDH5A1	586.893	-0.326754	0.163091	-2.00351	0.045123	0.715162		ALDH5A1		ALDH5A1	aldehyde dehydrogenase 5 family member A1 (from HGNC ALDH5A1)|| aldehyde dehydrogenase 5 family member A1 (ALDH5A1), transcript variant 3, mRNA; nuclear gene for mitochondrial product. (from RefSeq NM_001368954)
ALMS1	611.569	0.111196	0.0532633	2.08767	0.0368273	0.71042		ALMS1		ALMS1	ALMS1, centrosome and basal body associated protein (from HGNC ALMS1)|| ALMS1 centrosome and basal body associated protein (ALMS1), transcript variant 1, mRNA. (from RefSeq NM_015120)
ALOX15B	10.5654	-0.984024	0.352796	-2.78921	0.00528364	0.643265		ALOX15B		ALOX15B	arachidonate 15-lipoxygenase type B (ALOX15B), transcript variant b, mRNA. (from RefSeq NM_001039131)|| arachidonate 15-lipoxygenase type B (ALOX15B), transcript variant a, mRNA. (from RefSeq NM_001039130)
ALOX5AP	748.732	-0.41307	0.205543	-2.00965	0.0444678	0.715162		ALOX5AP		ALOX5AP	arachidonate 5-lipoxygenase activating protein (ALOX5AP), transcript variant 2, mRNA. (from RefSeq NM_001204406)|| arachidonate 5-lipoxygenase activating protein (ALOX5AP), transcript variant 2, mRNA. (from RefSeq NM_001204406)
AMMECR1	118.96	0.115519	0.0518376	2.22847	0.025849	0.677753		AMMECR1		AMMECR1	Alport syndrome, mental retardation, midface hypoplasia and elliptocytosis chromosomal region gene 1 (from HGNC AMMECR1)|| AMMECR nuclear protein 1 (AMMECR1), transcript variant 1, mRNA. (from RefSeq NM_015365)
AMOT	26.0627	0.253539	0.118323	2.14277	0.0321317	0.702987		AMOT		AMOT	angiomotin (from HGNC AMOT)|| angiomotin (AMOT), transcript variant 2, mRNA. (from RefSeq NM_133265)
AMOTL1	25.1563	-0.28085	0.12434	-2.25873	0.0239004	0.677753		AMOTL1		AMOTL1	angiomotin like 1 (from HGNC AMOTL1)|| angiomotin like 1 (AMOTL1), transcript variant 1, mRNA. (from RefSeq NM_130847)
ANGPT1	68.8791	-0.308766	0.141776	-2.17785	0.0294173	0.688606		ANGPT1		ANGPT1	angiopoietin 1 (from HGNC ANGPT1)|| angiopoietin 1 (ANGPT1), transcript variant 3, mRNA. (from RefSeq NM_001314051)
ANK3	224.203	0.258401	0.114989	2.24717	0.0246289	0.677753		ANK3		ANK3	ankyrin 3 (from HGNC ANK3)|| ankyrin 3 (ANK3), transcript variant 4, mRNA. (from RefSeq NM_001204404)
ANKRD17	1221.71	-0.0970335	0.0444019	-2.18535	0.0288634	0.688606		ANKRD17		ANKRD17	(from UniProt H0YLQ3)|| ankyrin repeat domain 17 (ANKRD17), transcript variant 1, mRNA. (from RefSeq NM_032217)
ANKRD23	26.2215	0.159901	0.0813783	1.96491	0.0494249	0.720217		ANKRD23		ANKRD23	ankyrin repeat domain 23 (from HGNC ANKRD23)|| ankyrin repeat domain 23 (ANKRD23), mRNA. (from RefSeq NM_144994)
ANKS1A	240.801	-0.216914	0.0993092	-2.18423	0.0289457	0.688606		ANKS1A		ANKS1A	ankyrin repeat and sterile alpha motif domain containing 1A (from HGNC ANKS1A)|| ankyrin repeat and sterile alpha motif domain containing 1A (ANKS1A), mRNA. (from RefSeq NM_015245)
ANXA1	1535.46	-0.165196	0.0699034	-2.36321	0.0181175	0.677753		ANXA1		ANXA1	annexin A1 (from HGNC ANXA1)|| annexin A1 (ANXA1), mRNA. (from RefSeq NM_000700)
ANXA6	1203.06	0.187619	0.0698891	2.68453	0.0072632	0.643265		ANXA6		ANXA6	annexin A6 (ANXA6), transcript variant 2, mRNA. (from RefSeq NM_001193544)|| annexin A6 (ANXA6), transcript variant 3, mRNA. (from RefSeq NM_001363114)
AP1M1	381.529	-0.078998	0.0333654	-2.36766	0.0179008	0.677753		AP1M1		AP1M1	adaptor related protein complex 1 mu 1 subunit (from HGNC AP1M1)|| adaptor related protein complex 1 subunit mu 1 (AP1M1), transcript variant 2, mRNA. (from RefSeq NM_032493)
AP1S1	19.2496	0.244331	0.112229	2.17706	0.0294757	0.688606		AP1S1		AP1S1	adaptor related protein complex 1 sigma 1 subunit (from HGNC AP1S1)|| adaptor related protein complex 1 subunit sigma 1 (AP1S1), mRNA. (from RefSeq NM_001283)
AP5Z1	265.992	-0.0987128	0.0451868	-2.18455	0.0289221	0.688606		AP5Z1		AP5Z1	adaptor related protein complex 5 zeta 1 subunit (from HGNC AP5Z1)|| adaptor related protein complex 5 subunit zeta 1 (AP5Z1), transcript variant 3, non-coding RNA. (from RefSeq NR_157345)
APIP	56.0724	-0.142419	0.0642207	-2.21765	0.0265787	0.678951		APIP		APIP	APAF1 interacting protein (from HGNC APIP)|| APAF1 interacting protein (APIP), mRNA. (from RefSeq NM_015957)
APOBEC3H	7.06898	0.370587	0.185667	1.99598	0.0459362	0.717649		APOBEC3H		APOBEC3H	apolipoprotein B mRNA editing enzyme catalytic subunit 3H (from HGNC APOBEC3H)|| apolipoprotein B mRNA editing enzyme catalytic subunit 3H (APOBEC3H), transcript variant SV-183, mRNA. (from RefSeq NM_181773)
AQP3	118.22	0.236066	0.108662	2.17247	0.02982	0.692677		AQP3		AQP3	aquaporin 3 (Gill blood group) (AQP3), transcript variant 2, mRNA. (from RefSeq NM_001318144)|| aquaporin 3 (Gill blood group) (AQP3), transcript variant 1, mRNA. (from RefSeq NM_004925)
ARHGAP12	229.749	0.118159	0.0499573	2.3652	0.0180205	0.677753		ARHGAP12		ARHGAP12	Rho GTPase activating protein 12 (from HGNC ARHGAP12)|| Rho GTPase activating protein 12 (ARHGAP12), transcript variant 4, mRNA. (from RefSeq NM_001270697)
ARHGAP24	143.383	-0.438864	0.15854	-2.76815	0.00563748	0.643265		ARHGAP24		ARHGAP24	Rho GTPase activating protein 24 (ARHGAP24), transcript variant 4, mRNA. (from RefSeq NM_001287805)|| Rho GTPase activating protein 24 (ARHGAP24), transcript variant 2, mRNA. (from RefSeq NM_031305)
ARHGAP29	12.4542	-0.462209	0.164737	-2.80574	0.0050201	0.643265		ARHGAP29		ARHGAP29	(from UniProt F8VWZ8)
ARHGDIB	4384.74	-0.19228	0.0902588	-2.13032	0.0331452	0.703669		ARHGDIB		ARHGDIB	(from UniProt F5H3P3)
ARHGEF11	607.18	-0.176707	0.0879111	-2.01007	0.0444237	0.715162		ARHGEF11		ARHGEF11	Rho guanine nucleotide exchange factor 11 (from HGNC ARHGEF11)|| Rho guanine nucleotide exchange factor 11 (ARHGEF11), transcript variant 2, mRNA. (from RefSeq NM_198236)
ARHGEF3	636.034	0.176204	0.059961	2.93864	0.00329655	0.643265		ARHGEF3		ARHGEF3	Rho guanine nucleotide exchange factor 3 (from HGNC ARHGEF3)|| Rho guanine nucleotide exchange factor 3 (ARHGEF3), transcript variant 3, mRNA. (from RefSeq NM_019555)
ARHGEF40	802.595	-0.546578	0.180694	-3.02488	0.00248732	0.643265		ARHGEF40		ARHGEF40	Rho guanine nucleotide exchange factor 40 (from HGNC ARHGEF40)
ARHGEF9-IT1	1.1944	-0.715368	0.333159	-2.14723	0.0317751	0.702987		ARHGEF9-IT1		ARHGEF9-IT1	ARHGEF9 intronic transcript 1 (ARHGEF9-IT1), long non-coding RNA. (from RefSeq NR_138419)|| ARHGEF9 intronic transcript 1 (ARHGEF9-IT1), long non-coding RNA. (from RefSeq NR_138419)
ARL4C	660.706	0.193657	0.0774534	2.5003	0.0124088	0.672431		ARL4C		ARL4C	ADP ribosylation factor like GTPase 4C (ARL4C), transcript variant 2, mRNA. (from RefSeq NM_005737)|| ADP ribosylation factor like GTPase 4C (ARL4C), transcript variant 2, mRNA. (from RefSeq NM_005737)
ARMC12	3.85565	-1.00035	0.389405	-2.56893	0.0102013	0.658146		ARMC12		ARMC12	(from UniProt F8WC51)|| armadillo repeat containing 12 (ARMC12), transcript variant 2, mRNA. (from RefSeq NM_001286574)
ARMC8	513.227	-0.0643436	0.0320489	-2.00767	0.0446785	0.715162		ARMC8		ARMC8	armadillo repeat containing 8 (ARMC8), transcript variant 4, mRNA. (from RefSeq NM_001267041)|| armadillo repeat containing 8 (ARMC8), transcript variant 3, mRNA. (from RefSeq NM_213654)
ARMC9	2.30398	0.509943	0.253868	2.00869	0.0445698	0.715162		ARMC9		ARMC9	armadillo repeat containing 9 (ARMC9), transcript variant 6, mRNA. (from RefSeq NM_001352756)
ARMCX5	41.8722	0.149034	0.0695116	2.14401	0.0320318	0.702987		ARMCX5		ARMCX5	Contains 3 ARM repeats. (from UniProt Q6P1M9)
ARMH2	21.0396	-0.357219	0.151277	-2.36136	0.0182082	0.677753		ARMH2		ARMH2	armadillo like helical domain containing 2 (ARMH2), mRNA. (from RefSeq NM_001282492)|| armadillo like helical domain containing 2 (ARMH2), mRNA. (from RefSeq NM_001282492)
ARPC1A	188.27	-0.106482	0.0470349	-2.26389	0.0235808	0.677753		ARPC1A		ARPC1A	actin related protein 2/3 complex subunit 1A (from HGNC ARPC1A)|| actin related protein 2/3 complex subunit 1A (ARPC1A), transcript variant 1, mRNA. (from RefSeq NM_006409)
ARSJ	1.03221	0.861882	0.405223	2.12694	0.0334255	0.705641		ARSJ		ARSJ	arylsulfatase family member J (from HGNC ARSJ)
ASAH2B	8.88098	0.317474	0.161876	1.96122	0.0498531	0.720355		ASAH2B		ASAH2B	N-acylsphingosine amidohydrolase 2B (ASAH2B), transcript variant 6, non-coding RNA. (from RefSeq NR_135904)
ASB1	165.078	0.0993573	0.0437724	2.26986	0.0232159	0.677753		ASB1		ASB1	ankyrin repeat and SOCS box containing 1 (from HGNC ASB1)|| ankyrin repeat and SOCS box containing 1 (ASB1), transcript variant 1, mRNA. (from RefSeq NM_001040445)
ASB16	0.665841	-1.15441	0.566921	-2.03628	0.0417219	0.714883		ASB16		ASB16	ankyrin repeat and SOCS box containing 16 (from HGNC ASB16)|| ankyrin repeat and SOCS box containing 16 (ASB16), mRNA. (from RefSeq NM_080863)
ASTL	1.03136	0.748187	0.378429	1.97709	0.0480317	0.718032		ASTL		ASTL	astacin like metalloendopeptidase (from HGNC ASTL)|| astacin like metalloendopeptidase (ASTL), mRNA. (from RefSeq NM_001002036)
ASTN2	18.713	0.207302	0.101979	2.03279	0.0420734	0.714883		ASTN2		ASTN2	(from UniProt H7C3I6)|| astrotactin 2 (ASTN2), transcript variant 1, mRNA. (from RefSeq NM_014010)
ATAD1	223.017	0.0933611	0.0472776	1.97474	0.0482974	0.718032		ATAD1		ATAD1	ATPase family, AAA domain containing 1 (from HGNC ATAD1)
ATAD2B	794.52	-0.0679289	0.0316782	-2.14434	0.0320057	0.702987		ATAD2B		ATAD2B	ATPase family, AAA domain containing 2B (from HGNC ATAD2B)
ATAD5	134.502	-0.151073	0.0760212	-1.98725	0.0468944	0.718032		ATAD5		ATAD5	ATPase family, AAA domain containing 5 (from HGNC ATAD5)|| ATPase family AAA domain containing 5 (ATAD5), mRNA. (from RefSeq NM_024857)
ATG3	554.047	-0.123218	0.0591285	-2.0839	0.0371693	0.71042		ATG3		ATG3	(from UniProt F8WDI0)|| autophagy related 3 (ATG3), transcript variant 2, mRNA. (from RefSeq NM_001278712)
ATL2	226.639	-0.118809	0.0563126	-2.10982	0.034874	0.705641		ATL2		ATL2	atlastin GTPase 2 (ATL2), transcript variant 10, mRNA. (from RefSeq NM_001330464)
ATM	4734.4	0.0928244	0.0450455	2.06068	0.0393336	0.71042		ATM		ATM	ATM serine/threonine kinase (from HGNC ATM)|| ATM serine/threonine kinase (ATM), transcript variant 1, mRNA. (from RefSeq NM_001351834)
ATP10A	147.641	0.168106	0.0853157	1.9704	0.0487925	0.718275		ATP10A		ATP10A	ATPase phospholipid transporting 10A (putative) (from HGNC ATP10A)|| ATPase phospholipid transporting 10A (putative) (ATP10A), mRNA. (from RefSeq NM_024490)
ATP1A3	12.8629	0.299905	0.152045	1.97248	0.0485552	0.718032		ATP1A3		ATP1A3	ATPase Na+/K+ transporting subunit alpha 3 (ATP1A3), transcript variant 1, mRNA. (from RefSeq NM_152296)|| ATPase Na+/K+ transporting subunit alpha 3 (ATP1A3), transcript variant 2, mRNA. (from RefSeq NM_001256213)
ATP2A1	4.2332	-0.379613	0.192301	-1.97406	0.048375	0.718032		ATP2A1		ATP2A1	ATPase sarcoplasmic/endoplasmic reticulum Ca2+ transporting 1 (from HGNC ATP2A1)|| ATPase sarcoplasmic/endoplasmic reticulum Ca2+ transporting 1 (ATP2A1), transcript variant c, mRNA. (from RefSeq NM_001286075)
ATP5ME	80.5468	-0.155053	0.049548	-3.12935	0.00175191	0.643265		ATP5ME		ATP5ME	ATP synthase membrane subunit e (from HGNC ATP5ME)|| ATP synthase membrane subunit e (ATP5ME), transcript variant 2, non-coding RNA. (from RefSeq NR_033743)
ATP6V0C	539.703	-0.313452	0.138864	-2.25726	0.0239917	0.677753		ATP6V0C		ATP6V0C	(from UniProt H3BMY0)|| ATPase H+ transporting V0 subunit c (ATP6V0C), transcript variant 1, mRNA. (from RefSeq NM_001694)
ATP6V1E1	348.753	-0.129462	0.0642686	-2.01439	0.0439686	0.715162		ATP6V1E1		ATP6V1E1	ATPase H+ transporting V1 subunit E1 (from HGNC ATP6V1E1)|| ATPase H+ transporting V1 subunit E1 (ATP6V1E1), transcript variant 3, mRNA. (from RefSeq NM_001039367)
ATP6V1F	92.7612	-0.0977781	0.049642	-1.96966	0.0488768	0.718939		ATP6V1F		ATP6V1F	ATPase H+ transporting V1 subunit F (ATP6V1F), transcript variant 2, mRNA. (from RefSeq NM_001198909)|| ATPase H+ transporting V1 subunit F (ATP6V1F), transcript variant 2, mRNA. (from RefSeq NM_001198909)
ATXN2	266.885	-0.105212	0.0480873	-2.18793	0.0286747	0.688606		ATXN2		ATXN2	ataxin 2 (from HGNC ATXN2)|| ataxin 2 (ATXN2), transcript variant 5, mRNA. (from RefSeq NM_001372574)
AURKAIP1	106.826	-0.17003	0.075203	-2.26095	0.0237624	0.677753		AURKAIP1		AURKAIP1	aurora kinase A interacting protein 1 (from HGNC AURKAIP1)|| aurora kinase A interacting protein 1 (AURKAIP1), transcript variant 1, mRNA. (from RefSeq NM_017900)
AVIL	162.602	-0.469335	0.14512	-3.23412	0.00122017	0.643265		AVIL		AVIL	advillin (from HGNC AVIL)|| advillin (AVIL), mRNA. (from RefSeq NM_006576)
AZIN2	10.5454	0.31846	0.12787	2.49051	0.0127561	0.674441		AZIN2		AZIN2	antizyme inhibitor 2 (from HGNC AZIN2)
BAIAP3	117.266	-0.383486	0.191379	-2.00381	0.0450905	0.715162		BAIAP3		BAIAP3	Interacts with BAI1. (from UniProt O94812)|| BAI1 associated protein 3 (BAIAP3), transcript variant 3, mRNA. (from RefSeq NM_001199097)
BASP1	1005.67	-0.412168	0.200007	-2.06077	0.0393253	0.71042		BASP1		BASP1	brain abundant membrane attached signal protein 1 (BASP1), transcript variant 2, mRNA. (from RefSeq NM_001271606)|| brain abundant membrane attached signal protein 1 (BASP1), transcript variant 2, mRNA. (from RefSeq NM_001271606)
BBC3	68.3838	-0.200641	0.0885405	-2.26609	0.0234459	0.677753		BBC3		BBC3	BCL2 binding component 3 (from HGNC BBC3)|| BCL2 binding component 3 (BBC3), transcript variant 1, mRNA. (from RefSeq NM_001127240)
BCAR3	7.27812	0.332506	0.156091	2.1302	0.033155	0.703669		BCAR3		BCAR3	BCAR3, NSP family adaptor protein (from HGNC BCAR3)|| BCAR3 adaptor protein, NSP family member (BCAR3), transcript variant 5, mRNA. (from RefSeq NM_001308251)
BCAS3	337.442	-0.109035	0.0539568	-2.02078	0.0433024	0.715162		BCAS3		BCAS3	BCAS3, microtubule associated cell migration factor (from HGNC BCAS3)|| BCAS3 microtubule associated cell migration factor (BCAS3), transcript variant 4, mRNA. (from RefSeq NM_001330413)
BCAT1	128.253	-0.398998	0.1979	-2.01616	0.0437831	0.715162		BCAT1		BCAT1	branched chain amino acid transaminase 1 (from HGNC BCAT1)|| branched chain amino acid transaminase 1 (BCAT1), transcript variant 1, mRNA. (from RefSeq NM_005504)
BCKDK	162.391	-0.220408	0.0797762	-2.76283	0.00573025	0.643265		BCKDK		BCKDK	(from UniProt H3BUV3)|| branched chain keto acid dehydrogenase kinase (BCKDK), transcript variant 3, mRNA. (from RefSeq NM_001271926)
BCL2	621.775	0.21889	0.0843664	2.59451	0.00947246	0.656144		BCL2		BCL2	Suppresses apoptosis in a variety of cell systems including factor-dependent lymphohematopoietic and neural cells. Regulates cell death by controlling the mitochondrial membrane permeability. Appears to function in a feedback loop system with caspases. Inhibits caspase activity either by preventing the release of cytochrome c from the mitochondria and/or by binding to the apoptosis-activating fac…
BCL3	147.778	-0.319633	0.149882	-2.13257	0.0329604	0.703669		BCL3		BCL3	B cell CLL/lymphoma 3 (from HGNC BCL3)|| BCL3 transcription coactivator (BCL3), mRNA. (from RefSeq NM_005178)
BCRP3	2.0987	-0.679438	0.279169	-2.43379	0.0149417	0.676624		BCRP3		BCRP3	BCR pseudogene 3 (BCRP3), non-coding RNA. (from RefSeq NR_024494)|| BCR pseudogene 3 (BCRP3), non-coding RNA. (from RefSeq NR_024494)
BDH2	36.8686	0.204745	0.0879077	2.32909	0.0198542	0.677753		BDH2		BDH2	3-hydroxybutyrate dehydrogenase 2 (from HGNC BDH2)|| 3-hydroxybutyrate dehydrogenase 2 (BDH2), mRNA. (from RefSeq NM_020139)
BEX1	1.1772	-0.937132	0.40868	-2.29307	0.021844	0.677753		BEX1		BEX1	brain expressed X-linked 1 (BEX1), mRNA. (from RefSeq NM_018476)|| brain expressed X-linked 1 (BEX1), mRNA. (from RefSeq NM_018476)
BEX5	3.73378	0.438244	0.207769	2.10928	0.0349201	0.705641		BEX5		BEX5	brain expressed X-linked 5 (BEX5), transcript variant 2, mRNA. (from RefSeq NM_001159560)|| brain expressed X-linked 5 (BEX5), transcript variant 2, mRNA. (from RefSeq NM_001159560)
BIK	5.51434	0.418614	0.18388	2.27656	0.0228123	0.677753		BIK		BIK	BCL2 interacting killer (BIK), mRNA. (from RefSeq NM_001197)|| BCL2 interacting killer (BIK), mRNA. (from RefSeq NM_001197)
BIN1	223.699	0.20055	0.0778395	2.57646	0.00998182	0.656144		BIN1		BIN1	bridging integrator 1 (from HGNC BIN1)|| bridging integrator 1 (BIN1), transcript variant 7, mRNA. (from RefSeq NM_139349)
BIN3-IT1	23.3037	-0.209512	0.0990838	-2.11449	0.0344734	0.705641		BIN3-IT1		BIN3-IT1	NA
BLM	70.8257	0.147544	0.0626243	2.35602	0.0184721	0.677753		BLM		BLM	Bloom syndrome RecQ like helicase (from HGNC BLM)|| BLM RecQ like helicase (BLM), transcript variant 4, mRNA. (from RefSeq NM_001287248)
BLMH	86.4357	0.162159	0.070964	2.28508	0.0223079	0.677753		BLMH		BLMH	bleomycin hydrolase (from HGNC BLMH)|| bleomycin hydrolase (BLMH), mRNA. (from RefSeq NM_000386)
BMP1	15.4719	-0.228438	0.0992378	-2.30193	0.0213391	0.677753		BMP1		BMP1	bone morphogenetic protein 1 (from HGNC BMP1)|| bone morphogenetic protein 1 (BMP1), transcript variant 5, non-coding RNA. (from RefSeq NR_033404)
BPI	53.0167	-0.735192	0.267397	-2.74944	0.00596965	0.643265		BPI		BPI	bactericidal permeability increasing protein (BPI), mRNA. (from RefSeq NM_001725)|| bactericidal permeability increasing protein (BPI), mRNA. (from RefSeq NM_001725)
BPNT1	50.3185	0.168537	0.0647364	2.60343	0.00922951	0.656144		BPNT1		BPNT1	3'(2'), 5'-bisphosphate nucleotidase 1 (from HGNC BPNT1)|| 3'(2'), 5'-bisphosphate nucleotidase 1 (BPNT1), transcript variant 3, mRNA. (from RefSeq NM_001286150)
BPTF	2186.87	-0.107218	0.0424988	-2.52284	0.0116411	0.662571		BPTF		BPTF	bromodomain PHD finger transcription factor (from HGNC BPTF)|| bromodomain PHD finger transcription factor (BPTF), transcript variant 1, mRNA. (from RefSeq NM_182641)
BRD8	281.193	-0.125777	0.0640311	-1.96432	0.0494931	0.720217		BRD8		BRD8	bromodomain containing 8 (from HGNC BRD8)|| bromodomain containing 8 (BRD8), transcript variant 6, mRNA. (from RefSeq NM_001300962)
BRI3	235.189	-0.17972	0.0907982	-1.97934	0.0477783	0.718032		BRI3		BRI3	brain protein I3 (BRI3), transcript variant 2, mRNA. (from RefSeq NM_001159491)|| brain protein I3 (BRI3), transcript variant 1, mRNA. (from RefSeq NM_015379)
BRMS1	161.365	-0.103581	0.0476164	-2.17532	0.0296062	0.688606		BRMS1		BRMS1	breast cancer metastasis suppressor 1 (from HGNC BRMS1)|| BRMS1 transcriptional repressor and anoikis regulator (BRMS1), transcript variant 2, mRNA. (from RefSeq NM_001024957)
BTBD11	96.3161	-0.195083	0.0928582	-2.10087	0.0356526	0.707035		BTBD11		BTBD11	(from UniProt H0YHR1)|| BTB domain containing 11 (BTBD11), transcript variant a, mRNA. (from RefSeq NM_001018072)
BTBD19	21.7846	-0.487563	0.220322	-2.21295	0.0269008	0.680714		BTBD19		BTBD19	BTB domain containing 19 (from HGNC BTBD19)
BTBD3	37.4555	-0.145618	0.0738061	-1.97297	0.0484985	0.718032		BTBD3		BTBD3	BTB domain containing 3 (BTBD3), transcript variant 3, mRNA. (from RefSeq NM_001282550)|| BTB domain containing 3 (BTBD3), transcript variant 1, mRNA. (from RefSeq NM_014962)
BTK	451.541	-0.125361	0.0534006	-2.34756	0.0188971	0.677753		BTK		BTK	Bruton tyrosine kinase (BTK), transcript variant 3, mRNA. (from RefSeq NM_001287344)|| Bruton tyrosine kinase (BTK), transcript variant 1, mRNA. (from RefSeq NM_000061)
BTN2A3P	17.1879	-0.26326	0.107808	-2.44194	0.0146084	0.676624		BTN2A3P		BTN2A3P	butyrophilin subfamily 2 member A3, pseudogene (from HGNC BTN2A3P)|| butyrophilin subfamily 2 member A3, pseudogene (BTN2A3P), non-coding RNA. (from RefSeq NR_027795)
BYSL	14.5303	0.218919	0.0996096	2.19777	0.0279653	0.685009		BYSL		BYSL	bystin like (from HGNC BYSL)|| bystin like (BYSL), mRNA. (from RefSeq NM_004053)
C10orf105	93.4548	-0.537142	0.171311	-3.13547	0.00171579	0.643265		C10orf105		C10orf105	chromosome 10 open reading frame 105 (C10orf105), transcript variant 1, mRNA. (from RefSeq NM_001164375)|| chromosome 10 open reading frame 105 (C10orf105), transcript variant 1, mRNA. (from RefSeq NM_001164375)
C12orf57	90.0657	0.188714	0.0945565	1.99578	0.045958	0.717649		C12orf57		C12orf57	chromosome 12 open reading frame 57 (C12orf57), transcript variant 3, mRNA. (from RefSeq NM_001301836)|| chromosome 12 open reading frame 57 (C12orf57), transcript variant 3, mRNA. (from RefSeq NM_001301836)
C12orf76	56.6431	-0.142239	0.0692464	-2.05409	0.0399666	0.71042		C12orf76		C12orf76	chromosome 12 open reading frame 76 (C12orf76), transcript variant 3, non-coding RNA. (from RefSeq NR_148515)
C14orf119	169.211	-0.0869627	0.0442572	-1.96494	0.0494211	0.720217		C14orf119		C14orf119	Mitochondrion. (from UniProt Q9NWQ9)|| chromosome 14 open reading frame 119 (C14orf119), mRNA. (from RefSeq NM_017924)
C15orf62	3.27797	0.565003	0.198875	2.84099	0.00449737	0.643265		C15orf62		C15orf62	chromosome 15 open reading frame 62 (C15orf62), mRNA; nuclear gene for mitochondrial product. (from RefSeq NM_001130448)|| chromosome 15 open reading frame 62 (C15orf62), mRNA; nuclear gene for mitochondrial product. (from RefSeq NM_001130448)
C16orf54	1217.14	-0.162378	0.0821877	-1.9757	0.0481886	0.718032		C16orf54		C16orf54	chromosome 16 open reading frame 54 (C16orf54), mRNA. (from RefSeq NM_175900)|| chromosome 16 open reading frame 54 (C16orf54), mRNA. (from RefSeq NM_175900)
C16orf70	130.118	-0.0839677	0.0420068	-1.99891	0.0456184	0.717649		C16orf70		C16orf70	NA
C17orf107	5.43404	0.334085	0.168918	1.9778	0.0479516	0.718032		C17orf107		C17orf107	(from UniProt E5RJ01)|| chromosome 17 open reading frame 107 (C17orf107), mRNA. (from RefSeq NM_001145536)
C19orf12	116.136	0.162948	0.077159	2.11185	0.0346991	0.705641		C19orf12		C19orf12	chromosome 19 open reading frame 12 (C19orf12), transcript variant 1, mRNA. (from RefSeq NM_001031726)
C19orf44	10.3159	0.224035	0.113078	1.98124	0.0475643	0.718032		C19orf44		C19orf44	chromosome 19 open reading frame 44 (from HGNC C19orf44)|| chromosome 19 open reading frame 44 (C19orf44), transcript variant 2, mRNA. (from RefSeq NM_001288834)
C1orf105	1.02165	0.971685	0.483441	2.00993	0.0444382	0.715162		C1orf105		C1orf105	(from UniProt H0YCE4)|| chromosome 1 open reading frame 105 (C1orf105), transcript variant 1, mRNA. (from RefSeq NM_139240)
C1orf109	45.2288	0.19494	0.0775147	2.51488	0.0119073	0.662571		C1orf109		C1orf109	chromosome 1 open reading frame 109 (from HGNC C1orf109)|| chromosome 1 open reading frame 109 (C1orf109), transcript variant 3, mRNA. (from RefSeq NM_017850)
C1orf162	345.588	-0.147259	0.0556222	-2.64749	0.00810929	0.643265		C1orf162		C1orf162	chromosome 1 open reading frame 162 (from HGNC C1orf162)|| chromosome 1 open reading frame 162 (C1orf162), transcript variant 2, mRNA. (from RefSeq NM_001300834)
C1orf21	100.36	0.311256	0.140342	2.21784	0.0265661	0.678951		C1orf21		C1orf21	chromosome 1 open reading frame 21 (from HGNC C1orf21)|| chromosome 1 open reading frame 21 (C1orf21), mRNA. (from RefSeq NM_030806)
C1orf226	3.29037	-0.94762	0.368139	-2.57408	0.0100507	0.656144		C1orf226		C1orf226	chromosome 1 open reading frame 226 (C1orf226), transcript variant 2, mRNA. (from RefSeq NM_001085375)|| chromosome 1 open reading frame 226 (C1orf226), transcript variant 2, mRNA. (from RefSeq NM_001085375)
C1orf43	412.49	-0.115512	0.0405145	-2.85113	0.00435648	0.643265		C1orf43		C1orf43	chromosome 1 open reading frame 43 (from HGNC C1orf43)|| chromosome 1 open reading frame 43 (C1orf43), transcript variant 5, mRNA. (from RefSeq NM_001297718)
C21orf58	23.6989	-0.229638	0.100659	-2.28136	0.0225271	0.677753		C21orf58		C21orf58	(from UniProt H0YCB6)|| chromosome 21 open reading frame 58 (C21orf58), transcript variant 1, mRNA. (from RefSeq NM_058180)
C21orf91	377.075	0.0871741	0.0433966	2.00878	0.0445606	0.715162		C21orf91		C21orf91	chromosome 21 open reading frame 91 (from HGNC C21orf91)|| chromosome 21 open reading frame 91 (C21orf91), transcript variant 1, mRNA. (from RefSeq NM_001100420)
C3orf18	27.1672	0.315208	0.0900618	3.49991	0.000465417	0.572445		C3orf18		C3orf18	chromosome 3 open reading frame 18 (from HGNC C3orf18)|| chromosome 3 open reading frame 18 (C3orf18), transcript variant 3, mRNA. (from RefSeq NM_001171741)
C7orf25	79.838	-0.219576	0.0883993	-2.48391	0.0129949	0.674441		C7orf25		C7orf25	Belongs to the UPF0415 family. (from UniProt Q9BPX7)|| chromosome 7 open reading frame 25 (C7orf25), transcript variant 2, mRNA. (from RefSeq NM_024054)
C8orf76	9.44108	0.246654	0.123903	1.9907	0.0465136	0.718032		C8orf76		C8orf76	chromosome 8 open reading frame 76 (from HGNC C8orf76)|| chromosome 8 open reading frame 76 (C8orf76), mRNA. (from RefSeq NM_032847)
C9orf47	18.3894	-0.445164	0.16343	-2.72388	0.00645202	0.643265		C9orf47		C9orf47	NA
CACNA1E	80.8233	-0.408564	0.197574	-2.06791	0.0386486	0.71042		CACNA1E		CACNA1E	calcium voltage-gated channel subunit alpha1 E (from HGNC CACNA1E)|| calcium voltage-gated channel subunit alpha1 E (CACNA1E), transcript variant 2, mRNA. (from RefSeq NM_001205294)
CACNA2D2	41.474	0.466492	0.145112	3.2147	0.00130579	0.643265		CACNA2D2		CACNA2D2	calcium voltage-gated channel auxiliary subunit alpha2delta 2 (from HGNC CACNA2D2)|| calcium voltage-gated channel auxiliary subunit alpha2delta 2 (CACNA2D2), transcript variant 1, mRNA. (from RefSeq NM_001005505)
CACNB4	62.3002	-0.400438	0.144419	-2.77275	0.00555844	0.643265		CACNB4		CACNB4	calcium voltage-gated channel auxiliary subunit beta 4 (from HGNC CACNB4)|| calcium voltage-gated channel auxiliary subunit beta 4 (CACNB4), transcript variant 6, mRNA. (from RefSeq NM_001330113)
CADM1	11.1795	0.638722	0.150183	4.25295	2.11e-05	0.152565		CADM1		CADM1	cell adhesion molecule 1 (from HGNC CADM1)|| cell adhesion molecule 1 (CADM1), transcript variant 1, mRNA. (from RefSeq NM_014333)
CAHM	5.11657	-0.414088	0.160799	-2.57518	0.0100187	0.656144		CAHM		CAHM	colon adenocarcinoma hypermethylated (CAHM), long non-coding RNA. (from RefSeq NR_037593)|| colon adenocarcinoma hypermethylated (CAHM), long non-coding RNA. (from RefSeq NR_037593)
CALCOCO2	713.8	-0.122035	0.0439877	-2.7743	0.00553212	0.643265		CALCOCO2		CALCOCO2	(from UniProt I3L4E1)|| calcium binding and coiled-coil domain 2 (CALCOCO2), transcript variant 1, mRNA. (from RefSeq NM_001261390)
CALM2	2126.19	-0.171151	0.0767915	-2.22878	0.0258288	0.677753		CALM2		CALM2	calmodulin 2 (from HGNC CALM2)|| calmodulin 2 (CALM2), transcript variant 4, mRNA. (from RefSeq NM_001305626)
CALY	0.672722	0.993409	0.441289	2.25115	0.0243757	0.677753		CALY		CALY	calcyon neuron specific vesicular protein (from HGNC CALY)|| calcyon neuron specific vesicular protein (CALY), transcript variant 1, mRNA. (from RefSeq NM_015722)
CARD11	361.114	0.188448	0.0669108	2.81641	0.00485638	0.643265		CARD11		CARD11	caspase recruitment domain family member 11 (from HGNC CARD11)|| caspase recruitment domain family member 11 (CARD11), transcript variant 2, mRNA. (from RefSeq NM_032415)
CARD16	308.928	-0.214532	0.0988954	-2.16928	0.0300612	0.693915		CARD16		CARD16	caspase recruitment domain family member 16 (CARD16), transcript variant 2, mRNA. (from RefSeq NM_052889)
CARD19	155.578	-0.139825	0.0683372	-2.0461	0.0407465	0.71292		CARD19		CARD19	caspase recruitment domain family member 19 (from HGNC CARD19)|| caspase recruitment domain family member 19 (CARD19), transcript variant 11, non-coding RNA. (from RefSeq NR_160513)
CARMIL1	61.5773	-0.393353	0.109842	-3.58109	0.000342162	0.504011		CARMIL1		CARMIL1	capping protein regulator and myosin 1 linker 1 (from HGNC CARMIL1)
CARNS1	35.7371	0.263969	0.128028	2.0618	0.0392267	0.71042		CARNS1		CARNS1	carnosine synthase 1 (from HGNC CARNS1)|| carnosine synthase 1 (CARNS1), transcript variant 2, mRNA. (from RefSeq NM_020811)
CASP1	1041.29	-0.152739	0.074397	-2.05303	0.04007	0.71042		CASP1		CASP1	caspase 1 (from HGNC CASP1)|| caspase 1 (CASP1), transcript variant 7, mRNA. (from RefSeq NM_001257119)
CASP5	115.842	-0.510483	0.235826	-2.16465	0.0304142	0.694402		CASP5		CASP5	Mediator of programmed cell death (apoptosis). (from UniProt P51878)|| caspase 5 (CASP5), transcript variant a, mRNA. (from RefSeq NM_004347)
CASTOR3	128.327	-0.21517	0.105208	-2.0452	0.0408354	0.713337		CASTOR3		CASTOR3	CASTOR family member 3 (from HGNC CASTOR3)|| CASTOR family member 3 (CASTOR3), transcript variant 4, non-coding RNA. (from RefSeq NR_028040)
CAV1	3.05112	0.546614	0.276825	1.97458	0.0483155	0.718032		CAV1		CAV1	caveolin 1 (from HGNC CAV1)|| caveolin 1 (CAV1), transcript variant 2, mRNA. (from RefSeq NM_001172895)
CBLB	408.575	0.182213	0.0624974	2.91553	0.00355083	0.643265		CBLB		CBLB	Cbl proto-oncogene B (CBLB), transcript variant 27, non-coding RNA. (from RefSeq NR_135811)
CC2D1B	322.994	0.0697817	0.0326277	2.13872	0.0324581	0.703604		CC2D1B		CC2D1B	coiled-coil and C2 domain containing 1B (from HGNC CC2D1B)|| coiled-coil and C2 domain containing 1B (CC2D1B), transcript variant 1, mRNA. (from RefSeq NM_032449)
CCDC122	9.49534	-0.339587	0.164467	-2.06478	0.0389441	0.71042		CCDC122		CCDC122	coiled-coil domain containing 122 (from HGNC CCDC122)|| coiled-coil domain containing 122 (CCDC122), transcript variant 1, mRNA. (from RefSeq NM_144974)
CCDC124	41.8433	-0.252808	0.116126	-2.17702	0.0294789	0.688606		CCDC124		CCDC124	coiled-coil domain containing 124 (from HGNC CCDC124)|| coiled-coil domain containing 124 (CCDC124), transcript variant 2, mRNA. (from RefSeq NM_001136203)
CCDC144CP	33.0765	-0.338138	0.11907	-2.83983	0.00451373	0.643265		CCDC144CP		CCDC144CP	coiled-coil domain containing 144C, pseudogene (from HGNC CCDC144CP)
CCDC154	17.4408	-0.259637	0.117088	-2.21745	0.0265923	0.678951		CCDC154		CCDC154	(from UniProt H3BS06)|| coiled-coil domain containing 154 (CCDC154), mRNA. (from RefSeq NM_001143980)
CCDC157	15.5122	0.263838	0.10637	2.48038	0.0131241	0.674441		CCDC157		CCDC157	coiled-coil domain containing 157 (from HGNC CCDC157)|| coiled-coil domain containing 157 (CCDC157), transcript variant 2, mRNA. (from RefSeq NM_001017437)
CCDC17	75.97	-0.273233	0.109276	-2.50039	0.0124057	0.672431		CCDC17		CCDC17	coiled-coil domain containing 17 (CCDC17), transcript variant 1, mRNA. (from RefSeq NM_001114938)|| coiled-coil domain containing 17 (CCDC17), transcript variant 1, mRNA. (from RefSeq NM_001114938)
CCDC189	19.8194	-0.252797	0.113768	-2.22204	0.0262805	0.677753		CCDC189		CCDC189	coiled-coil domain containing 189 (from HGNC CCDC189)|| coiled-coil domain containing 189 (CCDC189), transcript variant 1, mRNA. (from RefSeq NM_001014979)
CCDC28B	14.3394	0.290429	0.1134	2.56109	0.0104344	0.658146		CCDC28B		CCDC28B	coiled-coil domain containing 28B (from HGNC CCDC28B)|| coiled-coil domain containing 28B (CCDC28B), transcript variant 1, mRNA. (from RefSeq NM_001301011)
CCDC65	28.9672	0.351878	0.11044	3.18614	0.00144186	0.643265		CCDC65		CCDC65	(from UniProt F8VR42)|| coiled-coil domain containing 65 (CCDC65), transcript variant 1, mRNA. (from RefSeq NM_033124)
CCDC77	64.6663	-0.132419	0.064461	-2.05425	0.0399512	0.71042		CCDC77		CCDC77	(from UniProt F5H0W5)|| coiled-coil domain containing 77 (CCDC77), transcript variant 4, mRNA. (from RefSeq NM_001130148)
CCDC89	3.89066	0.582999	0.24878	2.34344	0.0191071	0.677753		CCDC89		CCDC89	coiled-coil domain containing 89 (CCDC89), mRNA. (from RefSeq NM_152723)|| coiled-coil domain containing 89 (CCDC89), mRNA. (from RefSeq NM_152723)
CCL8	0.43228	1.16689	0.548884	2.12593	0.0335093	0.705641		CCL8		CCL8	C-C motif chemokine ligand 8 (CCL8), mRNA. (from RefSeq NM_005623)|| C-C motif chemokine ligand 8 (CCL8), mRNA. (from RefSeq NM_005623)
CCND2	922.978	0.166186	0.0797626	2.08351	0.037205	0.71042		CCND2		CCND2	Regulatory component of the cyclin D2-CDK4 (DC) complex that phosphorylates and inhibits members of the retinoblastoma (RB) protein family including RB1 and regulates the cell-cycle during G(1)/S transition. Phosphorylation of RB1 allows dissociation of the transcription factor E2F from the RB/E2F complex and the subsequent transcription of E2F target genes which are responsible for the progressi…
CCSER2	586.235	0.147914	0.0570665	2.59196	0.00954316	0.656144		CCSER2		CCSER2	coiled-coil serine rich protein 2 (CCSER2), transcript variant 5, mRNA. (from RefSeq NM_001284243)|| coiled-coil serine rich protein 2 (CCSER2), transcript variant 2, mRNA. (from RefSeq NM_018999)
CCT6P3	43.4709	-0.240316	0.119939	-2.00365	0.0451078	0.715162		CCT6P3		CCT6P3	chaperonin containing TCP1 subunit 6 pseudogene 3 (from HGNC CCT6P3)|| chaperonin containing TCP1 subunit 6 pseudogene 3 (CCT6P3), non-coding RNA. (from RefSeq NR_033416)
CD163	385.488	-0.521941	0.196391	-2.65766	0.00786852	0.643265		CD163		CD163	CD163 molecule (from HGNC CD163)|| CD163 molecule (CD163), transcript variant 5, non-coding RNA. (from RefSeq NR_163255)
CD1D	221.2	-0.162071	0.0774306	-2.09312	0.0363388	0.71042		CD1D		CD1D	CD1d molecule (CD1D), transcript variant 4, mRNA. (from RefSeq NM_001371762)|| CD1d molecule (CD1D), transcript variant 3, mRNA. (from RefSeq NM_001371761)
CD2	432.935	0.245657	0.0931265	2.63789	0.00834248	0.643265		CD2		CD2	CD2 molecule (CD2), transcript variant 2, mRNA. (from RefSeq NM_001767)|| CD2 molecule (CD2), transcript variant 2, mRNA. (from RefSeq NM_001767)
CD247	516.699	0.249877	0.0873005	2.86226	0.00420629	0.643265		CD247		CD247	CD247 molecule (from HGNC CD247)|| CD247 molecule (CD247), transcript variant 1, mRNA. (from RefSeq NM_198053)
CD300LF	391.161	-0.145209	0.0706713	-2.0547	0.0399077	0.71042		CD300LF		CD300LF	CD300 molecule like family member f (CD300LF), transcript variant 4, mRNA. (from RefSeq NM_001289084)|| CD300 molecule like family member f (CD300LF), transcript variant 7, mRNA. (from RefSeq NM_001289087)
CD320	31.0759	0.275032	0.11884	2.31429	0.0206517	0.677753		CD320		CD320	CD320 molecule (from HGNC CD320)|| CD320 molecule (CD320), transcript variant 2, mRNA. (from RefSeq NM_001165895)
CD38	138.251	0.21693	0.0970714	2.23475	0.0254338	0.677753		CD38		CD38	CD38 molecule (from HGNC CD38)|| CD38 molecule (CD38), transcript variant 2, non-coding RNA. (from RefSeq NR_132660)
CD3E	374.33	0.264201	0.110788	2.38474	0.0170911	0.677753		CD3E		CD3E	CD3e molecule (from HGNC CD3E)|| CD3e molecule (CD3E), mRNA. (from RefSeq NM_000733)
CD3G	211.504	0.274773	0.112374	2.44516	0.0144787	0.676624		CD3G		CD3G	CD3g molecule (from HGNC CD3G)|| CD3g molecule (CD3G), mRNA. (from RefSeq NM_000073)
CD40LG	72.4738	0.288856	0.113475	2.54556	0.0109104	0.658146		CD40LG		CD40LG	CD40 ligand (CD40LG), mRNA. (from RefSeq NM_000074)|| CD40 ligand (CD40LG), mRNA. (from RefSeq NM_000074)
CD5	289.055	0.229883	0.108307	2.1225	0.0337956	0.705641		CD5		CD5	(from UniProt F5GYK3)
CD6	392.491	0.231744	0.105371	2.19932	0.0278553	0.685009		CD6		CD6	CD6 molecule (from HGNC CD6)|| CD6 molecule (CD6), transcript variant 2, mRNA. (from RefSeq NM_001254750)
CD81	194.461	0.224937	0.071566	3.14307	0.00167186	0.643265		CD81		CD81	(from UniProt H0YEE2)|| CD81 molecule (CD81), transcript variant 1, mRNA. (from RefSeq NM_004356)
CD96	507.274	0.172516	0.0791897	2.17852	0.0293673	0.688606		CD96		CD96	CD96 molecule (CD96), transcript variant 4, non-coding RNA. (from RefSeq NR_134917)|| CD96 molecule (CD96), transcript variant 1, mRNA. (from RefSeq NM_198196)
CDC123	308.951	-0.263115	0.121431	-2.16679	0.0302509	0.69398		CDC123		CDC123	cell division cycle 123 (from HGNC CDC123)|| cell division cycle 123 (CDC123), mRNA. (from RefSeq NM_006023)
CDC42SE2	1722.56	0.0789914	0.036808	2.14604	0.0318697	0.702987		CDC42SE2		CDC42SE2	CDC42 small effector 2 (from HGNC CDC42SE2)|| CDC42 small effector 2 (CDC42SE2), transcript variant 1, mRNA. (from RefSeq NM_020240)
CDH6	1.49233	-1.01077	0.465336	-2.17213	0.0298458	0.692677		CDH6		CDH6	cadherin 6 (CDH6), transcript variant 2, mRNA. (from RefSeq NM_001362435)|| cadherin 6 (CDH6), transcript variant 2, mRNA. (from RefSeq NM_001362435)
CDIPT	376.331	-0.199875	0.0914638	-2.1853	0.0288671	0.688606		CDIPT		CDIPT	Catalyzes the biosynthesis of phosphatidylinositol (PtdIns) as well as PtdIns:inositol exchange reaction. May thus act to reduce an excessive cellular PtdIns content. The exchange activity is due to the reverse reaction of PtdIns synthase and is dependent on CMP, which is tightly bound to the enzyme. (from UniProt O14735)|| CDP-diacylglycerol--inositol 3-phosphatidyltransferase (CDIPT), transcrip…
CDK5R1	119.489	-0.384058	0.19334	-1.98644	0.0469845	0.718032		CDK5R1		CDK5R1	(from UniProt J3QRB5)|| cyclin dependent kinase 5 regulatory subunit 1 (CDK5R1), mRNA. (from RefSeq NM_003885)
CDK6	468.568	0.189821	0.0694797	2.73203	0.00629453	0.643265		CDK6		CDK6	cyclin dependent kinase 6 (from HGNC CDK6)|| cyclin dependent kinase 6 (CDK6), transcript variant 2, mRNA. (from RefSeq NM_001145306)
CDKN2AIPNL	21.3317	0.221302	0.0908854	2.43496	0.0148936	0.676624		CDKN2AIPNL		CDKN2AIPNL	CDKN2A interacting protein N-terminal like (CDKN2AIPNL), mRNA. (from RefSeq NM_080656)|| CDKN2A interacting protein N-terminal like (CDKN2AIPNL), mRNA. (from RefSeq NM_080656)
CEACAM1	128.72	-0.334146	0.13753	-2.42963	0.0151142	0.676624		CEACAM1		CEACAM1	carcinoembryonic antigen related cell adhesion molecule 1 (from HGNC CEACAM1)|| CEA cell adhesion molecule 1 (CEACAM1), transcript variant 1, mRNA. (from RefSeq NM_001712)
CEACAM6	25.2618	-0.721701	0.365215	-1.9761	0.0481435	0.718032		CEACAM6		CEACAM6	carcinoembryonic antigen related cell adhesion molecule 6 (from HGNC CEACAM6)|| CEA cell adhesion molecule 6 (CEACAM6), mRNA. (from RefSeq NM_002483)
CEACAM8	60.1369	-0.698589	0.330359	-2.11463	0.0344612	0.705641		CEACAM8		CEACAM8	carcinoembryonic antigen related cell adhesion molecule 8 (from HGNC CEACAM8)|| CEA cell adhesion molecule 8 (CEACAM8), mRNA. (from RefSeq NM_001816)
CEBPD	465.603	-0.498885	0.194762	-2.56151	0.0104217	0.658146		CEBPD		CEBPD	CCAAT enhancer binding protein delta (CEBPD), mRNA. (from RefSeq NM_005195)|| CCAAT enhancer binding protein delta (CEBPD), mRNA. (from RefSeq NM_005195)
CELF1	1316.95	-0.0732401	0.0330051	-2.21905	0.0264833	0.678951		CELF1		CELF1	CUGBP Elav-like family member 1 (CELF1), transcript variant 81, mRNA. (from RefSeq NM_001376453)
CELSR2	28.8214	0.229418	0.0985398	2.32818	0.0199027	0.677753		CELSR2		CELSR2	cadherin EGF LAG seven-pass G-type receptor 2 (from HGNC CELSR2)|| cadherin EGF LAG seven-pass G-type receptor 2 (CELSR2), mRNA. (from RefSeq NM_001408)
CENPBD1P1	111.487	-0.135953	0.0649432	-2.09341	0.036313	0.71042		CENPBD1P1		CENPBD1P1	CENPB DNA-binding domains containing 1 pseudogene 1 (from HGNC CENPBD1P1)|| CENPB DNA-binding domains containing 1 pseudogene 1 (CENPBD1P1), non-coding RNA. (from RefSeq NR_026052)
CENPL	24.7644	0.215686	0.0909094	2.37254	0.0176664	0.677753		CENPL		CENPL	centromere protein L (from HGNC CENPL)
CENPX	21.932	0.22795	0.0875844	2.60263	0.00925117	0.656144		CENPX		CENPX	centromere protein X (from HGNC CENPX)|| centromere protein X (CENPX), transcript variant 1, mRNA. (from RefSeq NM_001271006)
CEP126	30.4879	0.216474	0.103055	2.10057	0.0356787	0.707035		CEP126		CEP126	centrosomal protein 126 (from HGNC CEP126)|| centrosomal protein 126 (CEP126), transcript variant 1, mRNA. (from RefSeq NM_020802)
CEP350	1851.32	-0.0836016	0.0358881	-2.32951	0.0198322	0.677753		CEP350		CEP350	centrosomal protein 350 (from HGNC CEP350)|| centrosomal protein 350 (CEP350), mRNA. (from RefSeq NM_014810)
CEP57L1	107.865	-0.212937	0.0740055	-2.87731	0.00401078	0.643265		CEP57L1		CEP57L1	(from UniProt E5RG82)
CEP68	178.946	0.130883	0.0616398	2.12335	0.0337243	0.705641		CEP68		CEP68	centrosomal protein 68 (from HGNC CEP68)
CEP78	324.464	0.274335	0.104215	2.6324	0.00847834	0.643265		CEP78		CEP78	centrosomal protein 78 (from HGNC CEP78)
CEPT1	239.004	-0.0983069	0.0409693	-2.39953	0.0164163	0.677753		CEPT1		CEPT1	choline/ethanolamine phosphotransferase 1 (CEPT1), transcript variant 6, non-coding RNA. (from RefSeq NR_138485)
CERK	649.947	0.0941296	0.0341259	2.7583	0.00581024	0.643265		CERK		CERK	ceramide kinase (from HGNC CERK)|| ceramide kinase (CERK), mRNA. (from RefSeq NM_022766)
CFAP298-TCP10L	48.5797	0.355969	0.132428	2.68803	0.00718756	0.643265		CFAP298-TCP10L		CFAP298-TCP10L	CFAP298-TCP10L (from geneSymbol)|| CFAP298-TCP10L readthrough (CFAP298-TCP10L), transcript variant 2, non-coding RNA. (from RefSeq NR_146638)
CFAP54	26.0131	-0.410816	0.199682	-2.05735	0.0396526	0.71042		CFAP54		CFAP54	cilia and flagella associated protein 54 (from HGNC CFAP54)
CFAP97	252.871	0.14887	0.0730183	2.0388	0.0414701	0.714883		CFAP97		CFAP97	cilia and flagella associated protein 97 (from HGNC CFAP97)|| cilia and flagella associated protein 97 (CFAP97), transcript variant 2, mRNA. (from RefSeq NM_001292033)
CFH	38.5301	0.626513	0.198701	3.15305	0.00161574	0.643265		CFH		CFH	complement factor H (CFH), transcript variant 2, mRNA. (from RefSeq NM_001014975)|| complement factor H (CFH), transcript variant 2, mRNA. (from RefSeq NM_001014975)
CFP	856.746	-0.196538	0.08962	-2.19301	0.0283065	0.687441		CFP		CFP	complement factor properdin (from HGNC CFP)|| complement factor properdin (CFP), transcript variant 1, mRNA. (from RefSeq NM_002621)
CGN	0.972297	0.878587	0.376217	2.33532	0.0195268	0.677753		CGN		CGN	cingulin (from HGNC CGN)|| cingulin (CGN), mRNA. (from RefSeq NM_020770)
CHD7	766.632	-0.335866	0.145193	-2.31323	0.0207098	0.677753		CHD7		CHD7	chromodomain helicase DNA binding protein 7 (from HGNC CHD7)|| chromodomain helicase DNA binding protein 7 (CHD7), transcript variant 1, mRNA. (from RefSeq NM_017780)
CHI3L1	707.164	-0.574158	0.230034	-2.49597	0.0125614	0.674441		CHI3L1		CHI3L1	chitinase 3 like 1 (from HGNC CHI3L1)|| chitinase 3 like 1 (CHI3L1), mRNA. (from RefSeq NM_001276)
CHIC1	132.176	0.175393	0.077887	2.25189	0.0243291	0.677753		CHIC1		CHIC1	cysteine rich hydrophobic domain 1 (from HGNC CHIC1)|| cysteine rich hydrophobic domain 1 (CHIC1), transcript variant 1, mRNA. (from RefSeq NM_001039840)
CHIC2	204.95	-0.217403	0.0958903	-2.2672	0.023378	0.677753		CHIC2		CHIC2	(from UniProt D6RDW7)|| cysteine rich hydrophobic domain 2 (CHIC2), mRNA. (from RefSeq NM_012110)
CHIT1	14.304	-0.692202	0.303268	-2.28247	0.0224614	0.677753		CHIT1		CHIT1	chitinase 1 (from HGNC CHIT1)|| chitinase 1 (CHIT1), transcript variant 4, non-coding RNA. (from RefSeq NR_045785)
CHKA	37.0263	-0.182768	0.0784715	-2.32911	0.0198534	0.677753		CHKA		CHKA	choline kinase alpha (from HGNC CHKA)|| choline kinase alpha (CHKA), transcript variant 7, non-coding RNA. (from RefSeq NR_164782)
CHMP4B	313.138	-0.209574	0.0980572	-2.13726	0.0325768	0.703604		CHMP4B		CHMP4B	charged multivesicular body protein 4B (CHMP4B), mRNA. (from RefSeq NM_176812)|| charged multivesicular body protein 4B (CHMP4B), mRNA. (from RefSeq NM_176812)
CHMP6	76.7585	0.0946901	0.0480241	1.97172	0.0486416	0.718275		CHMP6		CHMP6	(from UniProt I3L4A1)|| charged multivesicular body protein 6 (CHMP6), mRNA. (from RefSeq NM_024591)
CHPF	12.8608	0.27626	0.132972	2.07759	0.0377474	0.71042		CHPF		CHPF	chondroitin polymerizing factor (from HGNC CHPF)|| chondroitin polymerizing factor (CHPF), transcript variant 2, mRNA. (from RefSeq NM_001195731)
CHRAC1	92.2902	-0.134302	0.0453074	-2.96423	0.00303438	0.643265		CHRAC1		CHRAC1	chromatin accessibility complex 1 (from HGNC CHRAC1)
CHST12	223.508	0.236107	0.0849532	2.77925	0.00544838	0.643265		CHST12		CHST12	carbohydrate sulfotransferase 12 (CHST12), transcript variant 3, mRNA. (from RefSeq NM_018641)
CHST14	30.0723	0.164201	0.0731453	2.24486	0.024777	0.677753		CHST14		CHST14	(from UniProt H0YN65)|| carbohydrate sulfotransferase 14 (CHST14), mRNA. (from RefSeq NM_130468)
CIAO3	63.0581	-0.128346	0.0647053	-1.98355	0.0473058	0.718032		CIAO3		CIAO3	(from UniProt H3BPX8)|| cytosolic iron-sulfur assembly component 3 (CIAO3), transcript variant 1, mRNA. (from RefSeq NM_022493)
CIB1	151.121	0.139494	0.0703773	1.98208	0.0474697	0.718032		CIB1		CIB1	calcium and integrin binding 1 (from HGNC CIB1)|| calcium and integrin binding 1 (CIB1), transcript variant b, mRNA. (from RefSeq NM_006384)
CISH	157.963	0.218652	0.0949549	2.30269	0.0212964	0.677753		CISH		CISH	cytokine inducible SH2 containing protein (from HGNC CISH)|| cytokine inducible SH2 containing protein (CISH), transcript variant 2, mRNA. (from RefSeq NM_145071)
CLASRP	194.641	-0.173588	0.0672857	-2.57986	0.00988401	0.656144		CLASRP		CLASRP	CLK4 associating serine/arginine rich protein (from HGNC CLASRP)|| CLK4 associating serine/arginine rich protein (CLASRP), transcript variant 2, mRNA. (from RefSeq NM_001278439)
CLCF1	14.701	0.376104	0.143189	2.62663	0.00862362	0.643265		CLCF1		CLCF1	cardiotrophin like cytokine factor 1 (CLCF1), transcript variant 2, mRNA. (from RefSeq NM_001166212)|| cardiotrophin like cytokine factor 1 (CLCF1), transcript variant 2, mRNA. (from RefSeq NM_001166212)
CLEC12A	827.369	-0.488289	0.208426	-2.34274	0.0191427	0.677753		CLEC12A		CLEC12A	C-type lectin domain family 12 member A (from HGNC CLEC12A)|| C-type lectin domain family 12 member A (CLEC12A), transcript variant 1, mRNA. (from RefSeq NM_138337)
CLEC2D	1033.06	0.148913	0.0644315	2.31118	0.0208229	0.677753		CLEC2D		CLEC2D	C-type lectin domain family 2 member D (CLEC2D), transcript variant 5, mRNA. (from RefSeq NM_001197319)|| C-type lectin domain family 2 member D (CLEC2D), transcript variant 6, non-coding RNA. (from RefSeq NR_036693)
CLEC4E	760.497	-0.681762	0.254121	-2.68282	0.00730044	0.643265		CLEC4E		CLEC4E	(from UniProt F5H5X7)|| C-type lectin domain family 4 member E (CLEC4E), mRNA. (from RefSeq NM_014358)
CLEC5A	30.2089	-0.46752	0.144768	-3.22945	0.00124029	0.643265		CLEC5A		CLEC5A	C-type lectin domain containing 5A (CLEC5A), transcript variant 2, mRNA. (from RefSeq NM_001301167)|| C-type lectin domain containing 5A (CLEC5A), transcript variant 1, mRNA. (from RefSeq NM_013252)
CLIC5	30.3749	0.274719	0.102656	2.6761	0.00744838	0.643265		CLIC5		CLIC5	chloride intracellular channel 5 (from HGNC CLIC5)|| chloride intracellular channel 5 (CLIC5), transcript variant 8, mRNA. (from RefSeq NM_001370650)
CLIP2	103.828	-0.197703	0.0780612	-2.53267	0.0113197	0.658518		CLIP2		CLIP2	(from UniProt H7C4L6)|| CAP-Gly domain containing linker protein 2 (CLIP2), transcript variant 2, mRNA. (from RefSeq NM_032421)
CLK4	414.968	-0.209599	0.0980832	-2.13696	0.0326016	0.703604		CLK4		CLK4	CDC like kinase 4 (from HGNC CLK4)|| CDC like kinase 4 (CLK4), mRNA. (from RefSeq NM_020666)
CLMN	216.906	-0.193901	0.0933235	-2.07773	0.0377339	0.71042		CLMN		CLMN	calmin (from HGNC CLMN)|| calmin (CLMN), mRNA. (from RefSeq NM_024734)
CLSTN1	318.175	0.158079	0.0735817	2.14835	0.0316859	0.702987		CLSTN1		CLSTN1	calsyntenin 1 (from HGNC CLSTN1)|| calsyntenin 1 (CLSTN1), transcript variant 2, mRNA. (from RefSeq NM_014944)
CLTCL1	60.5096	-0.227432	0.113852	-1.99761	0.045759	0.717649		CLTCL1		CLTCL1	clathrin heavy chain like 1 (from HGNC CLTCL1)|| clathrin heavy chain like 1 (CLTCL1), transcript variant 1, mRNA. (from RefSeq NM_007098)
CLUHP3	46.3648	0.21684	0.102202	2.12169	0.033864	0.705641		CLUHP3		CLUHP3	clustered mitochondria homolog pseudogene 3 (from HGNC CLUHP3)|| clustered mitochondria homolog pseudogene 3 (CLUHP3), non-coding RNA. (from RefSeq NR_024034)
CMTM1	67.1603	-0.292642	0.119895	-2.44081	0.0146542	0.676624		CMTM1		CMTM1	(from UniProt H0YEC2)|| CKLF like MARVEL transmembrane domain containing 1 (CMTM1), transcript variant 18, mRNA. (from RefSeq NM_181268)
CMTM7	147.979	-0.146947	0.0619723	-2.37117	0.0177318	0.677753		CMTM7		CMTM7	(from UniProt H0YGW1)|| CKLF like MARVEL transmembrane domain containing 7 (CMTM7), transcript variant 2, mRNA. (from RefSeq NM_181472)
CMTR2	14.8713	0.298387	0.104566	2.85358	0.00432299	0.643265		CMTR2		CMTR2	(from UniProt H3BUK2)
CNGA4	2.13294	-0.723485	0.315817	-2.29084	0.0219729	0.677753		CNGA4		CNGA4	cyclic nucleotide gated channel alpha 4 (from HGNC CNGA4)|| cyclic nucleotide gated channel subunit alpha 4 (CNGA4), mRNA. (from RefSeq NM_001037329)
CNOT6L	1265.02	0.0794938	0.0383762	2.07143	0.0383182	0.71042		CNOT6L		CNOT6L	(from UniProt H0Y9Z5)|| CCR4-NOT transcription complex subunit 6 like (CNOT6L), transcript variant 2, mRNA. (from RefSeq NM_144571)
CNPY3	523.858	-0.165509	0.0680548	-2.432	0.0150158	0.676624		CNPY3		CNPY3	canopy FGF signaling regulator 3 (CNPY3), transcript variant 8, non-coding RNA. (from RefSeq NR_134880)
CNPY4	43.6994	0.159433	0.0781535	2.04	0.0413502	0.714883		CNPY4		CNPY4	canopy FGF signaling regulator 4 (from HGNC CNPY4)|| canopy FGF signaling regulator 4 (CNPY4), mRNA. (from RefSeq NM_152755)
CNTLN	210.79	-0.210835	0.0751375	-2.80599	0.00501624	0.643265		CNTLN		CNTLN	centlein (from HGNC CNTLN)
CNTNAP3	503.4	-0.561657	0.261151	-2.15069	0.0315004	0.702595		CNTNAP3		CNTNAP3	contactin associated protein like 3 (from HGNC CNTNAP3)|| contactin associated protein family member 3 (CNTNAP3), mRNA. (from RefSeq NM_033655)
CNTNAP3B	2.21641	-1.52923	0.529646	-2.88726	0.00388612	0.643265		CNTNAP3B		CNTNAP3B	contactin associated protein like 3B (from HGNC CNTNAP3B)|| contactin associated protein family member 3B (CNTNAP3B), mRNA. (from RefSeq NM_001201380)
CNTNAP3P2	3.4337	-1.84983	0.567348	-3.26049	0.00111218	0.643265		CNTNAP3P2		CNTNAP3P2	CNTNAP3 pseudogene 2 (CNTNAP3P2), non-coding RNA. (from RefSeq NR_111893)|| CNTNAP3 pseudogene 2 (CNTNAP3P2), non-coding RNA. (from RefSeq NR_111893)
CNTROB	80.1097	-0.105893	0.0528443	-2.00387	0.0450837	0.715162		CNTROB		CNTROB	centrobin, centriole duplication and spindle assembly protein (from HGNC CNTROB)
COL13A1	6.75466	0.758736	0.326042	2.32712	0.0199591	0.677753		COL13A1		COL13A1	collagen type XIII alpha 1 chain (from HGNC COL13A1)|| collagen type XIII alpha 1 chain (COL13A1), transcript variant 21, mRNA. (from RefSeq NM_080798)
COL17A1	4.53689	-0.875589	0.393199	-2.22684	0.0259582	0.677753		COL17A1		COL17A1	collagen type XVII alpha 1 chain (from HGNC COL17A1)|| collagen type XVII alpha 1 chain (COL17A1), mRNA. (from RefSeq NM_000494)
COL6A2	101.084	0.381239	0.156359	2.43823	0.0147593	0.676624		COL6A2		COL6A2	collagen type VI alpha 2 chain (from HGNC COL6A2)|| collagen type VI alpha 2 chain (COL6A2), transcript variant 2C2, mRNA. (from RefSeq NM_001849)
COL9A2	70.8781	-0.592128	0.206289	-2.87038	0.00409974	0.643265		COL9A2		COL9A2	collagen type IX alpha 2 chain (from HGNC COL9A2)|| collagen type IX alpha 2 chain (COL9A2), mRNA. (from RefSeq NM_001852)
COLQ	50.0151	0.28632	0.138901	2.06132	0.039273	0.71042		COLQ		COLQ	collagen like tail subunit of asymmetric acetylcholinesterase (from HGNC COLQ)|| collagen like tail subunit of asymmetric acetylcholinesterase (COLQ), transcript variant II, mRNA. (from RefSeq NM_080538)
COMT	104.263	-0.155168	0.0672929	-2.30586	0.0211184	0.677753		COMT		COMT	catechol-O-methyltransferase (from HGNC COMT)|| catechol-O-methyltransferase (COMT), transcript variant 4, mRNA. (from RefSeq NM_007310)
COX16	4.04833	0.394013	0.196502	2.00514	0.0449484	0.715162		COX16		COX16	COX16, cytochrome c oxidase assembly homolog (from HGNC COX16)|| cytochrome c oxidase assembly factor COX16 (COX16), transcript variant 1, mRNA; nuclear gene for mitochondrial product. (from RefSeq NM_016468)
CPM	44.2953	-0.284145	0.103042	-2.75757	0.00582334	0.643265		CPM		CPM	(from UniProt H0YHN7)|| carboxypeptidase M (CPM), transcript variant 1, mRNA. (from RefSeq NM_001874)
CPNE8	103.71	-0.184539	0.0674776	-2.73482	0.00624137	0.643265		CPNE8		CPNE8	copine 8 (from HGNC CPNE8)|| copine 8 (CPNE8), mRNA. (from RefSeq NM_153634)
CPS1	2.15441	0.534691	0.249545	2.14266	0.0321404	0.702987		CPS1		CPS1	carbamoyl-phosphate synthase 1 (from HGNC CPS1)|| carbamoyl-phosphate synthase 1 (CPS1), transcript variant 5, mRNA; nuclear gene for mitochondrial product. (from RefSeq NM_001369257)
CPSF7	548.621	-0.168086	0.0767056	-2.19132	0.0284289	0.688606		CPSF7		CPSF7	(from UniProt F5H6P5)|| cleavage and polyadenylation specific factor 7 (CPSF7), transcript variant 2, mRNA. (from RefSeq NM_001136040)
CPTP	54.8652	-0.125815	0.0638349	-1.97094	0.0487309	0.718275		CPTP		CPTP	(from UniProt J3KST3)|| ceramide-1-phosphate transfer protein (CPTP), mRNA. (from RefSeq NM_001029885)
CPXM1	0.825826	1.04142	0.399947	2.6039	0.00921705	0.656144		CPXM1		CPXM1	carboxypeptidase X, M14 family member 1 (CPXM1), transcript variant 1, mRNA. (from RefSeq NM_019609)
CRAT37	1.51453	0.667525	0.33226	2.00904	0.0445328	0.715162		CRAT37		CRAT37	CRAT37 (from geneSymbol)|| cervical cancer-associated transcript 37 (CRAT37), long non-coding RNA. (from RefSeq NR_110106)
CREB3L2	234.057	0.134269	0.06618	2.02884	0.0424741	0.715132		CREB3L2		CREB3L2	cAMP responsive element binding protein 3 like 2 (from HGNC CREB3L2)
CRISP3	36.3391	-0.62552	0.279569	-2.23744	0.0252575	0.677753		CRISP3		CRISP3	cysteine rich secretory protein 3 (CRISP3), transcript variant 2, mRNA. (from RefSeq NM_001190986)|| cysteine rich secretory protein 3 (CRISP3), transcript variant 2, mRNA. (from RefSeq NM_001190986)
CROT	59.702	0.190666	0.0819357	2.32702	0.0199641	0.677753		CROT		CROT	carnitine O-octanoyltransferase (from HGNC CROT)|| carnitine O-octanoyltransferase (CROT), transcript variant 3, mRNA. (from RefSeq NM_001243745)
CRPPA	47.9364	-0.257195	0.108642	-2.36737	0.0179152	0.677753		CRPPA		CRPPA	CRPPA (from geneSymbol)|| CDP-L-ribitol pyrophosphorylase A (CRPPA), transcript variant 4, non-coding RNA. (from RefSeq NR_160656)
CRYBG2	6.41298	0.354106	0.168314	2.10384	0.0353922	0.707035		CRYBG2		CRYBG2	crystallin beta-gamma domain containing 2 (from HGNC CRYBG2)|| crystallin beta-gamma domain containing 2 (CRYBG2), mRNA. (from RefSeq NM_001039775)
CSF2RB	4385.27	-0.247343	0.118493	-2.08741	0.0368514	0.71042		CSF2RB		CSF2RB	colony stimulating factor 2 receptor beta common subunit (from HGNC CSF2RB)|| colony stimulating factor 2 receptor subunit beta (CSF2RB), mRNA. (from RefSeq NM_000395)
CSPP1	192.922	-0.13582	0.0611525	-2.221	0.0263508	0.677753		CSPP1		CSPP1	centrosome and spindle pole associated protein 1 (from HGNC CSPP1)|| centrosome and spindle pole associated protein 1 (CSPP1), transcript variant 7, mRNA. (from RefSeq NM_001364870)
CSTA	230.524	-0.248661	0.0979779	-2.53793	0.0111512	0.658146		CSTA		CSTA	(from UniProt C9J0E4)|| cystatin A (CSTA), mRNA. (from RefSeq NM_005213)
CSTF1	142.03	0.0842221	0.0399998	2.10556	0.0352422	0.707035		CSTF1		CSTF1	cleavage stimulation factor subunit 1 (from HGNC CSTF1)
CTDSP2	1942.6	-0.163455	0.0822064	-1.98835	0.046773	0.718032		CTDSP2		CTDSP2	CTD small phosphatase 2 (from HGNC CTDSP2)|| CTD small phosphatase 2 (CTDSP2), mRNA. (from RefSeq NM_005730)
CTPS1	58.5574	0.177911	0.0732331	2.42937	0.015125	0.676624		CTPS1		CTPS1	CTP synthase 1 (from HGNC CTPS1)|| CTP synthase 1 (CTPS1), transcript variant 3, non-coding RNA. (from RefSeq NR_125440)
CTRC	2.8677	0.437406	0.219336	1.99423	0.0461266	0.718032		CTRC		CTRC	chymotrypsin C (from HGNC CTRC)|| chymotrypsin C (CTRC), mRNA. (from RefSeq NM_007272)
CTSA	653.46	-0.177838	0.0904081	-1.96706	0.0491764	0.719684		CTSA		CTSA	cathepsin A (from HGNC CTSA)|| cathepsin A (CTSA), transcript variant 2, mRNA. (from RefSeq NM_001127695)
CTSD	1393.5	-0.166135	0.0832258	-1.99619	0.0459132	0.717649		CTSD		CTSD	cathepsin D (from HGNC CTSD)|| cathepsin D (CTSD), mRNA. (from RefSeq NM_001909)
CTSF	26.94	0.259001	0.102744	2.52083	0.0117078	0.662571		CTSF		CTSF	cathepsin F (from HGNC CTSF)|| cathepsin F (CTSF), mRNA. (from RefSeq NM_003793)
CTSG	8.8299	-0.769974	0.378038	-2.03676	0.0416739	0.714883		CTSG		CTSG	cathepsin G (from HGNC CTSG)|| cathepsin G (CTSG), mRNA. (from RefSeq NM_001911)
CTSZ	714.599	-0.132918	0.0640313	-2.07583	0.0379097	0.71042		CTSZ		CTSZ	cathepsin Z (from HGNC CTSZ)|| cathepsin Z (CTSZ), mRNA. (from RefSeq NM_001336)
CXCR2	5286.45	-0.335184	0.166028	-2.01884	0.0435037	0.715162		CXCR2		CXCR2	(from UniProt C9JG19)|| C-X-C motif chemokine receptor 2 (CXCR2), transcript variant 1, mRNA. (from RefSeq NM_001557)
CXorf21	188.554	-0.121153	0.0554002	-2.18687	0.0287518	0.688606		CXorf21		CXorf21	TLR adaptor interacting with endolysosomal SLC15A4 (TASL), mRNA. (from RefSeq NM_025159)
CYBRD1	401.47	-0.297623	0.133106	-2.23598	0.0253528	0.677753		CYBRD1		CYBRD1	cytochrome b reductase 1 (from HGNC CYBRD1)|| cytochrome b reductase 1 (CYBRD1), transcript variant 3, mRNA. (from RefSeq NM_001256909)
CYFIP2	1723.6	0.12536	0.0301382	4.1595	3.19e-05	0.152565		CYFIP2		CYFIP2	cytoplasmic FMR1 interacting protein 2 (from HGNC CYFIP2)|| cytoplasmic FMR1 interacting protein 2 (CYFIP2), transcript variant 1, mRNA. (from RefSeq NM_001037333)
CYHR1	134.542	-0.109957	0.0552123	-1.99152	0.0464232	0.718032		CYHR1		CYHR1	(from UniProt E9PN77)|| cysteine and histidine rich 1 (CYHR1), transcript variant 2, mRNA. (from RefSeq NM_032687)
CYP1B1-AS1	14.2086	-0.71966	0.267656	-2.68875	0.00717191	0.643265		CYP1B1-AS1		CYP1B1-AS1	CYP1B1 antisense RNA 1 (from HGNC CYP1B1-AS1)|| CYP1B1 antisense RNA 1 (CYP1B1-AS1), long non-coding RNA. (from RefSeq NR_027252)
CYP4V2	148.933	0.206195	0.0902333	2.28513	0.0223051	0.677753		CYP4V2		CYP4V2	cytochrome P450 family 4 subfamily V member 2 (from HGNC CYP4V2)|| cytochrome P450 family 4 subfamily V member 2 (CYP4V2), mRNA. (from RefSeq NM_207352)
CYYR1	5.43712	-0.711203	0.333748	-2.13096	0.0330924	0.703669		CYYR1		CYYR1	cysteine and tyrosine rich 1 (CYYR1), transcript variant 3, non-coding RNA. (from RefSeq NR_135472)|| cysteine and tyrosine rich 1 (CYYR1), transcript variant 3, non-coding RNA. (from RefSeq NR_135472)
DAAM2	100.527	-2.29198	0.421848	-5.43319	5.54e-08	0.000631427		DAAM2		DAAM2	dishevelled associated activator of morphogenesis 2 (from HGNC DAAM2)|| dishevelled associated activator of morphogenesis 2 (DAAM2), transcript variant 2, mRNA. (from RefSeq NM_015345)
DAB2IP	3.85349	0.75372	0.301327	2.50133	0.0123726	0.672431		DAB2IP		DAB2IP	DAB2 interacting protein (from HGNC DAB2IP)|| DAB2 interacting protein (DAB2IP), transcript variant 1, mRNA. (from RefSeq NM_032552)
DAGLB	131.48	-0.112371	0.0529674	-2.12151	0.0338787	0.705641		DAGLB		DAGLB	diacylglycerol lipase beta (from HGNC DAGLB)|| diacylglycerol lipase beta (DAGLB), transcript variant 1, mRNA. (from RefSeq NM_139179)
DANCR	41.509	0.181823	0.0841593	2.16046	0.0307371	0.695672		DANCR		DANCR	differentiation antagonizing non-protein coding RNA (from HGNC DANCR)|| differentiation antagonizing non-protein coding RNA (DANCR), transcript variant 3, long non-coding RNA. (from RefSeq NR_145130)
DAZAP2	2420.63	-0.163663	0.0741881	-2.20605	0.0273806	0.682288		DAZAP2		DAZAP2	DAZ associated protein 2 (from HGNC DAZAP2)|| DAZ associated protein 2 (DAZAP2), transcript variant 2, mRNA. (from RefSeq NM_001136264)
DBF4B	16.5629	-0.225632	0.11251	-2.00544	0.0449165	0.715162		DBF4B		DBF4B	DBF4 zinc finger B (from HGNC DBF4B)|| DBF4 zinc finger B (DBF4B), transcript variant 3, non-coding RNA. (from RefSeq NR_036623)
DCAF8	595.338	-0.0771666	0.036022	-2.14221	0.032177	0.702987		DCAF8		DCAF8	DDB1 and CUL4 associated factor 8 (DCAF8), transcript variant 4, non-coding RNA. (from RefSeq NR_028105)|| DDB1 and CUL4 associated factor 8 (DCAF8), transcript variant 4, non-coding RNA. (from RefSeq NR_028105)
DCLRE1A	58.497	0.188513	0.0861527	2.18812	0.0286607	0.688606		DCLRE1A		DCLRE1A	DNA cross-link repair 1A (from HGNC DCLRE1A)|| DNA cross-link repair 1A (DCLRE1A), transcript variant 1, mRNA. (from RefSeq NM_001271816)
DCTPP1	21.0125	0.18204	0.0880641	2.06713	0.0387221	0.71042		DCTPP1		DCTPP1	(from UniProt H3BPN2)
DCUN1D5	104.032	0.145648	0.051602	2.82254	0.00476456	0.643265		DCUN1D5		DCUN1D5	(from UniProt J3QQL8)|| defective in cullin neddylation 1 domain containing 5 (DCUN1D5), transcript variant 4, mRNA. (from RefSeq NM_001318741)
DDR2	4.82256	0.527391	0.213324	2.47225	0.0134266	0.676624		DDR2		DDR2	discoidin domain receptor tyrosine kinase 2 (from HGNC DDR2)|| discoidin domain receptor tyrosine kinase 2 (DDR2), transcript variant 1, mRNA. (from RefSeq NM_001014796)
DDX11L9	6.06032	-1.15291	0.397946	-2.89715	0.00376565	0.643265		DDX11L9		DDX11L9	DEAD/H-box helicase 11 like 16 (pseudogene) (DDX11L16), non-coding RNA. (from RefSeq NR_110561)|| DEAD/H-box helicase 11 like 9 (pseudogene) (DDX11L9), transcript variant 2, non-coding RNA. (from RefSeq NR_051985)
DDX39A	133.602	0.119679	0.058435	2.04806	0.0405539	0.711899		DDX39A		DDX39A	DExD-box helicase 39A (from HGNC DDX39A)|| DExD-box helicase 39A (DDX39A), transcript variant 2, non-coding RNA. (from RefSeq NR_046366)
DEDD	172.201	-0.128905	0.0642268	-2.00703	0.0447466	0.715162		DEDD		DEDD	death effector domain containing (DEDD), transcript variant 3, mRNA. (from RefSeq NM_001039711)|| death effector domain containing (DEDD), transcript variant 4, mRNA. (from RefSeq NM_001039712)
DENND2D	765.847	0.161036	0.0541886	2.97177	0.00296092	0.643265		DENND2D		DENND2D	DENN domain containing 2D (from HGNC DENND2D)|| DENN domain containing 2D (DENND2D), transcript variant 2, mRNA. (from RefSeq NM_001271833)
DFFB	56.5987	0.185077	0.0632366	2.92673	0.00342544	0.643265		DFFB		DFFB	DNA fragmentation factor subunit beta (from HGNC DFFB)
DGCR6L	47.5873	0.138502	0.0700443	1.97735	0.0480026	0.718032		DGCR6L		DGCR6L	(from UniProt F8WCX1)|| DiGeorge syndrome critical region gene 6 like (DGCR6L), mRNA. (from RefSeq NM_033257)
DGKE	155.729	0.166498	0.0793205	2.09905	0.0358121	0.707986		DGKE		DGKE	diacylglycerol kinase epsilon (from HGNC DGKE)|| diacylglycerol kinase epsilon (DGKE), mRNA. (from RefSeq NM_003647)
DHCR24	26.5051	0.359156	0.133475	2.69081	0.00712786	0.643265		DHCR24		DHCR24	24-dehydrocholesterol reductase (from HGNC DHCR24)|| 24-dehydrocholesterol reductase (DHCR24), mRNA. (from RefSeq NM_014762)
DHRS9	155.89	-0.268843	0.133601	-2.01229	0.0441895	0.715162		DHRS9		DHRS9	dehydrogenase/reductase 9 (DHRS9), transcript variant 6, mRNA. (from RefSeq NM_001376924)|| dehydrogenase/reductase 9 (DHRS9), transcript variant 2, mRNA. (from RefSeq NM_199204)
DHTKD1	314.84	-0.171902	0.0755754	-2.27458	0.0229311	0.677753		DHTKD1		DHTKD1	dehydrogenase E1 and transketolase domain containing 1 (from HGNC DHTKD1)|| dehydrogenase E1 and transketolase domain containing 1 (DHTKD1), mRNA; nuclear gene for mitochondrial product. (from RefSeq NM_018706)
DHX36	228.043	0.0860475	0.0430351	1.99947	0.0455574	0.717649		DHX36		DHX36	DEAH-box helicase 36 (from HGNC DHX36)
DIP2A	739.663	0.153009	0.0701327	2.1817	0.0291316	0.688606		DIP2A		DIP2A	disco interacting protein 2 homolog A (from HGNC DIP2A)
DIP2A-IT1	9.48888	0.338197	0.134065	2.52264	0.0116479	0.662571		DIP2A-IT1		DIP2A-IT1	DIP2A intronic transcript 1 (DIP2A-IT1), long non-coding RNA. (from RefSeq NR_046400)|| DIP2A intronic transcript 1 (DIP2A-IT1), long non-coding RNA. (from RefSeq NR_046400)
DIPK1A	59.4989	0.241186	0.0789932	3.05325	0.00226375	0.643265		DIPK1A		DIPK1A	divergent protein kinase domain 1A (DIPK1A), transcript variant 3, mRNA. (from RefSeq NM_001252270)|| divergent protein kinase domain 1A (DIPK1A), transcript variant 1, mRNA. (from RefSeq NM_001006605)
DIPK2A	259.515	-0.087623	0.0420573	-2.08342	0.0372132	0.71042		DIPK2A		DIPK2A	divergent protein kinase domain 2A (DIPK2A), transcript variant 2, mRNA. (from RefSeq NM_001134470)|| divergent protein kinase domain 2A (DIPK2A), transcript variant 1, mRNA. (from RefSeq NM_173552)
DISP1	26.1198	0.174685	0.0756441	2.3093	0.0209269	0.677753		DISP1		DISP1	dispatched RND transporter family member 1 (from HGNC DISP1)|| dispatched RND transporter family member 1 (DISP1), transcript variant 3, mRNA. (from RefSeq NM_001369594)
DKK2	0.844066	0.972605	0.467838	2.07893	0.0376233	0.71042		DKK2		DKK2	(from UniProt D6RGF1)|| dickkopf WNT signaling pathway inhibitor 2 (DKK2), mRNA. (from RefSeq NM_014421)
DLEU2	694.123	-0.152838	0.0743656	-2.05523	0.0398573	0.71042		DLEU2		DLEU2	deleted in lymphocytic leukemia 2 (non-protein coding) (from HGNC DLEU2)|| deleted in lymphocytic leukemia 2 (DLEU2), transcript variant 1, long non-coding RNA. (from RefSeq NR_152566)
DLG3	50.9869	0.311719	0.104515	2.98252	0.00285882	0.643265		DLG3		DLG3	discs large MAGUK scaffold protein 3 (DLG3), transcript variant 3, mRNA. (from RefSeq NM_001166278)|| discs large MAGUK scaffold protein 3 (DLG3), transcript variant 3, mRNA. (from RefSeq NM_001166278)
DLST	297.514	0.0626528	0.0319521	1.96083	0.0498987	0.720499		DLST		DLST	(from UniProt G3V5M3)
DMKN	1.66532	0.967568	0.337802	2.86431	0.00417923	0.643265		DMKN		DMKN	(from UniProt C9JCN1)|| dermokine (DMKN), transcript variant 5, mRNA. (from RefSeq NM_001126057)
DMXL2	2508.38	-0.147903	0.0683833	-2.16286	0.0305519	0.694402		DMXL2		DMXL2	Dmx like 2 (from HGNC DMXL2)
DNAAF4	0.645821	0.948064	0.46521	2.03793	0.041557	0.714883		DNAAF4		DNAAF4	Contains 1 CS domain. (from UniProt B4DY92)|| dynein axonemal assembly factor 4 (DNAAF4), transcript variant 3, mRNA. (from RefSeq NM_001033560)
DNAJA1	583.618	-0.128107	0.0563352	-2.27401	0.0229657	0.677753		DNAJA1		DNAJA1	DnaJ heat shock protein family (Hsp40) member A1 (from HGNC DNAJA1)
DNAJA4	341.281	-0.300817	0.140792	-2.13661	0.0326297	0.703604		DNAJA4		DNAJA4	(from UniProt F5GWV1)
DNAJB12	306.316	-0.124832	0.0563111	-2.21682	0.0266355	0.678951		DNAJB12		DNAJB12	DnaJ heat shock protein family (Hsp40) member B12 (from HGNC DNAJB12)|| DnaJ heat shock protein family (Hsp40) member B12 (DNAJB12), transcript variant 5, non-coding RNA. (from RefSeq NR_157570)
DNAJB5	15.5342	-0.599202	0.214526	-2.79314	0.00521995	0.643265		DNAJB5		DNAJB5	DnaJ heat shock protein family (Hsp40) member B5 (DNAJB5), transcript variant 5, mRNA. (from RefSeq NM_001349724)|| DnaJ heat shock protein family (Hsp40) member B5 (DNAJB5), transcript variant 6, mRNA. (from RefSeq NM_001349725)
DNAJB9	96.9631	0.118602	0.0589537	2.01178	0.0442426	0.715162		DNAJB9		DNAJB9	DnaJ heat shock protein family (Hsp40) member B9 (from HGNC DNAJB9)|| DnaJ heat shock protein family (Hsp40) member B9 (DNAJB9), mRNA. (from RefSeq NM_012328)
DNAJC13	916.153	-0.0636153	0.030756	-2.06839	0.0386037	0.71042		DNAJC13		DNAJC13	DnaJ heat shock protein family (Hsp40) member C13 (from HGNC DNAJC13)
DNAJC19	57.3266	0.135952	0.0680438	1.99801	0.0457156	0.717649		DNAJC19		DNAJC19	DnaJ heat shock protein family (Hsp40) member C19 (from HGNC DNAJC19)|| DnaJ heat shock protein family (Hsp40) member C19 (DNAJC19), transcript variant 1, mRNA; nuclear gene for mitochondrial product. (from RefSeq NM_145261)
DNAJC4	70.9913	-0.128772	0.0612403	-2.10273	0.0354895	0.707035		DNAJC4		DNAJC4	DnaJ heat shock protein family (Hsp40) member C4 (DNAJC4), transcript variant 3, mRNA. (from RefSeq NM_005528)|| DnaJ heat shock protein family (Hsp40) member C4 (DNAJC4), transcript variant 2, mRNA. (from RefSeq NM_001307981)
DNASE1L3	3.99012	0.381225	0.190928	1.99669	0.0458585	0.717649		DNASE1L3		DNASE1L3	deoxyribonuclease 1 like 3 (DNASE1L3), transcript variant 2, mRNA. (from RefSeq NM_001256560)|| deoxyribonuclease 1 like 3 (DNASE1L3), transcript variant 2, mRNA. (from RefSeq NM_001256560)
DNTTIP1	152.212	-0.287038	0.118309	-2.42617	0.0152593	0.676624		DNTTIP1		DNTTIP1	deoxynucleotidyltransferase terminal interacting protein 1 (from HGNC DNTTIP1)|| deoxynucleotidyltransferase terminal interacting protein 1 (DNTTIP1), mRNA. (from RefSeq NM_052951)
DOCK3	17.1807	0.268083	0.120582	2.22324	0.0261998	0.677753		DOCK3		DOCK3	dedicator of cytokinesis 3 (DOCK3), mRNA. (from RefSeq NM_004947)|| dedicator of cytokinesis 3 (DOCK3), mRNA. (from RefSeq NM_004947)
DPY19L1P1	70.4087	-0.24789	0.120319	-2.06027	0.0393724	0.71042		DPY19L1P1		DPY19L1P1	DPY19L1 pseudogene 1 (DPY19L1P1), non-coding RNA. (from RefSeq NR_036680)|| DPY19L1 pseudogene 1 (DPY19L1P1), non-coding RNA. (from RefSeq NR_036680)
DPY19L2P2	17.6269	0.207524	0.100448	2.06598	0.0388305	0.71042		DPY19L2P2		DPY19L2P2	DPY19L2 pseudogene 2 (from HGNC DPY19L2P2)
DPY19L4	92.2337	0.169359	0.0813018	2.08309	0.0372432	0.71042		DPY19L4		DPY19L4	(from UniProt H0YBL6)|| dpy-19 like 4 (DPY19L4), mRNA. (from RefSeq NM_181787)
DRC7	4.83224	-0.639958	0.237885	-2.6902	0.00714099	0.643265		DRC7		DRC7	(from UniProt H3BRX1)|| dynein regulatory complex subunit 7 (DRC7), transcript variant 2, mRNA. (from RefSeq NM_032269)
DSC1	20.551	0.497443	0.221125	2.24959	0.0244747	0.677753		DSC1		DSC1	desmocollin 1 (DSC1), transcript variant Dsc1a, mRNA. (from RefSeq NM_024421)|| desmocollin 1 (DSC1), transcript variant Dsc1a, mRNA. (from RefSeq NM_024421)
DSTN	135.097	0.148028	0.058829	2.51625	0.0118611	0.662571		DSTN		DSTN	destrin, actin depolymerizing factor (DSTN), transcript variant 2, mRNA. (from RefSeq NM_001011546)|| destrin, actin depolymerizing factor (DSTN), transcript variant 2, mRNA. (from RefSeq NM_001011546)
DTX3	34.0174	0.243993	0.0956703	2.55035	0.0107614	0.658146		DTX3		DTX3	(from UniProt F8VV96)|| deltex E3 ubiquitin ligase 3 (DTX3), transcript variant 1, mRNA. (from RefSeq NM_178502)
DUBR	7.42441	0.402511	0.175268	2.29654	0.0216449	0.677753		DUBR		DUBR	DPPA2 upstream binding RNA (from HGNC DUBR)|| DPPA2 upstream binding RNA (DUBR), transcript variant 2, long non-coding RNA. (from RefSeq NR_028302)
DUSP1	1439.6	-0.461727	0.20343	-2.26971	0.0232254	0.677753		DUSP1		DUSP1	dual specificity phosphatase 1 (DUSP1), mRNA. (from RefSeq NM_004417)|| dual specificity phosphatase 1 (DUSP1), mRNA. (from RefSeq NM_004417)
DUSP22	416.251	-0.12889	0.0639165	-2.01653	0.0437443	0.715162		DUSP22		DUSP22	dual specificity phosphatase 22 (from HGNC DUSP22)
DUXAP9	0.509664	1.17032	0.580309	2.01672	0.0437251	0.715162		DUXAP9		DUXAP9	double homeobox A pseudogene 9 (from HGNC DUXAP9)|| double homeobox A pseudogene 9 (DUXAP9), transcript variant 1, non-coding RNA. (from RefSeq NR_122111)
DYNC2H1	78.115	0.221276	0.0809709	2.73278	0.00628025	0.643265		DYNC2H1		DYNC2H1	dynein cytoplasmic 2 heavy chain 1 (DYNC2H1), transcript variant 2, mRNA. (from RefSeq NM_001080463)|| dynein cytoplasmic 2 heavy chain 1 (DYNC2H1), transcript variant 1, mRNA. (from RefSeq NM_001377)
DYNLT3	94.5458	0.1934	0.0782205	2.4725	0.0134172	0.676624		DYNLT3		DYNLT3	(from UniProt F2Z328)|| dynein light chain Tctex-type 3 (DYNLT3), mRNA. (from RefSeq NM_006520)
DYRK2	803.116	0.167269	0.0767807	2.17853	0.0293662	0.688606		DYRK2		DYRK2	(from UniProt F5GXG1)|| dual specificity tyrosine phosphorylation regulated kinase 2 (DYRK2), transcript variant 2, mRNA. (from RefSeq NM_006482)
DZANK1	14.4114	0.242383	0.104151	2.32723	0.0199532	0.677753		DZANK1		DZANK1	Event=Alternative splicing; Named isoforms=5; Name=1; IsoId=Q9NVP4-1; Sequence=Displayed; Name=2; IsoId=Q9NVP4-2; Sequence=VSP_042090, VSP_042093, VSP_042095; Note=No experimental confirmation available; Name=3; IsoId=Q9NVP4-3; Sequence=VSP_042096, VSP_042097; Name=4; IsoId=Q9NVP4-4; Sequence=VSP_042091, VSP_042092; Name=5; IsoId=Q9NVP4-5; Sequence=VSP_042094; (from UniProt Q9NVP4)
DZIP1L	6.23528	-0.421918	0.190662	-2.21291	0.0269041	0.680714		DZIP1L		DZIP1L	(from UniProt C9JRW2)|| DAZ interacting zinc finger protein 1 like (DZIP1L), transcript variant 2, mRNA. (from RefSeq NM_001170538)
EBP	42.3477	0.22256	0.0846799	2.62825	0.00858248	0.643265		EBP		EBP	emopamil binding protein (sterol isomerase) (from HGNC EBP)|| EBP cholestenol delta-isomerase (EBP), mRNA. (from RefSeq NM_006579)
ECE1	1253.08	-0.260477	0.126524	-2.05872	0.0395214	0.71042		ECE1		ECE1	endothelin converting enzyme 1 (from HGNC ECE1)|| endothelin converting enzyme 1 (ECE1), transcript variant 3, mRNA. (from RefSeq NM_001113347)
ECHDC3	34.3699	-0.988926	0.309215	-3.19819	0.00138295	0.643265		ECHDC3		ECHDC3	enoyl-CoA hydratase domain containing 3 (from HGNC ECHDC3)|| enoyl-CoA hydratase domain containing 3 (ECHDC3), mRNA; nuclear gene for mitochondrial product. (from RefSeq NM_024693)
ECT2	89.3605	-0.300595	0.0871574	-3.44887	0.000562931	0.614929		ECT2		ECT2	epithelial cell transforming 2 (ECT2), transcript variant 11, mRNA. (from RefSeq NM_001349101)
EDARADD	13.7744	0.456576	0.170184	2.68283	0.00730024	0.643265		EDARADD		EDARADD	EDAR associated death domain (from HGNC EDARADD)|| EDAR associated death domain (EDARADD), transcript variant B, mRNA. (from RefSeq NM_080738)
EEF2K	4.90693	0.362377	0.181904	1.99213	0.0463563	0.718032		EEF2K		EEF2K	eukaryotic elongation factor 2 kinase (from HGNC EEF2K)
EFCAB2	33.5811	-0.327256	0.134029	-2.44167	0.0146196	0.676624		EFCAB2		EFCAB2	(from UniProt H0YHT5)|| EF-hand calcium binding domain 2 (EFCAB2), transcript variant 1, mRNA. (from RefSeq NM_032328)
EFEMP2	19.0556	-0.246538	0.113087	-2.18008	0.0292516	0.688606		EFEMP2		EFEMP2	(from UniProt E9PSC1)|| EGF containing fibulin extracellular matrix protein 2 (EFEMP2), transcript variant 2, non-coding RNA. (from RefSeq NR_037718)
EGR1	9.79897	-0.335124	0.152287	-2.2006	0.0277641	0.684267		EGR1		EGR1	early growth response 1 (EGR1), mRNA. (from RefSeq NM_001964)|| early growth response 1 (EGR1), mRNA. (from RefSeq NM_001964)
EIF1AX	224.848	0.179543	0.0818797	2.19276	0.0283245	0.687441		EIF1AX		EIF1AX	eukaryotic translation initiation factor 1A X-linked (EIF1AX), mRNA. (from RefSeq NM_001412)|| eukaryotic translation initiation factor 1A X-linked (EIF1AX), mRNA. (from RefSeq NM_001412)
EIF3J-DT	35.1693	-0.140724	0.070128	-2.00667	0.0447844	0.715162		EIF3J-DT		EIF3J-DT	EIF3J divergent transcript (EIF3J-DT), transcript variant 1, long non-coding RNA. (from RefSeq NR_034170)|| EIF3J divergent transcript (EIF3J-DT), transcript variant 1, long non-coding RNA. (from RefSeq NR_034170)
EIF5A2	44.7891	0.203204	0.101077	2.01039	0.0443905	0.715162		EIF5A2		EIF5A2	(from UniProt C9J7B5)|| eukaryotic translation initiation factor 5A2 (EIF5A2), mRNA. (from RefSeq NM_020390)
ELAC1	21.176	0.234319	0.0910863	2.57249	0.0100969	0.656269		ELAC1		ELAC1	elaC ribonuclease Z 1 (from HGNC ELAC1)|| elaC ribonuclease Z 1 (ELAC1), mRNA. (from RefSeq NM_018696)
ELAVL4	0.677037	0.924701	0.442205	2.09111	0.0365179	0.71042		ELAVL4		ELAVL4	ELAV like RNA binding protein 4 (ELAVL4), transcript variant 12, mRNA. (from RefSeq NM_001324217)
ELOVL1	202.646	-0.0843559	0.0384471	-2.19408	0.0282298	0.687338		ELOVL1		ELOVL1	ELOVL fatty acid elongase 1 (ELOVL1), transcript variant 2, mRNA. (from RefSeq NM_001256399)|| ELOVL fatty acid elongase 1 (ELOVL1), transcript variant 1, mRNA. (from RefSeq NM_022821)
EMC6	20.6209	-0.237668	0.0784226	-3.03061	0.0024406	0.643265		EMC6		EMC6	ER membrane protein complex subunit 6 (EMC6), transcript variant 1, mRNA. (from RefSeq NM_001014764)|| ER membrane protein complex subunit 6 (EMC6), transcript variant 2, mRNA. (from RefSeq NM_031298)
EMILIN2	563.311	-0.155759	0.0737484	-2.11203	0.0346836	0.705641		EMILIN2		EMILIN2	elastin microfibril interfacer 2 (from HGNC EMILIN2)|| elastin microfibril interfacer 2 (EMILIN2), mRNA. (from RefSeq NM_032048)
ENDOG	10.7326	0.291432	0.134842	2.16129	0.0306731	0.695672		ENDOG		ENDOG	endonuclease G (ENDOG), mRNA; nuclear gene for mitochondrial product. (from RefSeq NM_004435)|| endonuclease G (ENDOG), mRNA; nuclear gene for mitochondrial product. (from RefSeq NM_004435)
ENOSF1	107.545	0.220896	0.0977008	2.26095	0.0237626	0.677753		ENOSF1		ENOSF1	enolase superfamily member 1 (ENOSF1), transcript variant 14, non-coding RNA. (from RefSeq NR_148712)
ENPP4	154.506	0.217621	0.107902	2.01685	0.043711	0.715162		ENPP4		ENPP4	ectonucleotide pyrophosphatase/phosphodiesterase 4 (ENPP4), mRNA. (from RefSeq NM_014936)|| ectonucleotide pyrophosphatase/phosphodiesterase 4 (ENPP4), mRNA. (from RefSeq NM_014936)
ENPP5	25.2635	0.33197	0.144608	2.29565	0.0216959	0.677753		ENPP5		ENPP5	ectonucleotide pyrophosphatase/phosphodiesterase 5 (putative) (from HGNC ENPP5)|| ectonucleotide pyrophosphatase/phosphodiesterase family member 5 (ENPP5), transcript variant 2, mRNA. (from RefSeq NM_021572)
ENTPD1	1971.61	-0.296037	0.13879	-2.13298	0.0329265	0.703669		ENTPD1		ENTPD1	ectonucleoside triphosphate diphosphohydrolase 1 (from HGNC ENTPD1)|| ectonucleoside triphosphate diphosphohydrolase 1 (ENTPD1), transcript variant 9, mRNA. (from RefSeq NM_001320916)
ENTPD2	3.23076	-0.673585	0.279724	-2.40804	0.0160386	0.677753		ENTPD2		ENTPD2	ectonucleoside triphosphate diphosphohydrolase 2 (from HGNC ENTPD2)|| ectonucleoside triphosphate diphosphohydrolase 2 (ENTPD2), transcript variant 2, mRNA. (from RefSeq NM_001246)
EOGT	67.1432	0.137185	0.0619272	2.21526	0.0267421	0.679391		EOGT		EOGT	EGF domain specific O-linked N-acetylglucosamine transferase (from HGNC EOGT)|| EGF domain specific O-linked N-acetylglucosamine transferase (EOGT), transcript variant 2, mRNA. (from RefSeq NM_173654)
EOMES	140.462	0.374936	0.140129	2.67564	0.00745871	0.643265		EOMES		EOMES	eomesodermin (EOMES), transcript variant 3, mRNA. (from RefSeq NM_001278183)|| eomesodermin (EOMES), transcript variant 3, mRNA. (from RefSeq NM_001278183)
EPCAM	6.73586	-0.793523	0.304074	-2.60964	0.00906381	0.656144		EPCAM		EPCAM	epithelial cell adhesion molecule (from HGNC EPCAM)|| epithelial cell adhesion molecule (EPCAM), mRNA. (from RefSeq NM_002354)
EPN1	334.758	-0.185896	0.0711809	-2.6116	0.00901189	0.656144		EPN1		EPN1	epsin 1 (from HGNC EPN1)|| epsin 1 (EPN1), transcript variant 4, mRNA. (from RefSeq NM_001321263)
EPOR	78.1246	-0.293059	0.131643	-2.22617	0.0260026	0.677753		EPOR		EPOR	Receptor for erythropoietin. Mediates erythropoietin- induced erythroblast proliferation and differentiation. Upon EPO stimulation, EPOR dimerizes triggering the JAK2/STAT5 signaling cascade. In some cell types, can also activate STAT1 and STAT3. May also activate the LYN tyrosine kinase. (from UniProt P19235)|| erythropoietin receptor (EPOR), transcript variant 2, non-coding RNA. (from RefSeq NR…
ERBB2	61.9921	0.327033	0.144579	2.26197	0.023699	0.677753		ERBB2		ERBB2	erb-b2 receptor tyrosine kinase 2 (from HGNC ERBB2)
ERFE	2.14811	1.09244	0.359316	3.04032	0.00236325	0.643265		ERFE		ERFE	erythroferrone (ERFE), mRNA. (from RefSeq NM_001291832)|| erythroferrone (ERFE), mRNA. (from RefSeq NM_001291832)
ERG	6.90406	-0.574438	0.272553	-2.10762	0.0350638	0.705768		ERG		ERG	ERG, ETS transcription factor (from HGNC ERG)
ERGIC1	1233.94	-0.409693	0.183177	-2.2366	0.0253126	0.677753		ERGIC1		ERGIC1	endoplasmic reticulum-golgi intermediate compartment 1 (from HGNC ERGIC1)|| endoplasmic reticulum-golgi intermediate compartment 1 (ERGIC1), mRNA. (from RefSeq NM_001031711)
ERLEC1	153.019	0.115823	0.0499138	2.32046	0.0203159	0.677753		ERLEC1		ERLEC1	endoplasmic reticulum lectin 1 (from HGNC ERLEC1)|| endoplasmic reticulum lectin 1 (ERLEC1), transcript variant 1, mRNA. (from RefSeq NM_015701)
ERV3-1	485.249	-0.284011	0.136629	-2.07871	0.0376444	0.71042		ERV3-1		ERV3-1	endogenous retrovirus group 3 member 1, envelope (ERV3-1), transcript variant 3, non-coding RNA. (from RefSeq NR_145415)|| endogenous retrovirus group 3 member 1, envelope (ERV3-1), transcript variant 2, non-coding RNA. (from RefSeq NR_145414)
ESF1	89.4949	0.123099	0.0620123	1.98507	0.0471363	0.718032		ESF1		ESF1	ESF1 nucleolar pre-rRNA processing protein homolog (ESF1), transcript variant 2, mRNA. (from RefSeq NM_001276380)|| ESF1 nucleolar pre-rRNA processing protein homolog (ESF1), transcript variant 2, mRNA. (from RefSeq NM_001276380)
ESM1	3.01433	0.819237	0.289185	2.83292	0.0046125	0.643265		ESM1		ESM1	endothelial cell specific molecule 1 (from HGNC ESM1)|| endothelial cell specific molecule 1 (ESM1), transcript variant 2, mRNA. (from RefSeq NM_001135604)
ESPN	103.832	-0.656803	0.22888	-2.86964	0.00410937	0.643265		ESPN		ESPN	espin (ESPN), transcript variant 1, mRNA. (from RefSeq NM_031475)
ETNK1	766.573	0.0860024	0.037698	2.28135	0.0225276	0.677753		ETNK1		ETNK1	ethanolamine kinase 1 (from HGNC ETNK1)|| ethanolamine kinase 1 (ETNK1), transcript variant 2, mRNA. (from RefSeq NM_001039481)
ETNK2	3.07926	0.552678	0.211985	2.60716	0.00912972	0.656144		ETNK2		ETNK2	ethanolamine kinase 2 (from HGNC ETNK2)
ETS1	2715.36	0.149078	0.0655091	2.27568	0.0228655	0.677753		ETS1		ETS1	ETS proto-oncogene 1, transcription factor (from HGNC ETS1)|| ETS proto-oncogene 1, transcription factor (ETS1), transcript variant 1, mRNA. (from RefSeq NM_001143820)
EVI2B	2744.06	-0.245204	0.117576	-2.08549	0.0370253	0.71042		EVI2B		EVI2B	Membrane; Single-pass type I membrane protein. (from UniProt P34910)|| ecotropic viral integration site 2B (EVI2B), mRNA. (from RefSeq NM_006495)
EVI5	355.77	-0.137771	0.0536479	-2.56806	0.010227	0.658146		EVI5		EVI5	ecotropic viral integration site 5 (EVI5), transcript variant 8, mRNA. (from RefSeq NM_001377213)
EXOC1	461.219	-0.108197	0.0482763	-2.2412	0.0250134	0.677753		EXOC1		EXOC1	exocyst complex component 1 (from HGNC EXOC1)|| exocyst complex component 1 (EXOC1), transcript variant 3, mRNA. (from RefSeq NM_001024924)
EXOC6B	99.8475	0.125365	0.0638855	1.96234	0.0497227	0.720355		EXOC6B		EXOC6B	exocyst complex component 6B (EXOC6B), transcript variant 7, non-coding RNA. (from RefSeq NR_135773)|| exocyst complex component 6B (EXOC6B), transcript variant 7, non-coding RNA. (from RefSeq NR_135773)
EXOSC8	62.7129	0.131273	0.0658122	1.99467	0.0460794	0.718032		EXOSC8		EXOSC8	exosome component 8 (from HGNC EXOSC8)|| exosome component 8 (EXOSC8), mRNA. (from RefSeq NM_181503)
EXT1	119.72	-0.22562	0.103436	-2.18126	0.0291642	0.688606		EXT1		EXT1	exostosin glycosyltransferase 1 (from HGNC EXT1)|| exostosin glycosyltransferase 1 (EXT1), mRNA. (from RefSeq NM_000127)
F12	11.598	-0.40548	0.165149	-2.45524	0.0140792	0.676624		F12		F12	coagulation factor XII (from HGNC F12)|| coagulation factor XII (F12), mRNA. (from RefSeq NM_000505)
FA2H	0.565082	1.28661	0.482764	2.6651	0.00769657	0.643265		FA2H		FA2H	fatty acid 2-hydroxylase (from HGNC FA2H)|| fatty acid 2-hydroxylase (FA2H), mRNA. (from RefSeq NM_024306)
FAM117A	1295.42	-0.281071	0.140978	-1.99372	0.0461829	0.718032		FAM117A		FAM117A	family with sequence similarity 117 member A (from HGNC FAM117A)|| family with sequence similarity 117 member A (FAM117A), mRNA. (from RefSeq NM_030802)
FAM122B	191.491	0.0939512	0.041915	2.24147	0.0249957	0.677753		FAM122B		FAM122B	NA
FAM135A-AS1	0.356768	-1.19674	0.58198	-2.05633	0.0397507	0.71042		FAM135A-AS1		FAM135A-AS1	FAM135A antisense RNA 1 (FAM135A-AS1), long non-coding RNA. (from RefSeq NR_147708)|| FAM135A antisense RNA 1 (FAM135A-AS1), long non-coding RNA. (from RefSeq NR_147708)
FAM169A	102.632	0.196405	0.0996694	1.97056	0.0487738	0.718275		FAM169A		FAM169A	family with sequence similarity 169 member A (FAM169A), transcript variant 10, non-coding RNA. (from RefSeq NR_164754)|| family with sequence similarity 169 member A (FAM169A), transcript variant 10, non-coding RNA. (from RefSeq NR_164754)
FAM171B	3.79798	0.467924	0.183776	2.54616	0.0108915	0.658146		FAM171B		FAM171B	family with sequence similarity 171 member B (FAM171B), mRNA. (from RefSeq NM_177454)|| family with sequence similarity 171 member B (FAM171B), mRNA. (from RefSeq NM_177454)
FAM177B	11.255	-0.493273	0.194821	-2.53193	0.0113438	0.658518		FAM177B		FAM177B	family with sequence similarity 177 member B (from HGNC FAM177B)|| family with sequence similarity 177 member B (FAM177B), transcript variant 1, mRNA. (from RefSeq NM_207468)
FAM193A	397.376	-0.100295	0.0454359	-2.20741	0.0272857	0.682288		FAM193A		FAM193A	family with sequence similarity 193 member A (FAM193A), transcript variant 8, mRNA. (from RefSeq NM_001366318)|| family with sequence similarity 193 member A (FAM193A), transcript variant 6, non-coding RNA. (from RefSeq NR_046336)
FAM207A	19.4915	0.178819	0.0906541	1.97254	0.0485477	0.718032		FAM207A		FAM207A	family with sequence similarity 207 member A (FAM207A), transcript variant 7, mRNA. (from RefSeq NM_001316988)
FAM209B	4.59472	-0.53012	0.193313	-2.74229	0.00610132	0.643265		FAM209B		FAM209B	family with sequence similarity 209 member B (FAM209B), mRNA. (from RefSeq NM_001013646)|| family with sequence similarity 209 member B (FAM209B), mRNA. (from RefSeq NM_001013646)
FAM229A	5.49344	-0.36628	0.186681	-1.96207	0.0497543	0.720355		FAM229A		FAM229A	family with sequence similarity 229 member A (FAM229A), mRNA. (from RefSeq NM_001167676)|| family with sequence similarity 229 member A (FAM229A), mRNA. (from RefSeq NM_001167676)
FAM234A	90.547	-0.127965	0.0594658	-2.15192	0.031404	0.702471		FAM234A		FAM234A	Membrane; Single-pass type II membrane protein (Potential). (from UniProt Q9H0X4)|| family with sequence similarity 234 member A (FAM234A), transcript variant 1, mRNA. (from RefSeq NM_032039)
FAM27B	0.674245	-1.09398	0.47926	-2.28265	0.022451	0.677753		FAM27B		FAM27B	family with sequence similarity 27 member B (from HGNC FAM27B)
FAM32A	270.812	-0.106823	0.0401517	-2.66048	0.00780291	0.643265		FAM32A		FAM32A	Isoform 1, but not isoform 2 or isoform 3, may induce G2 arrest and apoptosis. May also increase cell sensitivity to apoptotic stimuli. (from UniProt Q9Y421)|| family with sequence similarity 32 member A (FAM32A), mRNA. (from RefSeq NM_014077)
FAM71F2	32.6701	-0.281435	0.129361	-2.17558	0.0295865	0.688606		FAM71F2		FAM71F2	family with sequence similarity 71 member F2 (from HGNC FAM71F2)
FAM72A	1.35677	-0.676555	0.301314	-2.24535	0.0247458	0.677753		FAM72A		FAM72A	family with sequence similarity 72 member A (from HGNC FAM72A)
FAM86JP	1.63226	0.557967	0.272072	2.05081	0.0402859	0.711486		FAM86JP		FAM86JP	family with sequence similarity 86 member J, pseudogene (from HGNC FAM86JP)|| family with sequence similarity 86 member J, pseudogene (FAM86JP), transcript variant 1, non-coding RNA. (from RefSeq NR_024251)
FAM98B	83.8767	0.207306	0.0666897	3.10852	0.00188025	0.643265		FAM98B		FAM98B	(from UniProt H0YNA1)|| family with sequence similarity 98 member B (FAM98B), mRNA. (from RefSeq NM_173611)
FANCC	24.9133	0.210519	0.0938882	2.24223	0.0249463	0.677753		FANCC		FANCC	Fanconi anemia complementation group C (from HGNC FANCC)|| FA complementation group C (FANCC), transcript variant 1, mRNA. (from RefSeq NM_000136)
FANCF	89.2719	0.166408	0.0730775	2.27715	0.0227775	0.677753		FANCF		FANCF	FA complementation group F (FANCF), mRNA. (from RefSeq NM_022725)|| FA complementation group F (FANCF), mRNA. (from RefSeq NM_022725)
FAR2	272.06	-0.290357	0.114041	-2.54608	0.010894	0.658146		FAR2		FAR2	fatty acyl-CoA reductase 2 (from HGNC FAR2)|| fatty acyl-CoA reductase 2 (FAR2), transcript variant 1, mRNA. (from RefSeq NM_001271783)
FASLG	41.6184	0.303984	0.13438	2.26213	0.0236895	0.677753		FASLG		FASLG	Fas ligand (FASLG), transcript variant 1, mRNA. (from RefSeq NM_000639)|| Fas ligand (FASLG), transcript variant 1, mRNA. (from RefSeq NM_000639)
FBN2	180.477	-0.279249	0.112543	-2.48126	0.0130917	0.674441		FBN2		FBN2	fibrillin 2 (from HGNC FBN2)|| fibrillin 2 (FBN2), mRNA. (from RefSeq NM_001999)
FBXO42	256.142	-0.0657746	0.0317283	-2.07305	0.0381672	0.71042		FBXO42		FBXO42	F-box protein 42 (from HGNC FBXO42)|| F-box protein 42 (FBXO42), mRNA. (from RefSeq NM_018994)
FBXO7	14190.9	-0.325662	0.145626	-2.23628	0.0253333	0.677753		FBXO7		FBXO7	F-box protein 7 (from HGNC FBXO7)|| F-box protein 7 (FBXO7), transcript variant 1, mRNA. (from RefSeq NM_012179)
FBXW7	748.246	-0.123117	0.0610875	-2.01542	0.0438609	0.715162		FBXW7		FBXW7	F-box and WD repeat domain containing 7 (from HGNC FBXW7)|| F-box and WD repeat domain containing 7 (FBXW7), transcript variant 5, mRNA. (from RefSeq NM_001349798)
FCER1G	682.821	-0.258927	0.107233	-2.41463	0.0157511	0.677753		FCER1G		FCER1G	Fc fragment of IgE receptor Ig (from HGNC FCER1G)|| Fc fragment of IgE receptor Ig (FCER1G), mRNA. (from RefSeq NM_004106)
FCGR1B	111.386	-0.484057	0.205148	-2.35955	0.0182972	0.677753		FCGR1B		FCGR1B	Fc fragment of IgG receptor Ib (FCGR1B), transcript variant 3, non-coding RNA. (from RefSeq NR_164760)|| Fc fragment of IgG receptor Ib (FCGR1B), transcript variant 1, non-coding RNA. (from RefSeq NR_164759)
FCGRT	1085.15	-0.238009	0.100065	-2.37855	0.0173809	0.677753		FCGRT		FCGRT	Fc fragment of IgG receptor and transporter (from HGNC FCGRT)|| Fc fragment of IgG receptor and transporter (FCGRT), transcript variant 1, mRNA. (from RefSeq NM_001136019)
FCHO2	783.048	-0.22241	0.0920976	-2.41493	0.0157381	0.677753		FCHO2		FCHO2	FCH and mu domain containing endocytic adaptor 2 (FCHO2), transcript variant 2, mRNA. (from RefSeq NM_001146032)|| FCH and mu domain containing endocytic adaptor 2 (FCHO2), transcript variant 1, mRNA. (from RefSeq NM_138782)
FDX1	64.3943	0.189366	0.0727969	2.6013	0.0092872	0.656144		FDX1		FDX1	ferredoxin 1 (FDX1), mRNA; nuclear gene for mitochondrial product. (from RefSeq NM_004109)|| ferredoxin 1 (FDX1), mRNA; nuclear gene for mitochondrial product. (from RefSeq NM_004109)
FDXACB1	22.3216	0.233176	0.0916497	2.54421	0.0109524	0.658146		FDXACB1		FDXACB1	(from UniProt E9PK62)
FEZ1	12.2063	0.362952	0.169208	2.145	0.0319527	0.702987		FEZ1		FEZ1	May be involved in axonal outgrowth as component of the network of molecules that regulate cellular morphology and axon guidance machinery. Able to restore partial locomotion and axonal fasciculation to C.elegans unc-76 mutants in germline transformation experiments. May participate in the transport of mitochondria and other cargos along microtubules. (from UniProt Q99689)|| fasciculation and elo…
FGD4	814.179	-0.304876	0.15172	-2.00946	0.0444888	0.715162		FGD4		FGD4	FYVE, RhoGEF and PH domain containing 4 (from HGNC FGD4)
FGFR4	2.17496	-0.518011	0.256481	-2.01968	0.0434163	0.715162		FGFR4		FGFR4	(from UniProt D6RG06)|| fibroblast growth factor receptor 4 (FGFR4), transcript variant 3, mRNA. (from RefSeq NM_213647)
FIG4	250.659	-0.0947307	0.0415977	-2.27731	0.0227678	0.677753		FIG4		FIG4	FIG4 phosphoinositide 5-phosphatase (from HGNC FIG4)|| FIG4 phosphoinositide 5-phosphatase (FIG4), mRNA. (from RefSeq NM_014845)
FIP1L1	400.738	-0.0971036	0.0383955	-2.52903	0.0114377	0.662283		FIP1L1		FIP1L1	(from UniProt H0Y8J4)
FKBP14	22.7471	0.197262	0.096108	2.0525	0.0401208	0.710601		FKBP14		FKBP14	FK506 binding protein 14 (from HGNC FKBP14)
FKBP15	837.434	-0.144681	0.0586593	-2.46646	0.0136457	0.676624		FKBP15		FKBP15	FK506 binding protein 15 (from HGNC FKBP15)|| FKBP prolyl isomerase 15 (FKBP15), mRNA. (from RefSeq NM_015258)
FKBP5	1263.81	-0.735921	0.264279	-2.78464	0.00535871	0.643265		FKBP5		FKBP5	FKBP prolyl isomerase 5 (FKBP5), transcript variant 4, mRNA. (from RefSeq NM_001145777)|| FKBP prolyl isomerase 5 (FKBP5), transcript variant 1, mRNA. (from RefSeq NM_004117)
FKBP9	23.9843	-0.508082	0.214997	-2.36321	0.0181176	0.677753		FKBP9		FKBP9	FKBP prolyl isomerase 9 (FKBP9), transcript variant 2, mRNA. (from RefSeq NM_001284341)|| FKBP prolyl isomerase 9 (FKBP9), transcript variant 2, mRNA. (from RefSeq NM_001284341)
FLACC1	454.909	-0.319438	0.137226	-2.32782	0.0199217	0.677753		FLACC1		FLACC1	FLACC1 (from geneSymbol)|| flagellum associated containing coiled-coil domains 1 (FLACC1), transcript variant 1, mRNA. (from RefSeq NM_139163)
FLJ42393	44.4453	-0.217456	0.0915149	-2.37618	0.0174929	0.677753		FLJ42393		FLJ42393	uncharacterized LOC401105 (FLJ42393), long non-coding RNA. (from RefSeq NR_024413)|| uncharacterized LOC401105 (FLJ42393), long non-coding RNA. (from RefSeq NR_024413)
FLT1	22.226	-0.471436	0.191412	-2.46293	0.0137806	0.676624		FLT1		FLT1	fms related tyrosine kinase 1 (from HGNC FLT1)|| fms related receptor tyrosine kinase 1 (FLT1), transcript variant 1, mRNA. (from RefSeq NM_002019)
FLT3	71.6515	-0.515568	0.196996	-2.61715	0.00886665	0.65043		FLT3		FLT3	fms related tyrosine kinase 3 (from HGNC FLT3)|| fms related receptor tyrosine kinase 3 (FLT3), transcript variant 2, non-coding RNA. (from RefSeq NR_130706)
FLVCR2	62.0085	-0.217697	0.108122	-2.01344	0.044068	0.715162		FLVCR2		FLVCR2	(from UniProt G3V5Q8)|| FLVCR heme transporter 2 (FLVCR2), transcript variant 1, mRNA. (from RefSeq NM_017791)
FLYWCH1	92.2907	0.232719	0.0900744	2.58363	0.00977663	0.656144		FLYWCH1		FLYWCH1	(from UniProt I3L287)|| FLYWCH-type zinc finger 1 (FLYWCH1), transcript variant 3, mRNA. (from RefSeq NM_001308068)
FMN1	36.8937	-0.58294	0.184139	-3.16575	0.00154684	0.643265		FMN1		FMN1	formin 1 (from HGNC FMN1)
FMNL3	293.938	0.154072	0.0783859	1.96555	0.0493501	0.720217		FMNL3		FMNL3	formin like 3 (from HGNC FMNL3)|| formin like 3 (FMNL3), transcript variant 3, mRNA. (from RefSeq NM_001367835)
FN1	9.6789	-1.12629	0.364728	-3.08802	0.00201496	0.643265		FN1		FN1	fibronectin 1 (from HGNC FN1)|| fibronectin 1 (FN1), transcript variant 4, mRNA. (from RefSeq NM_212478)
FN3KRP	49.4581	0.180659	0.0804336	2.24606	0.0246999	0.677753		FN3KRP		FN3KRP	(from UniProt I3L2G3)|| fructosamine 3 kinase related protein (FN3KRP), transcript variant 2, non-coding RNA. (from RefSeq NR_046408)
FOLR3	131.952	-0.579386	0.234612	-2.46955	0.0135285	0.676624		FOLR3		FOLR3	folate receptor 3 (from HGNC FOLR3)
FOSB	6.64011	-0.402808	0.19018	-2.11804	0.0341719	0.705641		FOSB		FOSB	FosB interacts with Jun proteins enhancing their DNA binding activity. (from UniProt P53539)|| FosB proto-oncogene, AP-1 transcription factor subunit (FOSB), transcript variant 1, mRNA. (from RefSeq NM_006732)
FOSL2	1573.14	-0.264175	0.129778	-2.03558	0.0417924	0.714883		FOSL2		FOSL2	FOS like 2, AP-1 transcription factor subunit (from HGNC FOSL2)|| FOS like 2, AP-1 transcription factor subunit (FOSL2), mRNA. (from RefSeq NM_005253)
FOXC1	2.06189	-1.13501	0.498152	-2.27845	0.0226998	0.677753		FOXC1		FOXC1	forkhead box C1 (FOXC1), mRNA. (from RefSeq NM_001453)|| forkhead box C1 (FOXC1), mRNA. (from RefSeq NM_001453)
FOXN3	1271.28	-0.10654	0.0447231	-2.38221	0.0172091	0.677753		FOXN3		FOXN3	Acts as a transcriptional repressor. May be involved in DNA damage-inducible cell cycle arrests (checkpoints). (from UniProt O00409)|| forkhead box N3 (FOXN3), transcript variant 1, mRNA. (from RefSeq NM_001085471)
FOXN3-AS1	5.10118	-0.36348	0.169284	-2.14716	0.0317804	0.702987		FOXN3-AS1		FOXN3-AS1	FOXN3 antisense RNA 1 (FOXN3-AS1), long non-coding RNA. (from RefSeq NR_036500)|| FOXN3 antisense RNA 1 (FOXN3-AS1), long non-coding RNA. (from RefSeq NR_036500)
FRAT1	460.686	-0.304409	0.139283	-2.18554	0.0288493	0.688606		FRAT1		FRAT1	FRAT1, WNT signaling pathway regulator (from HGNC FRAT1)|| FRAT regulator of WNT signaling pathway 1 (FRAT1), mRNA. (from RefSeq NM_005479)
FRG1BP	54.0854	-0.288992	0.13688	-2.11128	0.0347484	0.705641		FRG1BP		FRG1BP	FSHD region gene 1 family member B, pseudogene (FRG1BP), transcript variant 2, non-coding RNA. (from RefSeq NR_003579)
FRG1DP	1.65339	-1.10901	0.486883	-2.27778	0.0227399	0.677753		FRG1DP		FRG1DP	FSHD region gene 1 family member D, pseudogene (from HGNC FRG1DP)
FTL	12737.2	-0.223191	0.0983784	-2.2687	0.0232864	0.677753		FTL		FTL	ferritin light chain (FTL), mRNA. (from RefSeq NM_000146)|| ferritin light chain (FTL), mRNA. (from RefSeq NM_000146)
FUZ	56.536	-0.21023	0.102674	-2.04755	0.0406038	0.711899		FUZ		FUZ	fuzzy planar cell polarity protein (from HGNC FUZ)|| fuzzy planar cell polarity protein (FUZ), transcript variant 5, mRNA. (from RefSeq NM_001363663)
FZD3	38.3383	0.315495	0.118817	2.6553	0.00792376	0.643265		FZD3		FZD3	frizzled class receptor 3 (FZD3), transcript variant 2, mRNA. (from RefSeq NM_145866)|| frizzled class receptor 3 (FZD3), transcript variant 2, mRNA. (from RefSeq NM_145866)
FZR1	350.154	-0.145499	0.0703846	-2.06721	0.0387148	0.71042		FZR1		FZR1	Key regulator of ligase activity of the anaphase promoting complex/cyclosome (APC/C), which confers substrate specificity upon the complex. Associates with the APC/C in late mitosis, in replacement of CDC20, and activates the APC/C during anaphase and telophase. The APC/C remains active in degrading substrates to ensure that positive regulators of the cell cycle do not accumulate prematurely. At …
GAB1	420.402	-0.182677	0.0805583	-2.26764	0.0233513	0.677753		GAB1		GAB1	GRB2 associated binding protein 1 (from HGNC GAB1)|| GRB2 associated binding protein 1 (GAB1), transcript variant 1, mRNA. (from RefSeq NM_207123)
GABARAP	897.355	-0.178955	0.0809661	-2.21025	0.027088	0.681387		GABARAP		GABARAP	Belongs to the MAP1 LC3 family. (from UniProt I3L236)|| GABA type A receptor-associated protein (GABARAP), mRNA. (from RefSeq NM_007278)
GABRB2	0.764301	-1.21421	0.614014	-1.97749	0.0479864	0.718032		GABRB2		GABRB2	GABA, the major inhibitory neurotransmitter in the vertebrate brain, mediates neuronal inhibition by binding to the GABA/benzodiazepine receptor and opening an integral chloride channel. (from UniProt P47870)
GADD45A	60.941	-0.455787	0.207036	-2.20149	0.0277013	0.684267		GADD45A		GADD45A	growth arrest and DNA damage inducible alpha (GADD45A), transcript variant 3, mRNA. (from RefSeq NM_001199742)|| growth arrest and DNA damage inducible alpha (GADD45A), transcript variant 3, mRNA. (from RefSeq NM_001199742)
GAGE10	0.354699	-1.16526	0.593653	-1.96286	0.0496626	0.720355		GAGE10		GAGE10	G antigen 10 (GAGE10), mRNA. (from RefSeq NM_001098413)|| G antigen 10 (GAGE10), mRNA. (from RefSeq NM_001098413)
GALK1	66.547	-0.197928	0.090928	-2.17675	0.029499	0.688606		GALK1		GALK1	galactokinase 1 (from HGNC GALK1)|| galactokinase 1 (GALK1), transcript variant 1, mRNA. (from RefSeq NM_000154)
GALNS	169.199	-0.171804	0.0829728	-2.07061	0.0383957	0.71042		GALNS		GALNS	(from UniProt H3BSU9)|| galactosamine (N-acetyl)-6-sulfatase (GALNS), transcript variant 2, mRNA. (from RefSeq NM_001323544)
GALNT12	25.0304	0.281039	0.102543	2.74071	0.0061307	0.643265		GALNT12		GALNT12	polypeptide N-acetylgalactosaminyltransferase 12 (from HGNC GALNT12)|| polypeptide N-acetylgalactosaminyltransferase 12 (GALNT12), mRNA. (from RefSeq NM_024642)
GALNT2	217.537	-0.112077	0.0516218	-2.17113	0.0299217	0.693729		GALNT2		GALNT2	polypeptide N-acetylgalactosaminyltransferase 2 (from HGNC GALNT2)|| polypeptide N-acetylgalactosaminyltransferase 2 (GALNT2), transcript variant 1, mRNA. (from RefSeq NM_004481)
GARS-DT	344.469	-0.141576	0.059044	-2.3978	0.0164938	0.677753		GARS-DT		GARS-DT	GARS1 divergent transcript (GARS1-DT), long non-coding RNA. (from RefSeq NR_038889)
GAS2L1	67.285	-0.440621	0.181891	-2.42245	0.0154163	0.676624		GAS2L1		GAS2L1	growth arrest specific 2 like 1 (GAS2L1), transcript variant 1, mRNA. (from RefSeq NM_006478)|| growth arrest specific 2 like 1 (GAS2L1), transcript variant 2, mRNA. (from RefSeq NM_152236)
GAS7	1197.37	-0.370974	0.15897	-2.33361	0.0196161	0.677753		GAS7		GAS7	growth arrest specific 7 (GAS7), transcript variant b, mRNA. (from RefSeq NM_201432)|| growth arrest specific 7 (GAS7), transcript variant a, mRNA. (from RefSeq NM_003644)
GAS8	16.8434	-0.293876	0.0994757	-2.95426	0.00313425	0.643265		GAS8		GAS8	growth arrest specific 8 (GAS8), transcript variant 4, mRNA. (from RefSeq NM_001286208)
GBGT1	132.381	-0.240111	0.10096	-2.37827	0.0173941	0.677753		GBGT1		GBGT1	globoside alpha-1,3-N-acetylgalactosaminyltransferase 1 (FORS blood group) (from HGNC GBGT1)|| globoside alpha-1,3-N-acetylgalactosaminyltransferase 1 (FORS blood group) (GBGT1), transcript variant 1, mRNA. (from RefSeq NM_021996)
GCC2	806.027	0.137117	0.066629	2.05791	0.0395984	0.71042		GCC2		GCC2	GRIP and coiled-coil domain containing 2 (from HGNC GCC2)|| GRIP and coiled-coil domain containing 2 (GCC2), transcript variant 1, mRNA. (from RefSeq NM_181453)
GEMIN7	50.0447	-0.13285	0.057528	-2.3093	0.0209268	0.677753		GEMIN7		GEMIN7	gem nuclear organelle associated protein 7 (from HGNC GEMIN7)|| gem nuclear organelle associated protein 7 (GEMIN7), transcript variant 4, mRNA. (from RefSeq NM_001319054)
GFPT1	221.042	0.156036	0.0590189	2.64384	0.0081972	0.643265		GFPT1		GFPT1	glutamine--fructose-6-phosphate transaminase 1 (from HGNC GFPT1)|| glutamine--fructose-6-phosphate transaminase 1 (GFPT1), transcript variant 2, mRNA. (from RefSeq NM_002056)
GGA1	192.014	-0.0730006	0.0372207	-1.96129	0.0498453	0.720355		GGA1		GGA1	golgi associated, gamma adaptin ear containing, ARF binding protein 1 (from HGNC GGA1)|| golgi associated, gamma adaptin ear containing, ARF binding protein 1 (GGA1), transcript variant 2, mRNA. (from RefSeq NM_001001560)
GGT5	4.97913	0.655624	0.258648	2.53481	0.0112509	0.658146		GGT5		GGT5	gamma-glutamyltransferase 5 (from HGNC GGT5)|| gamma-glutamyltransferase 5 (GGT5), transcript variant 2, mRNA. (from RefSeq NM_004121)
GIGYF1	518.906	-0.0837599	0.0397093	-2.10933	0.0349165	0.705641		GIGYF1		GIGYF1	GRB10 interacting GYF protein 1 (GIGYF1), transcript variant 11, non-coding RNA. (from RefSeq NR_164719)|| GRB10 interacting GYF protein 1 (GIGYF1), transcript variant 11, non-coding RNA. (from RefSeq NR_164719)
GIGYF2	656.952	-0.0809335	0.0337828	-2.3957	0.0165886	0.677753		GIGYF2		GIGYF2	GRB10 interacting GYF protein 2 (from HGNC GIGYF2)|| GRB10 interacting GYF protein 2 (GIGYF2), transcript variant 6, non-coding RNA. (from RefSeq NR_103493)
GIPC1	40.0894	0.220731	0.0887918	2.48593	0.0129212	0.674441		GIPC1		GIPC1	GIPC PDZ domain containing family member 1 (GIPC1), transcript variant 4, mRNA. (from RefSeq NM_202469)|| GIPC PDZ domain containing family member 1 (GIPC1), transcript variant 1, mRNA. (from RefSeq NM_005716)
GK5	271.444	0.178335	0.0870556	2.04852	0.040509	0.711899		GK5		GK5	ATP + glycerol = ADP + sn-glycerol 3- phosphate. (from UniProt Q6ZS86)|| glycerol kinase 5 (GK5), transcript variant 1, mRNA. (from RefSeq NM_001039547)
GKAP1	62.7433	-0.235438	0.0873445	-2.69551	0.00702804	0.643265		GKAP1		GKAP1	G kinase anchoring protein 1 (from HGNC GKAP1)|| G kinase anchoring protein 1 (GKAP1), transcript variant 1, mRNA. (from RefSeq NM_025211)
GLB1	276.622	-0.100716	0.0406024	-2.48055	0.0131181	0.674441		GLB1		GLB1	galactosidase beta 1 (from HGNC GLB1)
GLDC	4.24346	0.978548	0.398384	2.45629	0.0140379	0.676624		GLDC		GLDC	glycine decarboxylase (from HGNC GLDC)|| glycine decarboxylase (GLDC), mRNA; nuclear gene for mitochondrial product. (from RefSeq NM_000170)
GLIPR1	1753.39	-0.131183	0.0659983	-1.98766	0.0468488	0.718032		GLIPR1		GLIPR1	(from UniProt J3QTC9)|| GLI pathogenesis related 1 (GLIPR1), mRNA. (from RefSeq NM_006851)
GLMN	60.6363	0.174769	0.0709662	2.4627	0.0137893	0.676624		GLMN		GLMN	glomulin, FKBP associated protein (from HGNC GLMN)|| glomulin, FKBP associated protein (GLMN), transcript variant 3, non-coding RNA. (from RefSeq NR_135089)
GLP1R	1.27467	1.00642	0.488939	2.05837	0.0395547	0.71042		GLP1R		GLP1R	glucagon like peptide 1 receptor (GLP1R), transcript variant 3, non-coding RNA. (from RefSeq NR_136563)|| glucagon like peptide 1 receptor (GLP1R), transcript variant 3, non-coding RNA. (from RefSeq NR_136563)
GLS	914.15	0.123936	0.0484678	2.55708	0.0105555	0.658146		GLS		GLS	glutaminase (from HGNC GLS)|| glutaminase (GLS), transcript variant 2, mRNA; nuclear gene for mitochondrial product. (from RefSeq NM_001256310)
GLS2	6.80012	0.347504	0.153843	2.25883	0.0238939	0.677753		GLS2		GLS2	glutaminase 2 (GLS2), transcript variant 4, mRNA; nuclear gene for mitochondrial product. (from RefSeq NM_001280797)
GMPPB	77.9124	0.163897	0.0624315	2.62524	0.00865889	0.643265		GMPPB		GMPPB	GDP-mannose pyrophosphorylase B (from HGNC GMPPB)|| GDP-mannose pyrophosphorylase B (GMPPB), transcript variant 2, mRNA. (from RefSeq NM_021971)
GNAO1	17.9584	0.272622	0.13681	1.99271	0.0462937	0.718032		GNAO1		GNAO1	G protein subunit alpha o1 (from HGNC GNAO1)|| G protein subunit alpha o1 (GNAO1), transcript variant 1, mRNA. (from RefSeq NM_020988)
GNPNAT1	53.814	0.284188	0.0801047	3.54771	0.000388598	0.521499		GNPNAT1		GNPNAT1	Acetyl-CoA + D-glucosamine 6-phosphate = CoA + N-acetyl-D-glucosamine 6-phosphate. (from UniProt Q96EK6)|| glucosamine-phosphate N-acetyltransferase 1 (GNPNAT1), mRNA. (from RefSeq NM_198066)
GNPTAB	537.724	0.149867	0.0597873	2.50667	0.0121874	0.668375		GNPTAB		GNPTAB	N-acetylglucosamine-1-phosphate transferase alpha and beta subunits (from HGNC GNPTAB)|| N-acetylglucosamine-1-phosphate transferase subunits alpha and beta (GNPTAB), mRNA. (from RefSeq NM_024312)
GOLGA3	623.99	0.142086	0.066646	2.13194	0.0330114	0.703669		GOLGA3		GOLGA3	golgin A3 (from HGNC GOLGA3)|| golgin A3 (GOLGA3), transcript variant 2, mRNA. (from RefSeq NM_001172557)
GOLIM4	92.9476	-0.135379	0.0606523	-2.23205	0.0256114	0.677753		GOLIM4		GOLIM4	golgi integral membrane protein 4 (from HGNC GOLIM4)|| golgi integral membrane protein 4 (GOLIM4), transcript variant 2, mRNA. (from RefSeq NM_001308155)
GOPC	282.396	0.0871942	0.0378604	2.30304	0.0212763	0.677753		GOPC		GOPC	Contains 1 PDZ (DHR) domain. (from UniProt F5H1Y4)|| golgi associated PDZ and coiled-coil motif containing (GOPC), transcript variant 2, mRNA. (from RefSeq NM_001017408)
GPATCH1	91.5634	-0.124856	0.0533736	-2.33929	0.0193207	0.677753		GPATCH1		GPATCH1	G-patch domain containing 1 (from HGNC GPATCH1)
GPR137	42.1539	-0.253177	0.0828803	-3.05473	0.00225266	0.643265		GPR137		GPR137	(from UniProt F5H097)
GPR141	389.552	-0.366213	0.179975	-2.0348	0.0418713	0.714883		GPR141		GPR141	G protein-coupled receptor 141 (from HGNC GPR141)|| G protein-coupled receptor 141 (GPR141), transcript variant 1, mRNA. (from RefSeq NM_181791)
GPR15	46.5425	0.501891	0.211096	2.37755	0.017428	0.677753		GPR15		GPR15	G protein-coupled receptor 15 (GPR15), mRNA. (from RefSeq NM_005290)|| G protein-coupled receptor 15 (GPR15), mRNA. (from RefSeq NM_005290)
GPR171	91.6721	0.204736	0.08431	2.42837	0.0151668	0.676624		GPR171		GPR171	Orphan receptor. (from UniProt O14626)|| G protein-coupled receptor 171 (GPR171), mRNA. (from RefSeq NM_013308)
GPR174	407.091	0.262908	0.105843	2.48395	0.0129936	0.674441		GPR174		GPR174	G protein-coupled receptor 174 (GPR174), mRNA. (from RefSeq NM_032553)|| G protein-coupled receptor 174 (GPR174), mRNA. (from RefSeq NM_032553)
GPR63	5.38786	0.536344	0.209739	2.5572	0.0105519	0.658146		GPR63		GPR63	G protein-coupled receptor 63 (GPR63), transcript variant 2, mRNA. (from RefSeq NM_030784)
GPR83	1.43798	-0.642761	0.318161	-2.02024	0.0433589	0.715162		GPR83		GPR83	G protein-coupled receptor 83 (GPR83), transcript variant 2, mRNA. (from RefSeq NM_001330345)|| G protein-coupled receptor 83 (GPR83), transcript variant 2, mRNA. (from RefSeq NM_001330345)
GPRIN3	857.96	0.224006	0.0789562	2.83709	0.00455267	0.643265		GPRIN3		GPRIN3	GPRIN family member 3 (GPRIN3), mRNA. (from RefSeq NM_198281)|| GPRIN family member 3 (GPRIN3), mRNA. (from RefSeq NM_198281)
GPS2	268.827	-0.164192	0.0701809	-2.33956	0.0193066	0.677753		GPS2		GPS2	G protein pathway suppressor 2 (from HGNC GPS2)|| G protein pathway suppressor 2 (GPS2), mRNA. (from RefSeq NM_004489)
GRB2	1674.89	-0.156611	0.0773726	-2.02411	0.0429583	0.715162		GRB2		GRB2	Adapter protein that provides a critical link between cell surface growth factor receptors and the Ras signaling pathway. (from UniProt P62993)|| growth factor receptor bound protein 2 (GRB2), transcript variant 1, mRNA. (from RefSeq NM_002086)
GRK2	2081.34	-0.111292	0.0561549	-1.98188	0.0474924	0.718032		GRK2		GRK2	G protein-coupled receptor kinase 2 (from HGNC GRK2)|| G protein-coupled receptor kinase 2 (GRK2), mRNA. (from RefSeq NM_001619)
GRN	1801.79	-0.211783	0.0944475	-2.24233	0.0249397	0.677753		GRN		GRN	Granulins have possible cytokine-like activity. They may play a role in inflammation, wound repair, and tissue remodeling. (from UniProt P28799)|| granulin precursor (GRN), mRNA. (from RefSeq NM_002087)
GRPEL1	85.4185	0.144856	0.0552676	2.62099	0.0087676	0.645239		GRPEL1		GRPEL1	GrpE like 1, mitochondrial (from HGNC GRPEL1)|| GrpE like 1, mitochondrial (GRPEL1), mRNA; nuclear gene for mitochondrial product. (from RefSeq NM_025196)
GRPEL2	131.151	0.142671	0.0695208	2.05221	0.0401492	0.710601		GRPEL2		GRPEL2	Belongs to the GrpE family. (from UniProt D6RGI6)|| GrpE like 2, mitochondrial (GRPEL2), mRNA; nuclear gene for mitochondrial product. (from RefSeq NM_152407)
GSPT2	31.0149	0.184878	0.0814725	2.2692	0.0232561	0.677753		GSPT2		GSPT2	G1 to S phase transition 2 (GSPT2), mRNA. (from RefSeq NM_018094)|| G1 to S phase transition 2 (GSPT2), mRNA. (from RefSeq NM_018094)
GTF2IP1	11.8287	-0.318265	0.154859	-2.05519	0.0398608	0.71042		GTF2IP1		GTF2IP1	general transcription factor IIi pseudogene 1 (GTF2IP1), non-coding RNA. (from RefSeq NR_002206)
GTF2IP12	9.79342	-0.563824	0.205278	-2.74664	0.00602093	0.643265		GTF2IP12		GTF2IP12	general transcription factor IIi pseudogene 12 (from HGNC GTF2IP12)|| general transcription factor IIi pseudogene 12 (GTF2IP12), non-coding RNA. (from RefSeq NR_135112)
GYPB	145.58	-0.378001	0.183675	-2.05799	0.039591	0.71042		GYPB		GYPB	glycophorin B (MNS blood group) (from HGNC GYPB)|| glycophorin B (MNS blood group) (GYPB), transcript variant 1, mRNA. (from RefSeq NM_002100)
GZMA	262.44	0.292605	0.133116	2.19811	0.0279411	0.685009		GZMA		GZMA	granzyme A (GZMA), mRNA. (from RefSeq NM_006144)|| granzyme A (GZMA), mRNA. (from RefSeq NM_006144)
GZMK	133.89	0.368659	0.156347	2.35796	0.0183759	0.677753		GZMK		GZMK	granzyme K (from HGNC GZMK)|| granzyme K (GZMK), mRNA. (from RefSeq NM_002104)
GZMM	83.2201	0.225864	0.105904	2.13273	0.0329468	0.703669		GZMM		GZMM	granzyme M (GZMM), transcript variant 2, mRNA. (from RefSeq NM_001258351)|| granzyme M (GZMM), transcript variant 1, mRNA. (from RefSeq NM_005317)
H1-1	0.850582	0.883892	0.445753	1.98292	0.0473764	0.718032		H1-1		H1-1	H1.1 linker histone, cluster member (H1-1), mRNA. (from RefSeq NM_005325)|| H1.1 linker histone, cluster member (H1-1), mRNA. (from RefSeq NM_005325)
H1-4	506.497	0.118919	0.0591493	2.01048	0.0443801	0.715162		H1-4		H1-4	H1.4 linker histone, cluster member (H1-4), mRNA. (from RefSeq NM_005321)|| H1.4 linker histone, cluster member (H1-4), mRNA. (from RefSeq NM_005321)
H2BC10	33.4618	0.290454	0.114452	2.53778	0.0111559	0.658146		H2BC10		H2BC10	H2B clustered histone 10 (H2BC10), mRNA. (from RefSeq NM_003525)|| H2B clustered histone 10 (H2BC10), mRNA. (from RefSeq NM_003525)
HACD3	91.0867	0.156671	0.0798855	1.96119	0.0498572	0.720355		HACD3		HACD3	3-hydroxyacyl-CoA dehydratase 3 (from HGNC HACD3)|| 3-hydroxyacyl-CoA dehydratase 3 (HACD3), mRNA. (from RefSeq NM_016395)
HADH	39.9514	0.177538	0.0786759	2.25657	0.024035	0.677753		HADH		HADH	hydroxyacyl-CoA dehydrogenase (from HGNC HADH)|| hydroxyacyl-CoA dehydrogenase (HADH), transcript variant 2, mRNA; nuclear gene for mitochondrial product. (from RefSeq NM_005327)
HADHB	433.454	-0.104098	0.0461148	-2.25738	0.0239846	0.677753		HADHB		HADHB	hydroxyacyl-CoA dehydrogenase trifunctional multienzyme complex subunit beta (HADHB), transcript variant 3, mRNA. (from RefSeq NM_001281513)|| hydroxyacyl-CoA dehydrogenase trifunctional multienzyme complex subunit beta (HADHB), transcript variant 1, mRNA; nuclear gene for mitochondrial product. (from RefSeq NM_000183)
HAUS4	322.425	-0.425765	0.180443	-2.35955	0.0182972	0.677753		HAUS4		HAUS4	(from UniProt G3V4X7)|| HAUS augmin like complex subunit 4 (HAUS4), transcript variant 2, mRNA. (from RefSeq NM_017815)
HBBP1	0.609047	1.22515	0.57239	2.14041	0.0323213	0.703084		HBBP1		HBBP1	hemoglobin subunit beta pseudogene 1 (from HGNC HBBP1)|| hemoglobin subunit beta pseudogene 1 (HBBP1), non-coding RNA. (from RefSeq NR_001589)
HECW2	117.871	-0.536975	0.222734	-2.41083	0.0159163	0.677753		HECW2		HECW2	HECT, C2 and WW domain containing E3 ubiquitin protein ligase 2 (from HGNC HECW2)|| HECT, C2 and WW domain containing E3 ubiquitin protein ligase 2 (HECW2), transcript variant 3, mRNA. (from RefSeq NM_001348768)
HEG1	210.53	0.198649	0.0808652	2.45654	0.0140281	0.676624		HEG1		HEG1	heart development protein with EGF like domains 1 (from HGNC HEG1)|| heart development protein with EGF like domains 1 (HEG1), mRNA. (from RefSeq NM_020733)
HEPACAM2	23.9432	-0.399809	0.179113	-2.23216	0.0256043	0.677753		HEPACAM2		HEPACAM2	HEPACAM family member 2 (from HGNC HEPACAM2)|| HEPACAM family member 2 (HEPACAM2), transcript variant 1, mRNA. (from RefSeq NM_001039372)
HGF	104.926	-0.1867	0.0839356	-2.22432	0.0261267	0.677753		HGF		HGF	hepatocyte growth factor (from HGNC HGF)|| hepatocyte growth factor (HGF), transcript variant 4, mRNA. (from RefSeq NM_001010933)
HGS	470.234	-0.144956	0.0621796	-2.33125	0.0197402	0.677753		HGS		HGS	hepatocyte growth factor-regulated tyrosine kinase substrate (from HGNC HGS)|| hepatocyte growth factor-regulated tyrosine kinase substrate (HGS), mRNA. (from RefSeq NM_004712)
HID1	6.2474	0.621195	0.190712	3.25724	0.00112502	0.643265		HID1		HID1	HID1 domain containing (from HGNC HID1)|| HID1 domain containing (HID1), mRNA. (from RefSeq NM_030630)
HINT2	18.9468	0.208705	0.0889533	2.34622	0.0189647	0.677753		HINT2		HINT2	histidine triad nucleotide binding protein 2 (from HGNC HINT2)|| histidine triad nucleotide binding protein 2 (HINT2), mRNA; nuclear gene for mitochondrial product. (from RefSeq NM_032593)
HIPK3	3361.04	-0.216891	0.104639	-2.07274	0.0381962	0.71042		HIPK3		HIPK3	homeodomain interacting protein kinase 3 (from HGNC HIPK3)|| homeodomain interacting protein kinase 3 (HIPK3), transcript variant 4, mRNA. (from RefSeq NM_001278163)
HLCS	81.4008	0.165409	0.0764804	2.16276	0.0305593	0.694402		HLCS		HLCS	holocarboxylase synthetase (HLCS), transcript variant 8, mRNA. (from RefSeq NM_001352518)|| holocarboxylase synthetase (HLCS), transcript variant 9, non-coding RNA. (from RefSeq NR_148020)
HLX	141.246	-0.402753	0.144009	-2.79673	0.00516227	0.643265		HLX		HLX	H2.0 like homeobox (from HGNC HLX)|| H2.0 like homeobox (HLX), mRNA. (from RefSeq NM_021958)
HMCN1	5.79255	-0.546214	0.230768	-2.36694	0.0179357	0.677753		HMCN1		HMCN1	hemicentin 1 (from HGNC HMCN1)|| hemicentin 1 (HMCN1), mRNA. (from RefSeq NM_031935)
HMGB2	649.599	-0.375182	0.178585	-2.10086	0.0356533	0.707035		HMGB2		HMGB2	high mobility group box 2 (from HGNC HMGB2)
HNRNPA3	775.625	0.106995	0.0364979	2.93153	0.00337293	0.643265		HNRNPA3		HNRNPA3	heterogeneous nuclear ribonucleoprotein A3 (from HGNC HNRNPA3)|| heterogeneous nuclear ribonucleoprotein A3 (HNRNPA3), transcript variant 7, non-coding RNA. (from RefSeq NR_138470)
HNRNPC	1612.58	-0.101947	0.0471282	-2.16318	0.0305275	0.694402		HNRNPC		HNRNPC	(from UniProt G3V2H6)|| heterogeneous nuclear ribonucleoprotein C (HNRNPC), transcript variant 3, mRNA. (from RefSeq NM_001077442)
HNRNPK	2660.62	-0.126794	0.0594353	-2.13332	0.0328988	0.703669		HNRNPK		HNRNPK	heterogeneous nuclear ribonucleoprotein K (from HGNC HNRNPK)
HPCAL1	285.85	-0.21722	0.0891637	-2.4362	0.0148426	0.676624		HPCAL1		HPCAL1	hippocalcin like 1 (HPCAL1), transcript variant 3, mRNA. (from RefSeq NM_001258357)|| hippocalcin like 1 (HPCAL1), transcript variant 2, mRNA. (from RefSeq NM_134421)
HRH2	951.556	-0.573356	0.213372	-2.68712	0.00720721	0.643265		HRH2		HRH2	histamine receptor H2 (HRH2), transcript variant 3, non-coding RNA. (from RefSeq NR_160284)|| histamine receptor H2 (HRH2), transcript variant 3, non-coding RNA. (from RefSeq NR_160284)
HRK	7.93686	-0.882867	0.295774	-2.98494	0.00283637	0.643265		HRK		HRK	harakiri, BCL2 interacting protein (from HGNC HRK)|| harakiri, BCL2 interacting protein (HRK), transcript variant 1, mRNA. (from RefSeq NM_003806)
HS1BP3	131.727	-0.130558	0.0647393	-2.01667	0.0437301	0.715162		HS1BP3		HS1BP3	HCLS1 binding protein 3 (from HGNC HS1BP3)|| HCLS1 binding protein 3 (HS1BP3), mRNA. (from RefSeq NM_022460)
HS6ST1	55.2173	0.125113	0.0629419	1.98775	0.0468398	0.718032		HS6ST1		HS6ST1	heparan sulfate 6-O-sulfotransferase 1 (from HGNC HS6ST1)|| heparan sulfate 6-O-sulfotransferase 1 (HS6ST1), mRNA. (from RefSeq NM_004807)
HSBP1	257.021	-0.124884	0.0533759	-2.33971	0.0192988	0.677753		HSBP1		HSBP1	heat shock factor binding protein 1 (from HGNC HSBP1)|| heat shock factor binding protein 1 (HSBP1), mRNA. (from RefSeq NM_001537)
HSD17B1	1.40653	-0.774505	0.332814	-2.32714	0.0199579	0.677753		HSD17B1		HSD17B1	hydroxysteroid 17-beta dehydrogenase 1 (from HGNC HSD17B1)|| hydroxysteroid 17-beta dehydrogenase 1 (HSD17B1), transcript variant 2, mRNA. (from RefSeq NM_001330219)
HSP90B1	996.135	0.171152	0.0710499	2.4089	0.0160007	0.677753		HSP90B1		HSP90B1	heat shock protein 90 beta family member 1 (from HGNC HSP90B1)|| heat shock protein 90 beta family member 1 (HSP90B1), mRNA. (from RefSeq NM_003299)
HSPA13	172.922	0.148258	0.0520451	2.84865	0.00439053	0.643265		HSPA13		HSPA13	heat shock protein family A (Hsp70) member 13 (from HGNC HSPA13)|| heat shock protein family A (Hsp70) member 13 (HSPA13), mRNA. (from RefSeq NM_006948)
HTR6	3.2674	0.571645	0.287257	1.99001	0.0465894	0.718032		HTR6		HTR6	5-hydroxytryptamine receptor 6 (HTR6), mRNA. (from RefSeq NM_000871)|| 5-hydroxytryptamine receptor 6 (HTR6), mRNA. (from RefSeq NM_000871)
HTRA3	1.81512	-0.994065	0.436804	-2.27577	0.0228597	0.677753		HTRA3		HTRA3	HtrA serine peptidase 3 (HTRA3), transcript variant 2, mRNA. (from RefSeq NM_001297559)|| HtrA serine peptidase 3 (HTRA3), transcript variant 2, mRNA. (from RefSeq NM_001297559)
ICA1L	17.6411	0.21349	0.0993844	2.14812	0.0317039	0.702987		ICA1L		ICA1L	islet cell autoantigen 1 like (ICA1L), transcript variant 4, mRNA. (from RefSeq NM_001288623)|| islet cell autoantigen 1 like (ICA1L), transcript variant 5, mRNA. (from RefSeq NM_001288624)
ICOS	86.8056	0.228456	0.103509	2.20711	0.0273065	0.682288		ICOS		ICOS	Enhances all basic T-cell responses to a foreign antigen, namely proliferation, secretion of lymphokines, up- regulation of molecules that mediate cell-cell interaction, and effective help for antibody secretion by B-cells. Essential both for efficient interaction between T and B-cells and for normal antibody responses to T-cell dependent antigens. Does not up- regulate the production of interleu…
IDH2	200.992	0.14571	0.0643398	2.26469	0.0235315	0.677753		IDH2		IDH2	(from UniProt H0YLL5)
IFFO2	179.764	0.184015	0.0895738	2.05434	0.0399426	0.71042		IFFO2		IFFO2	intermediate filament family orphan 2 (IFFO2), mRNA. (from RefSeq NM_001136265)|| intermediate filament family orphan 2 (IFFO2), mRNA. (from RefSeq NM_001136265)
IFIT1B	494.522	-0.341155	0.170999	-1.99507	0.0460354	0.717876		IFIT1B		IFIT1B	interferon induced protein with tetratricopeptide repeats 1B (IFIT1B), mRNA. (from RefSeq NM_001010987)|| interferon induced protein with tetratricopeptide repeats 1B (IFIT1B), mRNA. (from RefSeq NM_001010987)
IFITM2	3643.31	-0.438451	0.193642	-2.26423	0.0235599	0.677753		IFITM2		IFITM2	interferon induced transmembrane protein 2 (from HGNC IFITM2)|| interferon induced transmembrane protein 2 (IFITM2), mRNA. (from RefSeq NM_006435)
IFNGR2	35.1517	-0.328571	0.12753	-2.57643	0.00998277	0.656144		IFNGR2		IFNGR2	interferon gamma receptor 2 (IFNGR2), transcript variant 2, mRNA. (from RefSeq NM_005534)
IFNLR1	24.7648	0.254044	0.128799	1.97241	0.0485633	0.718032		IFNLR1		IFNLR1	interferon lambda receptor 1 (IFNLR1), transcript variant 2, mRNA. (from RefSeq NM_173064)|| interferon lambda receptor 1 (IFNLR1), transcript variant 2, mRNA. (from RefSeq NM_173064)
IGLL5	128.219	0.65695	0.235783	2.78625	0.00533216	0.643265		IGLL5		IGLL5	immunoglobulin lambda like polypeptide 5 (from HGNC IGLL5)|| immunoglobulin lambda like polypeptide 5 (IGLL5), transcript variant 2, mRNA. (from RefSeq NM_001256296)
IKZF2	386.071	0.272747	0.117145	2.3283	0.0198963	0.677753		IKZF2		IKZF2	IKAROS family zinc finger 2 (from HGNC IKZF2)|| IKAROS family zinc finger 2 (IKZF2), transcript variant 1, mRNA. (from RefSeq NM_016260)
IKZF3	1503.15	0.21326	0.0878611	2.42724	0.0152141	0.676624		IKZF3		IKZF3	IKAROS family zinc finger 3 (IKZF3), transcript variant 15, mRNA. (from RefSeq NM_001284515)|| IKAROS family zinc finger 3 (IKZF3), transcript variant 1, mRNA. (from RefSeq NM_012481)
IL12RB1	167.222	0.124835	0.0635377	1.96474	0.049444	0.720217		IL12RB1		IL12RB1	interleukin 12 receptor subunit beta 1 (IL12RB1), transcript variant 4, mRNA. (from RefSeq NM_001290024)|| interleukin 12 receptor subunit beta 1 (IL12RB1), transcript variant 1, mRNA. (from RefSeq NM_005535)
IL13RA1	1214.11	-0.368302	0.147701	-2.49356	0.0126469	0.674441		IL13RA1		IL13RA1	interleukin 13 receptor subunit alpha 1 (from HGNC IL13RA1)|| interleukin 13 receptor subunit alpha 1 (IL13RA1), mRNA. (from RefSeq NM_001560)
IL15RA	54.1666	-0.140949	0.070395	-2.00226	0.045257	0.716015		IL15RA		IL15RA	interleukin 15 receptor subunit alpha (from HGNC IL15RA)|| interleukin 15 receptor subunit alpha (IL15RA), transcript variant 4, mRNA. (from RefSeq NM_001256765)
IL17RA	3574.97	-0.251373	0.125184	-2.00803	0.0446399	0.715162		IL17RA		IL17RA	interleukin 17 receptor A (IL17RA), transcript variant 2, mRNA. (from RefSeq NM_001289905)|| interleukin 17 receptor A (IL17RA), transcript variant 2, mRNA. (from RefSeq NM_001289905)
IL17RB	1.69845	-0.911692	0.33726	-2.70323	0.00686684	0.643265		IL17RB		IL17RB	(from UniProt C9IZN0)|| interleukin 17 receptor B (IL17RB), mRNA. (from RefSeq NM_018725)
IL18	26.7117	-0.177935	0.0873413	-2.03724	0.0416264	0.714883		IL18		IL18	interleukin 18 (from HGNC IL18)|| interleukin 18 (IL18), transcript variant 1, mRNA. (from RefSeq NM_001562)
IL18R1	268.411	-0.381899	0.184522	-2.06966	0.0384838	0.71042		IL18R1		IL18R1	interleukin 18 receptor 1 (from HGNC IL18R1)|| interleukin 18 receptor 1 (IL18R1), transcript variant 1, mRNA. (from RefSeq NM_003855)
IL18RAP	886.407	-0.598752	0.278246	-2.15188	0.0314071	0.702471		IL18RAP		IL18RAP	interleukin 18 receptor accessory protein (from HGNC IL18RAP)|| interleukin 18 receptor accessory protein (IL18RAP), mRNA. (from RefSeq NM_003853)
IL1RAP	1044.24	-0.440146	0.201967	-2.1793	0.0293097	0.688606		IL1RAP		IL1RAP	interleukin 1 receptor accessory protein (from HGNC IL1RAP)|| interleukin 1 receptor accessory protein (IL1RAP), transcript variant 10, non-coding RNA. (from RefSeq NR_157352)
IL2RB	461.218	0.225386	0.103931	2.16861	0.030112	0.693915		IL2RB		IL2RB	interleukin 2 receptor subunit beta (from HGNC IL2RB)|| interleukin 2 receptor subunit beta (IL2RB), transcript variant 3, mRNA. (from RefSeq NM_001346223)
IL2RG	722.709	0.105606	0.0476368	2.2169	0.0266299	0.678951		IL2RG		IL2RG	interleukin 2 receptor subunit gamma (from HGNC IL2RG)|| interleukin 2 receptor subunit gamma (IL2RG), mRNA. (from RefSeq NM_000206)
IL32	315.284	0.220102	0.109539	2.00935	0.0444998	0.715162		IL32		IL32	interleukin 32 (from HGNC IL32)|| interleukin 32 (IL32), transcript variant 12, mRNA. (from RefSeq NM_001369589)
IL4R	1343.95	-0.366745	0.179658	-2.04135	0.0412161	0.714883		IL4R		IL4R	interleukin 4 receptor (from HGNC IL4R)|| interleukin 4 receptor (IL4R), transcript variant 3, mRNA. (from RefSeq NM_001257406)
INHBA	4.01805	-0.989469	0.408684	-2.42111	0.0154731	0.676624		INHBA		INHBA	Inhibins and activins inhibit and activate, respectively, the secretion of follitropin by the pituitary gland. Inhibins/activins are involved in regulating a number of diverse functions such as hypothalamic and pituitary hormone secretion, gonadal hormone secretion, germ cell development and maturation, erythroid differentiation, insulin secretion, nerve cell survival, embryonic axial development…
INHBB	8.19148	-0.879227	0.346718	-2.53585	0.0112174	0.658146		INHBB		INHBB	inhibin subunit beta B (INHBB), mRNA. (from RefSeq NM_002193)|| inhibin subunit beta B (INHBB), mRNA. (from RefSeq NM_002193)
INKA2-AS1	20.4922	-0.486119	0.182969	-2.65685	0.00788753	0.643265		INKA2-AS1		INKA2-AS1	INKA2-AS1 (from geneSymbol)|| INKA2 antisense RNA 1 (INKA2-AS1), transcript variant 2, long non-coding RNA. (from RefSeq NR_038952)
INPP4B	719.295	0.225725	0.112347	2.00917	0.0445196	0.715162		INPP4B		INPP4B	inositol polyphosphate-4-phosphatase type II B (from HGNC INPP4B)
INSL3	9.09404	-0.412235	0.20869	-1.97534	0.0482292	0.718032		INSL3		INSL3	insulin like 3 (from HGNC INSL3)|| insulin like 3 (INSL3), transcript variant 1, mRNA. (from RefSeq NM_001265587)
INSR	157.772	-0.226838	0.106137	-2.13721	0.0325809	0.703604		INSR		INSR	insulin receptor (from HGNC INSR)|| insulin receptor (INSR), transcript variant 2, mRNA. (from RefSeq NM_001079817)
INTS5	87.3838	0.132057	0.0563456	2.3437	0.0190937	0.677753		INTS5		INTS5	integrator complex subunit 5 (INTS5), mRNA. (from RefSeq NM_030628)|| integrator complex subunit 5 (INTS5), mRNA. (from RefSeq NM_030628)
IP6K2	233.325	-0.105231	0.0453117	-2.32238	0.0202126	0.677753		IP6K2		IP6K2	inositol hexakisphosphate kinase 2 (from HGNC IP6K2)
IQCC	4.92889	0.417106	0.175623	2.37501	0.0175485	0.677753		IQCC		IQCC	IQ motif containing C (from HGNC IQCC)|| IQ motif containing C (IQCC), transcript variant 1, mRNA. (from RefSeq NM_001160042)
IQCN	63.0377	-0.386712	0.140744	-2.74762	0.00600299	0.643265		IQCN		IQCN	IQ motif containing N (from HGNC IQCN)|| IQ motif containing N (IQCN), transcript variant 3, mRNA. (from RefSeq NM_001145305)
IRAK3	2043.98	-0.568817	0.21533	-2.6416	0.00825154	0.643265		IRAK3		IRAK3	(from UniProt F5GYN6)|| interleukin 1 receptor associated kinase 3 (IRAK3), transcript variant 2, mRNA. (from RefSeq NM_001142523)
IRF2	550.365	-0.162896	0.0814529	-1.99988	0.0455132	0.71758		IRF2		IRF2	interferon regulatory factor 2 (from HGNC IRF2)|| interferon regulatory factor 2 (IRF2), mRNA. (from RefSeq NM_002199)
IRF2BPL	317.532	-0.521892	0.157868	-3.30587	0.00094681	0.643265		IRF2BPL		IRF2BPL	interferon regulatory factor 2 binding protein like (IRF2BPL), mRNA. (from RefSeq NM_024496)|| interferon regulatory factor 2 binding protein like (IRF2BPL), mRNA. (from RefSeq NM_024496)
IRS2	577.873	-0.550749	0.22753	-2.42056	0.0154966	0.676624		IRS2		IRS2	insulin receptor substrate 2 (IRS2), mRNA. (from RefSeq NM_003749)|| insulin receptor substrate 2 (IRS2), mRNA. (from RefSeq NM_003749)
ITFG1	248.06	-0.0975299	0.036464	-2.67469	0.00747983	0.643265		ITFG1		ITFG1	integrin alpha FG-GAP repeat containing 1 (from HGNC ITFG1)|| integrin alpha FG-GAP repeat containing 1 (ITFG1), transcript variant 2, mRNA. (from RefSeq NM_001305002)
ITGA2	25.1331	-0.489949	0.209702	-2.33641	0.0194699	0.677753		ITGA2		ITGA2	(from UniProt D6R9H3)
ITGA3	17.0874	0.311674	0.120312	2.59054	0.00958243	0.656144		ITGA3		ITGA3	integrin subunit alpha 3 (from HGNC ITGA3)|| integrin subunit alpha 3 (ITGA3), mRNA. (from RefSeq NM_002204)
ITGA5	1336.26	-0.174975	0.0861446	-2.03118	0.0422371	0.715095		ITGA5		ITGA5	(from UniProt H0YHL9)|| integrin subunit alpha 5 (ITGA5), mRNA. (from RefSeq NM_002205)
ITGB4	18.1955	0.518571	0.224491	2.30999	0.0208889	0.677753		ITGB4		ITGB4	(from UniProt J3QRK0)|| integrin subunit beta 4 (ITGB4), transcript variant 2, mRNA. (from RefSeq NM_001005619)
ITM2C	73.4843	0.35918	0.134965	2.66129	0.00778429	0.643265		ITM2C		ITM2C	integral membrane protein 2C (from HGNC ITM2C)|| integral membrane protein 2C (ITM2C), transcript variant 1, mRNA. (from RefSeq NM_030926)
ITPKC	68.4616	-0.430872	0.159825	-2.69589	0.00702004	0.643265		ITPKC		ITPKC	inositol-trisphosphate 3-kinase C (from HGNC ITPKC)|| inositol-trisphosphate 3-kinase C (ITPKC), mRNA. (from RefSeq NM_025194)
ITPRID2	919.377	-0.160184	0.076104	-2.1048	0.0353084	0.707035		ITPRID2		ITPRID2	ITPRID2 (from geneSymbol)|| ITPR interacting domain containing 2 (ITPRID2), transcript variant 6, non-coding RNA. (from RefSeq NR_109843)
ITPRIPL1	39.0604	0.355484	0.123371	2.88142	0.00395893	0.643265		ITPRIPL1		ITPRIPL1	ITPRIP like 1 (ITPRIPL1), transcript variant 5, mRNA. (from RefSeq NM_001324490)|| ITPRIP like 1 (ITPRIPL1), transcript variant 2, mRNA. (from RefSeq NM_001008949)
ITSN1	106.775	-0.249086	0.0891857	-2.79289	0.00522398	0.643265		ITSN1		ITSN1	intersectin 1 (from HGNC ITSN1)|| intersectin 1 (ITSN1), transcript variant 2, mRNA. (from RefSeq NM_001001132)
JCHAIN	293.811	0.827928	0.269401	3.07322	0.00211761	0.643265		JCHAIN		JCHAIN	(from UniProt D6RD17)|| joining chain of multimeric IgA and IgM (JCHAIN), mRNA. (from RefSeq NM_144646)
JDP2	190.082	-0.360043	0.147009	-2.44912	0.0143205	0.676624		JDP2		JDP2	Jun dimerization protein 2 (JDP2), transcript variant 3, mRNA. (from RefSeq NM_001135048)|| Jun dimerization protein 2 (JDP2), transcript variant 1, mRNA. (from RefSeq NM_130469)
JRK	202.745	0.101484	0.0495251	2.04914	0.0404485	0.711899		JRK		JRK	Jrk helix-turn-helix protein (JRK), transcript variant 3, mRNA. (from RefSeq NM_001279352)|| Jrk helix-turn-helix protein (JRK), transcript variant 3, mRNA. (from RefSeq NM_001279352)
JUND	369.162	-0.279369	0.114185	-2.44663	0.0144198	0.676624		JUND		JUND	JunD proto-oncogene, AP-1 transcription factor subunit (from HGNC JUND)|| JunD proto-oncogene, AP-1 transcription factor subunit (JUND), transcript variant 1, mRNA. (from RefSeq NM_005354)
KANK3	6.35102	0.409842	0.15476	2.64824	0.00809128	0.643265		KANK3		KANK3	KN motif and ankyrin repeat domains 3 (from HGNC KANK3)|| KN motif and ankyrin repeat domains 3 (KANK3), mRNA. (from RefSeq NM_198471)
KANSL1L	154.202	-0.191139	0.0692581	-2.7598	0.00578362	0.643265		KANSL1L		KANSL1L	KAT8 regulatory NSL complex subunit 1 like (from HGNC KANSL1L)|| KAT8 regulatory NSL complex subunit 1 like (KANSL1L), transcript variant 2, mRNA. (from RefSeq NM_001307976)
KAT8	218.789	-0.194249	0.0896234	-2.16739	0.0302049	0.69398		KAT8		KAT8	lysine acetyltransferase 8 (from HGNC KAT8)|| lysine acetyltransferase 8 (KAT8), transcript variant 2, mRNA. (from RefSeq NM_182958)
KATNB1	112.162	-0.128051	0.0634413	-2.01842	0.0435472	0.715162		KATNB1		KATNB1	(from UniProt H3BT67)|| katanin regulatory subunit B1 (KATNB1), mRNA. (from RefSeq NM_005886)
KBTBD7	289.405	-0.33925	0.160614	-2.1122	0.034669	0.705641		KBTBD7		KBTBD7	kelch repeat and BTB domain containing 7 (KBTBD7), mRNA. (from RefSeq NM_032138)|| kelch repeat and BTB domain containing 7 (KBTBD7), mRNA. (from RefSeq NM_032138)
KCNA3	923.084	0.210116	0.0723367	2.90469	0.00367612	0.643265		KCNA3		KCNA3	potassium voltage-gated channel subfamily A member 3 (KCNA3), transcript variant 1, mRNA. (from RefSeq NM_002232)
KCNE1	50.1612	-0.717438	0.270988	-2.64749	0.00810923	0.643265		KCNE1		KCNE1	potassium voltage-gated channel subfamily E regulatory subunit 1 (from HGNC KCNE1)|| potassium voltage-gated channel subfamily E regulatory subunit 1 (KCNE1), transcript variant 1, mRNA. (from RefSeq NM_001127670)
KCNE3	738.325	-0.203171	0.0980069	-2.07303	0.0381697	0.71042		KCNE3		KCNE3	potassium voltage-gated channel subfamily E regulatory subunit 3 (from HGNC KCNE3)|| potassium voltage-gated channel subfamily E regulatory subunit 3 (KCNE3), mRNA. (from RefSeq NM_005472)
KCNH3	39.6534	-0.347101	0.16685	-2.08032	0.0374963	0.71042		KCNH3		KCNH3	potassium voltage-gated channel subfamily H member 3 (from HGNC KCNH3)
KCNJ2	1050.26	-0.433737	0.19134	-2.26684	0.0234002	0.677753		KCNJ2		KCNJ2	Probably participates in establishing action potential waveform and excitability of neuronal and muscle tissues. Inward rectifier potassium channels are characterized by a greater tendency to allow potassium to flow into the cell rather than out of it. Their voltage dependence is regulated by the concentration of extracellular potassium; as external potassium is raised, the voltage range of the c…
KCNJ2-AS1	38.7199	-0.573338	0.212818	-2.69403	0.00705943	0.643265		KCNJ2-AS1		KCNJ2-AS1	KCNJ2 antisense RNA 1 (KCNJ2-AS1), long non-coding RNA. (from RefSeq NR_036534)|| KCNJ2 antisense RNA 1 (KCNJ2-AS1), long non-coding RNA. (from RefSeq NR_036534)
KCNMB1	18.8134	-0.310867	0.107784	-2.88416	0.00392453	0.643265		KCNMB1		KCNMB1	Regulatory subunit of the calcium activated potassium KCNMA1 (maxiK) channel. Modulates the calcium sensitivity and gating kinetics of KCNMA1, thereby contributing to KCNMA1 channel diversity. Increases the apparent Ca(2+)/voltage sensitivity of the KCNMA1 channel. It also modifies KCNMA1 channel kinetics and alters its pharmacological properties. It slows down the activation and the deactivation…
KCTD18	111.643	-0.0793833	0.0392702	-2.02147	0.0432315	0.715162		KCTD18		KCTD18	potassium channel tetramerization domain containing 18 (from HGNC KCTD18)
KHDRBS1	469.18	0.077915	0.0385246	2.02247	0.0431275	0.715162		KHDRBS1		KHDRBS1	KH RNA binding domain containing, signal transduction associated 1 (KHDRBS1), transcript variant 2, mRNA. (from RefSeq NM_001271878)|| KH RNA binding domain containing, signal transduction associated 1 (KHDRBS1), transcript variant 2, mRNA. (from RefSeq NM_001271878)
KHNYN	874.891	-0.103842	0.0508698	-2.04134	0.0412174	0.714883		KHNYN		KHNYN	Belongs to the N4BP1 family. (from UniProt O15037)|| KH and NYN domain containing (KHNYN), transcript variant 1, mRNA. (from RefSeq NM_015299)
KIAA0040	1117.96	-0.239075	0.120501	-1.98401	0.0472553	0.718032		KIAA0040		KIAA0040	KIAA0040 (from HGNC KIAA0040)|| KIAA0040 (KIAA0040), transcript variant 4, mRNA. (from RefSeq NM_001162895)
KIAA0930	458.129	-0.106672	0.0531363	-2.00752	0.0446944	0.715162		KIAA0930		KIAA0930	KIAA0930 (from HGNC KIAA0930)|| KIAA0930 (KIAA0930), transcript variant 2, mRNA. (from RefSeq NM_001009880)
KIAA1614-AS1	14.3813	-0.331167	0.132868	-2.49246	0.0126861	0.674441		KIAA1614-AS1		KIAA1614-AS1	KIAA1614 antisense RNA 1 (KIAA1614-AS1), long non-coding RNA. (from RefSeq NR_145481)|| KIAA1614 antisense RNA 1 (KIAA1614-AS1), long non-coding RNA. (from RefSeq NR_145481)
KIDINS220	1545.98	-0.158857	0.0740445	-2.14542	0.031919	0.702987		KIDINS220		KIDINS220	kinase D interacting substrate 220 (from HGNC KIDINS220)|| kinase D interacting substrate 220 (KIDINS220), transcript variant 12, mRNA. (from RefSeq NM_001348742)
KIF18A	44.9122	-0.294751	0.116745	-2.52473	0.0115787	0.662571		KIF18A		KIF18A	kinesin family member 18A (from HGNC KIF18A)|| kinesin family member 18A (KIF18A), mRNA. (from RefSeq NM_031217)
KIF23	28.8995	-0.275557	0.116069	-2.37408	0.0175927	0.677753		KIF23		KIF23	kinesin family member 23 (KIF23), transcript variant 5, non-coding RNA. (from RefSeq NR_160296)|| kinesin family member 23 (KIF23), transcript variant 5, non-coding RNA. (from RefSeq NR_160296)
KIF24	19.322	-0.228362	0.116506	-1.96009	0.0499847	0.720681		KIF24		KIF24	kinesin family member 24 (from HGNC KIF24)|| kinesin family member 24 (KIF24), mRNA. (from RefSeq NM_194313)
KIF26A	2.99239	-0.787343	0.31297	-2.51571	0.0118793	0.662571		KIF26A		KIF26A	kinesin family member 26A (KIF26A), mRNA. (from RefSeq NM_015656)|| kinesin family member 26A (KIF26A), mRNA. (from RefSeq NM_015656)
KIF27	356.672	-0.526938	0.206159	-2.55598	0.0105889	0.658146		KIF27		KIF27	Belongs to the kinesin-like protein family. (from UniProt F2Z355)|| kinesin family member 27 (KIF27), transcript variant 3, mRNA. (from RefSeq NM_001271928)
KIF3A	85.6927	0.162195	0.0753021	2.15393	0.0312457	0.700924		KIF3A		KIF3A	kinesin family member 3A (from HGNC KIF3A)|| kinesin family member 3A (KIF3A), transcript variant 2, mRNA. (from RefSeq NM_001300792)
KIF9-AS1	10.2028	-0.220715	0.11104	-1.98771	0.0468443	0.718032		KIF9-AS1		KIF9-AS1	KIF9 antisense RNA 1 (from HGNC KIF9-AS1)|| KIF9 antisense RNA 1 (KIF9-AS1), long non-coding RNA. (from RefSeq NR_033373)
KIFAP3	176.951	0.111907	0.0530443	2.1097	0.0348844	0.705641		KIFAP3		KIFAP3	kinesin associated protein 3 (KIFAP3), transcript variant 2, mRNA. (from RefSeq NM_001204514)
KIT	25.2271	-0.274279	0.12482	-2.19739	0.0279927	0.685009		KIT		KIT	KIT proto-oncogene receptor tyrosine kinase (from HGNC KIT)|| KIT proto-oncogene, receptor tyrosine kinase (KIT), transcript variant 2, mRNA. (from RefSeq NM_001093772)
KLF11	147.599	-0.144677	0.0709414	-2.03938	0.0414118	0.714883		KLF11		KLF11	Kruppel like factor 11 (KLF11), transcript variant 2, mRNA. (from RefSeq NM_001177716)|| Kruppel like factor 11 (KLF11), transcript variant 1, mRNA. (from RefSeq NM_003597)
KLF12	792.005	0.204041	0.0804055	2.53764	0.0111602	0.658146		KLF12		KLF12	Kruppel like factor 12 (from HGNC KLF12)|| Kruppel like factor 12 (KLF12), mRNA. (from RefSeq NM_007249)
KLF4	134.408	-0.20027	0.088567	-2.26123	0.0237451	0.677753		KLF4		KLF4	Kruppel like factor 4 (from HGNC KLF4)
KLHDC4	100.843	0.160425	0.0708179	2.26531	0.0234935	0.677753		KLHDC4		KLHDC4	kelch domain containing 4 (KLHDC4), transcript variant 5, mRNA. (from RefSeq NM_001351938)
KLHDC7A	1.22236	0.833572	0.416006	2.00375	0.0450971	0.715162		KLHDC7A		KLHDC7A	kelch domain containing 7A (KLHDC7A), mRNA. (from RefSeq NM_152375)|| kelch domain containing 7A (KLHDC7A), mRNA. (from RefSeq NM_152375)
KLHL35	1.14052	-0.726728	0.356733	-2.03718	0.0416322	0.714883		KLHL35		KLHL35	kelch like family member 35 (from HGNC KLHL35)|| kelch like family member 35 (KLHL35), mRNA. (from RefSeq NM_001039548)
KLHL8	354.856	-0.296561	0.135013	-2.19654	0.0280533	0.685009		KLHL8		KLHL8	kelch like family member 8 (KLHL8), transcript variant 1, mRNA. (from RefSeq NM_001292003)|| kelch like family member 8 (KLHL8), transcript variant 3, mRNA. (from RefSeq NM_001292006)
KLRB1	196.848	0.313731	0.120863	2.59576	0.00943828	0.656144		KLRB1		KLRB1	killer cell lectin like receptor B1 (KLRB1), mRNA. (from RefSeq NM_002258)|| killer cell lectin like receptor B1 (KLRB1), mRNA. (from RefSeq NM_002258)
KLRC1	42.7143	0.405708	0.191429	2.11936	0.0340597	0.705641		KLRC1		KLRC1	killer cell lectin like receptor C1 (KLRC1), transcript variant 3, mRNA. (from RefSeq NM_213658)|| killer cell lectin like receptor C1 (KLRC1), transcript variant 3, mRNA. (from RefSeq NM_213658)
KLRG1	215.455	0.378551	0.128341	2.94956	0.0031823	0.643265		KLRG1		KLRG1	killer cell lectin like receptor G1 (KLRG1), transcript variant 6, non-coding RNA. (from RefSeq NR_137426)|| killer cell lectin like receptor G1 (KLRG1), transcript variant 1, mRNA. (from RefSeq NM_001329099)
KMT5A	108.625	-0.135257	0.0576194	-2.34743	0.0189035	0.677753		KMT5A		KMT5A	lysine methyltransferase 5A (from HGNC KMT5A)
KMT5C	27.0545	-0.179813	0.0896602	-2.0055	0.0449099	0.715162		KMT5C		KMT5C	lysine methyltransferase 5C (from HGNC KMT5C)|| lysine methyltransferase 5C (KMT5C), mRNA. (from RefSeq NM_032701)
KRCC1	202.881	-0.141285	0.0521517	-2.70911	0.00674632	0.643265		KRCC1		KRCC1	Sequence=AAI07581.1; Type=Frameshift; Positions=183; Sequence=ABN71577.1; Type=Frameshift; Positions=183; (from UniProt Q9NPI7)
KRT18	6.59124	0.316519	0.153918	2.0564	0.0397436	0.71042		KRT18		KRT18	Belongs to the intermediate filament family. (from UniProt F8VZY9)|| keratin 18 (KRT18), transcript variant 2, mRNA. (from RefSeq NM_199187)
LACTB	190.344	-0.144585	0.0716231	-2.0187	0.0435184	0.715162		LACTB		LACTB	lactamase beta (from HGNC LACTB)|| lactamase beta (LACTB), transcript variant 1, mRNA; nuclear gene for mitochondrial product. (from RefSeq NM_032857)
LAMA2	11.6773	0.433576	0.158799	2.73034	0.00632694	0.643265		LAMA2		LAMA2	laminin subunit alpha 2 (from HGNC LAMA2)|| laminin subunit alpha 2 (LAMA2), transcript variant 2, mRNA. (from RefSeq NM_001079823)
LAMP3	9.70653	0.430174	0.195823	2.19675	0.0280387	0.685009		LAMP3		LAMP3	lysosomal associated membrane protein 3 (from HGNC LAMP3)|| lysosomal associated membrane protein 3 (LAMP3), mRNA. (from RefSeq NM_014398)
LAMTOR1	284.312	-0.17455	0.0757562	-2.3041	0.0212168	0.677753		LAMTOR1		LAMTOR1	(from UniProt F5GX19)|| late endosomal/lysosomal adaptor, MAPK and MTOR activator 1 (LAMTOR1), mRNA. (from RefSeq NM_017907)
LANCL1	179.014	0.176582	0.0700488	2.52084	0.0117075	0.662571		LANCL1		LANCL1	(from UniProt F8WDS9)|| LanC like 1 (LANCL1), transcript variant 1, mRNA. (from RefSeq NM_006055)
LAPTM4A	210.515	-0.107904	0.0534284	-2.0196	0.0434247	0.715162		LAPTM4A		LAPTM4A	lysosomal protein transmembrane 4 alpha (from HGNC LAPTM4A)|| lysosomal protein transmembrane 4 alpha (LAPTM4A), mRNA. (from RefSeq NM_014713)
LAX1	132.893	0.296051	0.08284	3.57377	0.000351881	0.504011		LAX1		LAX1	lymphocyte transmembrane adaptor 1 (LAX1), transcript variant 1, mRNA. (from RefSeq NM_017773)
LBX2-AS1	7.36387	-0.383657	0.171224	-2.24067	0.0250472	0.677753		LBX2-AS1		LBX2-AS1	LBX2 antisense RNA 1 (from HGNC LBX2-AS1)|| LBX2 antisense RNA 1 (LBX2-AS1), transcript variant 2, long non-coding RNA. (from RefSeq NR_152616)
LCK	539.849	0.218162	0.090707	2.40512	0.0161671	0.677753		LCK		LCK	LCK proto-oncogene, Src family tyrosine kinase (LCK), transcript variant 1, mRNA. (from RefSeq NM_001042771)|| LCK proto-oncogene, Src family tyrosine kinase (LCK), transcript variant 1, mRNA. (from RefSeq NM_001042771)
LCN2	81.8457	-0.60883	0.259495	-2.34621	0.0189654	0.677753		LCN2		LCN2	lipocalin 2 (from HGNC LCN2)|| lipocalin 2 (LCN2), mRNA. (from RefSeq NM_005564)
LENEP	1.01753	0.738893	0.373095	1.98044	0.047654	0.718032		LENEP		LENEP	lens epithelial protein (LENEP), mRNA. (from RefSeq NM_018655)|| lens epithelial protein (LENEP), mRNA. (from RefSeq NM_018655)
LENG8-AS1	1.63771	0.768008	0.350183	2.19316	0.0282956	0.687441		LENG8-AS1		LENG8-AS1	LENG8 antisense RNA 1 (from HGNC LENG8-AS1)
LHFPL2	192.941	-0.279626	0.113393	-2.46598	0.0136637	0.676624		LHFPL2		LHFPL2	LHFPL tetraspan subfamily member 2 (from HGNC LHFPL2)|| LHFPL tetraspan subfamily member 2 (LHFPL2), mRNA. (from RefSeq NM_005779)
LILRA2	11.0757	-1.2364	0.458323	-2.69765	0.00698303	0.643265		LILRA2		LILRA2	leukocyte immunoglobulin like receptor A2 (from HGNC LILRA2)
LIMA1	77.6524	0.248035	0.0999215	2.4823	0.0130539	0.674441		LIMA1		LIMA1	Contains 1 LIM zinc-binding domain. (from UniProt F8VQE1)|| LIM domain and actin binding 1 (LIMA1), transcript variant 2, mRNA. (from RefSeq NM_016357)
LINC00174	25.7782	-0.322813	0.120457	-2.6799	0.00736435	0.643265		LINC00174		LINC00174	long intergenic non-protein coding RNA 174 (from HGNC LINC00174)|| long intergenic non-protein coding RNA 174 (LINC00174), long non-coding RNA. (from RefSeq NR_026873)
LINC002481	33.6979	0.268811	0.129502	2.07572	0.0379195	0.71042		LINC002481		LINC002481	long intergenic non-protein coding RNA 2481 (LINC02481), long non-coding RNA. (from RefSeq NR_147207)
LINC00310	4.66286	-0.386977	0.163735	-2.36344	0.0181063	0.677753		LINC00310		LINC00310	long intergenic non-protein coding RNA 310 (from HGNC LINC00310)
LINC00482	16.0946	-0.413496	0.181328	-2.28037	0.0225857	0.677753		LINC00482		LINC00482	long intergenic non-protein coding RNA 482 (from HGNC LINC00482)|| long intergenic non-protein coding RNA 482 (LINC00482), long non-coding RNA. (from RefSeq NR_038080)
LINC00511	0.770818	-0.865258	0.414627	-2.08684	0.0369029	0.71042		LINC00511		LINC00511	long intergenic non-protein coding RNA 511 (from HGNC LINC00511)|| long intergenic non-protein coding RNA 511 (LINC00511), long non-coding RNA. (from RefSeq NR_033876)
LINC00515	2.37269	0.703023	0.247949	2.83536	0.00457745	0.643265		LINC00515		LINC00515	long intergenic non-protein coding RNA 515 (LINC00515), long non-coding RNA. (from RefSeq NR_024092)
LINC00528	66.774	-0.149374	0.0665715	-2.24382	0.0248441	0.677753		LINC00528		LINC00528	long intergenic non-protein coding RNA 528 (LINC00528), long non-coding RNA. (from RefSeq NR_103718)|| long intergenic non-protein coding RNA 528 (LINC00528), long non-coding RNA. (from RefSeq NR_103718)
LINC00593	6.93527	-0.550599	0.204324	-2.69473	0.00704451	0.643265		LINC00593		LINC00593	long intergenic non-protein coding RNA 593 (LINC00593), long non-coding RNA. (from RefSeq NR_026764)
LINC00649	81.4861	0.307132	0.126621	2.4256	0.0152832	0.676624		LINC00649		LINC00649	long intergenic non-protein coding RNA 649 (from HGNC LINC00649)|| long intergenic non-protein coding RNA 649 (LINC00649), transcript variant 1, long non-coding RNA. (from RefSeq NR_038883)
LINC00672	27.054	-0.213767	0.0913652	-2.3397	0.019299	0.677753		LINC00672		LINC00672	long intergenic non-protein coding RNA 672 (LINC00672), long non-coding RNA. (from RefSeq NR_038847)|| long intergenic non-protein coding RNA 672 (LINC00672), long non-coding RNA. (from RefSeq NR_038847)
LINC00683	3.35833	-0.793038	0.28448	-2.78768	0.00530873	0.643265		LINC00683		LINC00683	long intergenic non-protein coding RNA 683 (from HGNC LINC00683)|| long intergenic non-protein coding RNA 683 (LINC00683), long non-coding RNA. (from RefSeq NR_120419)
LINC00861	813.044	0.241439	0.0962944	2.5073	0.0121659	0.668375		LINC00861		LINC00861	long intergenic non-protein coding RNA 861 (from HGNC LINC00861)|| long intergenic non-protein coding RNA 861 (LINC00861), transcript variant 1, long non-coding RNA. (from RefSeq NR_038446)
LINC00957	19.3059	-0.217117	0.110193	-1.97033	0.0488001	0.718275		LINC00957		LINC00957	long intergenic non-protein coding RNA 957 (from HGNC LINC00957)
LINC00968	12.0346	-0.319074	0.138941	-2.29648	0.0216487	0.677753		LINC00968		LINC00968	long intergenic non-protein coding RNA 968 (from HGNC LINC00968)|| long intergenic non-protein coding RNA 968 (LINC00968), long non-coding RNA. (from RefSeq NR_038236)
LINC00987	80.1411	0.405885	0.154668	2.62423	0.00868439	0.643265		LINC00987		LINC00987	long intergenic non-protein coding RNA 987 (from HGNC LINC00987)
LINC01011	36.3122	-0.168616	0.0858776	-1.96345	0.0495944	0.720355		LINC01011		LINC01011	long intergenic non-protein coding RNA 1011 (from HGNC LINC01011)|| long intergenic non-protein coding RNA 1011 (LINC01011), long non-coding RNA. (from RefSeq NR_026856)
LINC01058	1.99152	-0.63186	0.27499	-2.29776	0.0215756	0.677753		LINC01058		LINC01058	long intergenic non-protein coding RNA 1058 (LINC01058), long non-coding RNA. (from RefSeq NR_125771)|| long intergenic non-protein coding RNA 1058 (LINC01058), long non-coding RNA. (from RefSeq NR_125771)
LINC01093	5.39863	-1.71623	0.413678	-4.1487	3.34e-05	0.152565		LINC01093		LINC01093	long intergenic non-protein coding RNA 1093 (from HGNC LINC01093)|| long intergenic non-protein coding RNA 1093 (LINC01093), transcript variant 3, long non-coding RNA. (from RefSeq NR_039977)
LINC01126	27.8769	-0.193683	0.0858171	-2.25693	0.0240127	0.677753		LINC01126		LINC01126	long intergenic non-protein coding RNA 1126 (LINC01126), long non-coding RNA. (from RefSeq NR_027251)|| long intergenic non-protein coding RNA 1126 (LINC01126), long non-coding RNA. (from RefSeq NR_027251)
LINC01163	5.28697	0.690157	0.216346	3.19007	0.00142239	0.643265		LINC01163		LINC01163	long intergenic non-protein coding RNA 1163 (LINC01163), long non-coding RNA. (from RefSeq NR_120619)|| long intergenic non-protein coding RNA 1163 (LINC01163), long non-coding RNA. (from RefSeq NR_120619)
LINC01305	0.598363	-1.14761	0.529539	-2.16719	0.03022	0.69398		LINC01305		LINC01305	long intergenic non-protein coding RNA 1305 (from HGNC LINC01305)|| long intergenic non-protein coding RNA 1305 (LINC01305), long non-coding RNA. (from RefSeq NR_038897)
LINC01410	178.933	-0.274347	0.128085	-2.14191	0.0322005	0.702987		LINC01410		LINC01410	long intergenic non-protein coding RNA 1410 (from HGNC LINC01410)|| long intergenic non-protein coding RNA 1410 (LINC01410), long non-coding RNA. (from RefSeq NR_121647)
LINC01554	1.28523	-1.02494	0.364949	-2.80845	0.00497807	0.643265		LINC01554		LINC01554	long intergenic non-protein coding RNA 1554 (from HGNC LINC01554)|| long intergenic non-protein coding RNA 1554 (LINC01554), long non-coding RNA. (from RefSeq NR_026936)
LINC01562	0.71394	1.26853	0.421624	3.00867	0.00262393	0.643265		LINC01562		LINC01562	long intergenic non-protein coding RNA 1562 (LINC01562), long non-coding RNA. (from RefSeq NR_147076)|| long intergenic non-protein coding RNA 1562 (LINC01562), long non-coding RNA. (from RefSeq NR_147076)
LINC01572	16.322	-0.240758	0.11823	-2.03636	0.0417144	0.714883		LINC01572		LINC01572	long intergenic non-protein coding RNA 1572 (from HGNC LINC01572)|| long intergenic non-protein coding RNA 1572 (LINC01572), transcript variant 4, long non-coding RNA. (from RefSeq NR_159372)
LINC01801	12.2513	0.33624	0.13434	2.5029	0.012318	0.672302		LINC01801		LINC01801	long intergenic non-protein coding RNA 1801 (from HGNC LINC01801)|| long intergenic non-protein coding RNA 1801 (LINC01801), long non-coding RNA. (from RefSeq NR_033982)
LINC02009	6.32488	-0.808072	0.377341	-2.14149	0.0322348	0.703064		LINC02009		LINC02009	long intergenic non-protein coding RNA 2009 (from HGNC LINC02009)|| long intergenic non-protein coding RNA 2009 (LINC02009), long non-coding RNA. (from RefSeq NR_151704)
LINC02158	16.0643	-0.337563	0.150999	-2.23554	0.0253822	0.677753		LINC02158		LINC02158	long intergenic non-protein coding RNA 2158 (LINC02158), long non-coding RNA. (from RefSeq NR_122070)|| long intergenic non-protein coding RNA 2158 (LINC02158), long non-coding RNA. (from RefSeq NR_122070)
LINC02207	62.4074	-0.709254	0.337352	-2.10242	0.0355168	0.707035		LINC02207		LINC02207	long intergenic non-protein coding RNA 2207 (from HGNC LINC02207)|| long intergenic non-protein coding RNA 2207 (LINC02207), long non-coding RNA. (from RefSeq NR_120321)
LINC02218	35.2949	-0.39633	0.173954	-2.27836	0.0227051	0.677753		LINC02218		LINC02218	long intergenic non-protein coding RNA 2218 (LINC02218), transcript variant 1, long non-coding RNA. (from RefSeq NR_134270)|| long intergenic non-protein coding RNA 2218 (LINC02218), transcript variant 1, long non-coding RNA. (from RefSeq NR_134270)
LINC02289	85.6394	-0.809775	0.258479	-3.13285	0.00173119	0.643265		LINC02289		LINC02289	long intergenic non-protein coding RNA 2289 (from HGNC LINC02289)|| long intergenic non-protein coding RNA 2289 (LINC02289), long non-coding RNA. (from RefSeq NR_110553)
LINC02506	3.65586	3.05321	0.552798	5.5232	3.33e-08	0.000631427		LINC02506		LINC02506	long intergenic non-protein coding RNA 2506 (from HGNC LINC02506)|| long intergenic non-protein coding RNA 2506 (LINC02506), long non-coding RNA. (from RefSeq NR_125936)
LIX1L	261.47	0.0797783	0.0406472	1.9627	0.0496808	0.720355		LIX1L		LIX1L	limb and CNS expressed 1 like (LIX1L), mRNA. (from RefSeq NM_153713)|| limb and CNS expressed 1 like (LIX1L), mRNA. (from RefSeq NM_153713)
LLGL1	58.7152	0.163161	0.0743296	2.1951	0.0281567	0.68629		LLGL1		LLGL1	LLGL1, scribble cell polarity complex component (from HGNC LLGL1)
LLGL2	117.824	0.25623	0.102262	2.50563	0.0122235	0.668744		LLGL2		LLGL2	(from UniProt J3QS20)|| LLGL scribble cell polarity complex component 2 (LLGL2), transcript variant 2, mRNA. (from RefSeq NM_001015002)
LMAN1	288.368	0.155381	0.0745409	2.08451	0.0371142	0.71042		LMAN1		LMAN1	lectin, mannose binding 1 (from HGNC LMAN1)|| lectin, mannose binding 1 (LMAN1), mRNA. (from RefSeq NM_005570)
LMBR1	327.783	-0.0921925	0.0348524	-2.64523	0.0081636	0.643265		LMBR1		LMBR1	limb development membrane protein 1 (from HGNC LMBR1)
LNPEP	2710	0.0885744	0.0361327	2.45137	0.0142315	0.676624		LNPEP		LNPEP	leucyl and cystinyl aminopeptidase (from HGNC LNPEP)|| leucyl and cystinyl aminopeptidase (LNPEP), transcript variant 1, mRNA. (from RefSeq NM_005575)
LOC100128059	8.12549	-0.421448	0.172414	-2.44439	0.0145097	0.676624		LOC100128059		LOC100128059	uncharacterized LOC100128059 (LOC100128059), long non-coding RNA. (from RefSeq NR_147701)
LOC100128276	94.0977	-0.478502	0.192981	-2.47954	0.0131553	0.674441		LOC100128276		LOC100128276	NA
LOC100287896	13.337	0.247984	0.112078	2.2126	0.0269249	0.680714		LOC100287896		LOC100287896	NA
LOC100419170	13.281	-0.603007	0.285097	-2.11509	0.034422	0.705641		LOC100419170		LOC100419170	toll like receptor 2 pseudogene (LOC100419170), non-coding RNA. (from RefSeq NR_134873)
LOC100505501	8.37036	0.429881	0.16241	2.64688	0.0081238	0.643265		LOC100505501		LOC100505501	uncharacterized LOC100505501 (LOC100505501), transcript variant 2, long non-coding RNA. (from RefSeq NR_149031)
LOC100506124	21.5798	0.188514	0.093836	2.00898	0.0445397	0.715162		LOC100506124		LOC100506124	uncharacterized LOC100506124 (LOC100506124), long non-coding RNA. (from RefSeq NR_045375)
LOC101927069	50.1702	-0.2492	0.104053	-2.39493	0.0166236	0.677753		LOC101927069		LOC101927069	NA
LOC101928126	25.3629	0.414642	0.136138	3.04573	0.00232114	0.643265		LOC101928126		LOC101928126	uncharacterized LOC101928126 (LOC101928126), long non-coding RNA. (from RefSeq NR_134561)
LOC101928143	162.685	-0.406348	0.168801	-2.40727	0.0160724	0.677753		LOC101928143		LOC101928143	uncharacterized LOC101928143 (LOC101928143), long non-coding RNA. (from RefSeq NR_135251)
LOC101928307	3.51561	-0.796036	0.301334	-2.6417	0.00824903	0.643265		LOC101928307		LOC101928307	NA
LOC101928389	22.3106	-0.333264	0.156142	-2.13436	0.0328131	0.703669		LOC101928389		LOC101928389	uncharacterized LOC101928389 (LOC101928389), long non-coding RNA. (from RefSeq NR_135631)
LOC101928429	60.5871	-0.276205	0.0957153	-2.88569	0.00390555	0.643265		LOC101928429		LOC101928429	uncharacterized LOC101928429 (LOC101928429), long non-coding RNA. (from RefSeq NR_134635)
LOC101928595	112.722	-0.255245	0.129209	-1.97544	0.048218	0.718032		LOC101928595		LOC101928595	uncharacterized LOC101928595 (LOC101928595), long non-coding RNA. (from RefSeq NR_135192)
LOC101929599	37.2533	-0.568269	0.262289	-2.16658	0.030267	0.69398		LOC101929599		LOC101929599	NA
LOC105369438	0.718653	-1.19169	0.527814	-2.25779	0.0239587	0.677753		LOC105369438		LOC105369438	NA
LOC105370687	2.96878	-0.646418	0.220825	-2.92729	0.00341925	0.643265		LOC105370687		LOC105370687	NA
LOC105371730	1.64345	-0.814639	0.329351	-2.47347	0.0133808	0.676624		LOC105371730		LOC105371730	uncharacterized LOC105371730 (LOC105371730), long non-coding RNA. (from RefSeq NR_136413)
LOC105373064	17.5002	-0.36299	0.112878	-3.21578	0.00130092	0.643265		LOC105373064		LOC105373064	NA
LOC105378367	14.4403	-0.262823	0.129721	-2.02606	0.0427589	0.715162		LOC105378367		LOC105378367	NA
LOC110091768	16.4919	0.254745	0.120007	2.12275	0.0337745	0.705641		LOC110091768		LOC110091768	uncharacterized LOC110091768 (LOC110091768), long non-coding RNA. (from RefSeq NR_146604)
LOC284454	610.649	-0.249309	0.12222	-2.03984	0.0413664	0.714883		LOC284454		LOC284454	NA
LOC285074	91.09	-0.135981	0.0597456	-2.27599	0.0228464	0.677753		LOC285074		LOC285074	ANAPC1 pseudogene 2 (ANAPC1P2), non-coding RNA. (from RefSeq NR_026846)
LOC285847	2.1902	-1.26924	0.475778	-2.66771	0.00763706	0.643265		LOC285847		LOC285847	NA
LOC339874	21.5142	-0.541178	0.210215	-2.57441	0.0100412	0.656144		LOC339874		LOC339874	uncharacterized LOC339874 (LOC339874), long non-coding RNA. (from RefSeq NR_038976)
LOC643802	217.851	-0.253124	0.10926	-2.3167	0.0205198	0.677753		LOC643802		LOC643802	NA
LOC646548	0.619551	1.02161	0.473677	2.15677	0.0310235	0.70007		LOC646548		LOC646548	ADAM metallopeptidase domain 20 pseudogene (LOC646548), non-coding RNA. (from RefSeq NR_135825)
LOC646588	2.40391	-1.16762	0.360025	-3.24318	0.00118205	0.643265		LOC646588		LOC646588	uncharacterized LOC646588 (LOC646588), transcript variant 8, long non-coding RNA. (from RefSeq NR_157815)
LOC728392	146.113	-0.271456	0.0737507	-3.68072	0.000232573	0.482356		LOC728392		LOC728392	uncharacterized LOC728392 (LOC728392), mRNA. (from RefSeq NM_001162371)
LOXHD1	61.2666	-0.535625	0.191266	-2.80043	0.0051035	0.643265		LOXHD1		LOXHD1	lipoxygenase homology domains 1 (LOXHD1), transcript variant 6, mRNA. (from RefSeq NM_001384474)|| lipoxygenase homology domains 1 (LOXHD1), transcript variant 1, mRNA. (from RefSeq NM_144612)
LOXL3	56.6245	-0.193714	0.0862267	-2.24656	0.024668	0.677753		LOXL3		LOXL3	lysyl oxidase like 3 (from HGNC LOXL3)
LPAL2	16.8899	0.431256	0.128922	3.3451	0.000822521	0.643265		LPAL2		LPAL2	lipoprotein(a) like 2, pseudogene (from HGNC LPAL2)|| lipoprotein(a) like 2, pseudogene (LPAL2), transcript variant 1, non-coding RNA. (from RefSeq NR_028092)
LPIN1	298.295	0.139718	0.0710338	1.96692	0.0491919	0.719684		LPIN1		LPIN1	lipin 1 (LPIN1), transcript variant 12, mRNA. (from RefSeq NM_001349206)|| lipin 1 (LPIN1), transcript variant 2, mRNA. (from RefSeq NM_001261427)
LRATD2	72.1248	0.245542	0.0968371	2.53562	0.0112249	0.658146		LRATD2		LRATD2	Expressed in esophageal squamous cell carcinomas. (from UniProt Q96KN1)|| LRAT domain containing 2 (LRATD2), transcript variant 2, non-coding RNA. (from RefSeq NR_156466)
LRBA	1277.76	0.094296	0.0411748	2.29014	0.0220131	0.677753		LRBA		LRBA	LPS responsive beige-like anchor protein (LRBA), transcript variant 4, mRNA. (from RefSeq NM_001367550)|| LPS responsive beige-like anchor protein (LRBA), transcript variant 2, mRNA. (from RefSeq NM_006726)
LRFN3	14.7916	0.375376	0.128967	2.91065	0.00360679	0.643265		LRFN3		LRFN3	Cell adhesion molecule that mediates homophilic cell- cell adhesion in a Ca(2+)-independent manner. Promotes neurite outgrowth in hippocampal neurons (By similarity). (from UniProt Q9BTN0)|| leucine rich repeat and fibronectin type III domain containing 3 (LRFN3), mRNA. (from RefSeq NM_024509)
LRFN4	12.521	-0.23963	0.117848	-2.03338	0.0420138	0.714883		LRFN4		LRFN4	leucine rich repeat and fibronectin type III domain containing 4 (from HGNC LRFN4)
LRG1	430.145	-0.4908	0.197533	-2.48465	0.012968	0.674441		LRG1		LRG1	leucine rich alpha-2-glycoprotein 1 (from HGNC LRG1)|| leucine rich alpha-2-glycoprotein 1 (LRG1), mRNA. (from RefSeq NM_052972)
LRIG1	37.0023	0.21239	0.092908	2.28602	0.0222529	0.677753		LRIG1		LRIG1	leucine rich repeats and immunoglobulin like domains 1 (from HGNC LRIG1)
LRP3	27.6976	-0.357716	0.130625	-2.7385	0.00617203	0.643265		LRP3		LRP3	LDL receptor related protein 3 (from HGNC LRP3)|| LDL receptor related protein 3 (LRP3), mRNA. (from RefSeq NM_002333)
LRRC63	5.96862	-0.372634	0.180063	-2.06946	0.0385026	0.71042		LRRC63		LRRC63	leucine rich repeat containing 63 (from HGNC LRRC63)|| leucine rich repeat containing 63 (LRRC63), mRNA. (from RefSeq NM_001282460)
LRRFIP2	366.305	-0.168857	0.0753285	-2.2416	0.0249871	0.677753		LRRFIP2		LRRFIP2	LRR binding FLII interacting protein 2 (LRRFIP2), transcript variant 20, non-coding RNA. (from RefSeq NR_145514)|| LRR binding FLII interacting protein 2 (LRRFIP2), transcript variant 20, non-coding RNA. (from RefSeq NR_145514)
LTBR	246.003	-0.299611	0.101235	-2.95955	0.00308089	0.643265		LTBR		LTBR	lymphotoxin beta receptor (from HGNC LTBR)|| lymphotoxin beta receptor (LTBR), transcript variant 2, mRNA. (from RefSeq NM_001270987)
LTF	363.134	-0.853562	0.354313	-2.40906	0.0159936	0.677753		LTF		LTF	lactotransferrin (from HGNC LTF)|| lactotransferrin (LTF), transcript variant 2, mRNA. (from RefSeq NM_001199149)
LXN	49.0188	-0.218041	0.0965344	-2.25869	0.0239029	0.677753		LXN		LXN	(from UniProt H7C5A4)|| latexin (LXN), mRNA. (from RefSeq NM_020169)
LY9	198.89	0.166614	0.0821815	2.02739	0.042623	0.715162		LY9		LY9	lymphocyte antigen 9 (from HGNC LY9)|| lymphocyte antigen 9 (LY9), transcript variant 4, mRNA. (from RefSeq NM_001261457)
LYVE1	13.7657	-0.520866	0.21432	-2.43032	0.0150857	0.676624		LYVE1		LYVE1	lymphatic vessel endothelial hyaluronan receptor 1 (from HGNC LYVE1)|| lymphatic vessel endothelial hyaluronan receptor 1 (LYVE1), mRNA. (from RefSeq NM_006691)
MAB21L3	19.2534	-0.582753	0.259373	-2.24678	0.0246543	0.677753		MAB21L3		MAB21L3	mab-21 like 3 (from HGNC MAB21L3)|| mab-21 like 3 (MAB21L3), mRNA. (from RefSeq NM_152367)
MACF1	4197.57	0.116692	0.0412754	2.82716	0.00469632	0.643265		MACF1		MACF1	microtubule-actin crosslinking factor 1 (from HGNC MACF1)|| microtubule actin crosslinking factor 1 (MACF1), mRNA. (from RefSeq NM_012090)
MAD2L1	17.1575	0.315722	0.119251	2.64755	0.00810777	0.643265		MAD2L1		MAD2L1	mitotic arrest deficient 2 like 1 (from HGNC MAD2L1)|| mitotic arrest deficient 2 like 1 (MAD2L1), mRNA. (from RefSeq NM_002358)
MAF	217.282	0.219383	0.0823546	2.66389	0.00772439	0.643265		MAF		MAF	(from UniProt H3BP11)|| MAF bZIP transcription factor (MAF), transcript variant 2, mRNA. (from RefSeq NM_001031804)
MAGED2	196.758	0.101234	0.04794	2.11168	0.0347136	0.705641		MAGED2		MAGED2	MAGE family member D2 (from HGNC MAGED2)|| MAGE family member D2 (MAGED2), transcript variant 3, mRNA. (from RefSeq NM_201222)
MAGI3	27.0041	0.334779	0.117046	2.86023	0.0042334	0.643265		MAGI3		MAGI3	membrane associated guanylate kinase, WW and PDZ domain containing 3 (from HGNC MAGI3)|| membrane associated guanylate kinase, WW and PDZ domain containing 3 (MAGI3), transcript variant 1, mRNA. (from RefSeq NM_001142782)
MAGOHB	51.9793	0.159755	0.0642758	2.48546	0.0129385	0.674441		MAGOHB		MAGOHB	(from UniProt F5H124)|| mago homolog B, exon junction complex subunit (MAGOHB), transcript variant 1, mRNA. (from RefSeq NM_018048)
MAIP1	37.8317	-0.167227	0.0646178	-2.58794	0.00965508	0.656144		MAIP1		MAIP1	matrix AAA peptidase interacting protein 1 (from HGNC MAIP1)
MAK	162.968	-0.645565	0.214267	-3.0129	0.00258761	0.643265		MAK		MAK	male germ cell associated kinase (MAK), transcript variant 6, mRNA. (from RefSeq NM_001377262)|| male germ cell associated kinase (MAK), transcript variant 5, non-coding RNA. (from RefSeq NR_134936)
MAML3	319.946	-0.247832	0.117239	-2.1139	0.0345236	0.705641		MAML3		MAML3	mastermind like transcriptional coactivator 3 (MAML3), mRNA. (from RefSeq NM_018717)|| mastermind like transcriptional coactivator 3 (MAML3), mRNA. (from RefSeq NM_018717)
MAN1B1	179.228	0.0910289	0.0403385	2.25663	0.0240314	0.677753		MAN1B1		MAN1B1	mannosidase alpha class 1B member 1 (from HGNC MAN1B1)
MANEA	105.57	0.193534	0.0812622	2.38161	0.0172374	0.677753		MANEA		MANEA	mannosidase endo-alpha (from HGNC MANEA)|| mannosidase endo-alpha (MANEA), mRNA. (from RefSeq NM_024641)
MANEAL	8.52667	0.388248	0.154143	2.51874	0.0117774	0.662571		MANEAL		MANEAL	(from UniProt H0YCZ3)|| mannosidase endo-alpha like (MANEAL), transcript variant 3, mRNA. (from RefSeq NM_001113482)
MAOA	41.3726	-1.06577	0.34759	-3.06616	0.00216826	0.643265		MAOA		MAOA	monoamine oxidase A (from HGNC MAOA)|| monoamine oxidase A (MAOA), transcript variant 1, mRNA. (from RefSeq NM_000240)
MAP2	6.52394	-0.537996	0.25821	-2.08356	0.0372005	0.71042		MAP2		MAP2	microtubule associated protein 2 (MAP2), transcript variant 26, mRNA. (from RefSeq NM_001375506)
MAP3K1	2647.8	-0.100146	0.0462792	-2.16396	0.0304674	0.694402		MAP3K1		MAP3K1	mitogen-activated protein kinase kinase kinase 1 (from HGNC MAP3K1)|| mitogen-activated protein kinase kinase kinase 1 (MAP3K1), mRNA. (from RefSeq NM_005921)
MAP3K15	8.73289	-0.543662	0.240447	-2.26104	0.0237566	0.677753		MAP3K15		MAP3K15	mitogen-activated protein kinase kinase kinase 15 (from HGNC MAP3K15)|| mitogen-activated protein kinase kinase kinase 15 (MAP3K15), mRNA. (from RefSeq NM_001001671)
MARVELD1	38.6658	-0.285487	0.101885	-2.80206	0.00507767	0.643265		MARVELD1		MARVELD1	MARVEL domain containing 1 (from HGNC MARVELD1)|| MARVEL domain containing 1 (MARVELD1), mRNA. (from RefSeq NM_031484)
MATK	125.192	0.244669	0.117989	2.07366	0.0381109	0.71042		MATK		MATK	Could play a significant role in the signal transduction of hematopoietic cells. May regulate tyrosine kinase activity of SRC-family members in brain by specifically phosphorylating their C-terminal regulatory tyrosine residue which acts as a negative regulatory site. It may play an inhibitory role in the control of T-cell proliferation. (from UniProt P42679)|| megakaryocyte-associated tyrosine k…
MBNL2	280.094	0.11691	0.0463895	2.52019	0.0117291	0.662571		MBNL2		MBNL2	muscleblind like splicing regulator 2 (from HGNC MBNL2)|| muscleblind like splicing regulator 2 (MBNL2), transcript variant 1, mRNA. (from RefSeq NM_144778)
MBTPS2	39.0147	0.186498	0.0917364	2.03298	0.0420547	0.714883		MBTPS2		MBTPS2	membrane bound transcription factor peptidase, site 2 (from HGNC MBTPS2)|| membrane bound transcription factor peptidase, site 2 (MBTPS2), mRNA. (from RefSeq NM_015884)
MCEMP1	61.5636	-0.751453	0.265661	-2.82862	0.00467497	0.643265		MCEMP1		MCEMP1	mast cell expressed membrane protein 1 (from HGNC MCEMP1)|| mast cell expressed membrane protein 1 (MCEMP1), mRNA. (from RefSeq NM_174918)
MCF2	8.13835	0.3116	0.141056	2.20905	0.0271712	0.68194		MCF2		MCF2	MCF.2 cell line derived transforming sequence (MCF2), transcript variant 4, mRNA. (from RefSeq NM_001171877)|| MCF.2 cell line derived transforming sequence (MCF2), transcript variant 1, mRNA. (from RefSeq NM_001099855)
MCF2L-AS1	1.58115	0.610592	0.298421	2.04608	0.040749	0.71292		MCF2L-AS1		MCF2L-AS1	MCF2L antisense RNA 1 (from HGNC MCF2L-AS1)
MCF2L2	16.309	0.332748	0.11368	2.92706	0.0034218	0.643265		MCF2L2		MCF2L2	MCF.2 cell line derived transforming sequence-like 2 (from HGNC MCF2L2)|| MCF.2 cell line derived transforming sequence-like 2 (MCF2L2), mRNA. (from RefSeq NM_015078)
MCM6	96.2678	0.155703	0.0689853	2.25705	0.024005	0.677753		MCM6		MCM6	minichromosome maintenance complex component 6 (from HGNC MCM6)|| minichromosome maintenance complex component 6 (MCM6), mRNA. (from RefSeq NM_005915)
MDFIC	450.119	0.157682	0.0791698	1.9917	0.0464041	0.718032		MDFIC		MDFIC	(from UniProt C9J784)
MDM2	1728.81	-0.223106	0.113405	-1.96733	0.0491453	0.719684		MDM2		MDM2	MDM2 proto-oncogene (from HGNC MDM2)|| MDM2 proto-oncogene (MDM2), transcript variant 1, mRNA. (from RefSeq NM_002392)
MEA1	87.4369	-0.140147	0.0525438	-2.66724	0.00764768	0.643265		MEA1		MEA1	male-enhanced antigen 1 (MEA1), transcript variant 3, mRNA. (from RefSeq NM_001318943)|| male-enhanced antigen 1 (MEA1), transcript variant 2, mRNA. (from RefSeq NM_001318942)
MED20	62.4354	0.118927	0.0581377	2.04561	0.0407952	0.713182		MED20		MED20	mediator complex subunit 20 (from HGNC MED20)|| mediator complex subunit 20 (MED20), transcript variant 5, non-coding RNA. (from RefSeq NR_131160)
MED25	407.422	-0.30918	0.117495	-2.63144	0.00850233	0.643265		MED25		MED25	mediator complex subunit 25 (from HGNC MED25)|| mediator complex subunit 25 (MED25), transcript variant 1, mRNA. (from RefSeq NM_030973)
MEGF6	435.843	-0.230039	0.102381	-2.24689	0.0246468	0.677753		MEGF6		MEGF6	multiple EGF like domains 6 (from HGNC MEGF6)|| multiple EGF like domains 6 (MEGF6), mRNA. (from RefSeq NM_001409)
MEI1	66.1389	0.203289	0.0796182	2.5533	0.0106709	0.658146		MEI1		MEI1	meiotic double-stranded break formation protein 1 (from HGNC MEI1)|| meiotic double-stranded break formation protein 1 (MEI1), mRNA. (from RefSeq NM_152513)
MEIS1	62.3198	-0.288335	0.144948	-1.98924	0.0466753	0.718032		MEIS1		MEIS1	Meis homeobox 1 (from HGNC MEIS1)|| Meis homeobox 1 (MEIS1), mRNA. (from RefSeq NM_002398)
METTL21A	62.4638	0.179758	0.064845	2.77211	0.0055694	0.643265		METTL21A		METTL21A	methyltransferase like 21A (from HGNC METTL21A)|| methyltransferase like 21A (METTL21A), transcript variant 4, mRNA. (from RefSeq NM_001330130)
METTL2B	58.2356	0.166981	0.0755157	2.21121	0.0270215	0.681387		METTL2B		METTL2B	(from UniProt F8WAS9)|| methyltransferase like 2B (METTL2B), mRNA. (from RefSeq NM_018396)
MEX3C	294.618	0.127089	0.0577413	2.20101	0.0277356	0.684267		MEX3C		MEX3C	mex-3 RNA binding family member C (from HGNC MEX3C)|| mex-3 RNA binding family member C (MEX3C), mRNA. (from RefSeq NM_016626)
MFSD1	790.056	-0.175662	0.0783203	-2.24286	0.0249056	0.677753		MFSD1		MFSD1	major facilitator superfamily domain containing 1 (MFSD1), transcript variant 3, mRNA. (from RefSeq NM_001289406)|| major facilitator superfamily domain containing 1 (MFSD1), transcript variant 1, mRNA. (from RefSeq NM_022736)
MFSD11	127.79	-0.125716	0.0402185	-3.12582	0.0017731	0.643265		MFSD11		MFSD11	major facilitator superfamily domain containing 11 (MFSD11), transcript variant 23, non-coding RNA. (from RefSeq NR_148242)
MFSD13A	33.835	-0.360354	0.156705	-2.29957	0.0214729	0.677753		MFSD13A		MFSD13A	major facilitator superfamily domain containing 13A (from HGNC MFSD13A)|| major facilitator superfamily domain containing 13A (MFSD13A), mRNA. (from RefSeq NM_024789)
MGAT1	936.068	-0.136146	0.0435747	-3.12444	0.00178144	0.643265		MGAT1		MGAT1	mannosyl (alpha-1,3-)-glycoprotein beta-1,2-N-acetylglucosaminyltransferase (from HGNC MGAT1)
MGAT4A	1202.71	0.123572	0.0537386	2.29951	0.0214761	0.677753		MGAT4A		MGAT4A	mannosyl (alpha-1,3-)-glycoprotein beta-1,4-N-acetylglucosaminyltransferase, isozyme A (from HGNC MGAT4A)|| alpha-1,3-mannosyl-glycoprotein 4-beta-N-acetylglucosaminyltransferase A (MGAT4A), transcript variant 2, mRNA. (from RefSeq NM_001160154)
MIAT	576.648	0.375711	0.11929	3.14957	0.00163514	0.643265		MIAT		MIAT	myocardial infarction associated transcript (non-protein coding) (from HGNC MIAT)
MIB2	93.0988	-0.198927	0.0593717	-3.35054	0.000806539	0.643265		MIB2		MIB2	mindbomb E3 ubiquitin protein ligase 2 (MIB2), transcript variant 2, mRNA. (from RefSeq NM_001170686)|| mindbomb E3 ubiquitin protein ligase 2 (MIB2), transcript variant 6, non-coding RNA. (from RefSeq NR_033183)
MICALL2	10.8377	-0.458824	0.137653	-3.3332	0.000858536	0.643265		MICALL2		MICALL2	MICAL like 2 (from HGNC MICALL2)|| MICAL like 2 (MICALL2), mRNA. (from RefSeq NM_182924)
MID1IP1	288.054	-0.149121	0.0724092	-2.05942	0.0394541	0.71042		MID1IP1		MID1IP1	MID1 interacting protein 1 (MID1IP1), transcript variant 1, mRNA. (from RefSeq NM_021242)|| MID1 interacting protein 1 (MID1IP1), transcript variant 2, mRNA. (from RefSeq NM_001098790)
MID2	49.222	0.292985	0.117667	2.48995	0.012776	0.674441		MID2		MID2	midline 2 (from HGNC MID2)|| midline 2 (MID2), transcript variant 1, mRNA. (from RefSeq NM_012216)
MIER3	149.253	0.123351	0.0616646	2.00035	0.0454626	0.717463		MIER3		MIER3	MIER family member 3 (from HGNC MIER3)|| MIER family member 3 (MIER3), transcript variant 1, mRNA. (from RefSeq NM_001297598)
MILR1	114.432	-0.255688	0.127533	-2.00489	0.0449751	0.715162		MILR1		MILR1	mast cell immunoglobulin like receptor 1 (from HGNC MILR1)|| mast cell immunoglobulin like receptor 1 (MILR1), transcript variant 4, mRNA. (from RefSeq NM_001369493)
MINCR	7.47872	0.289318	0.140928	2.05296	0.0400767	0.71042		MINCR		MINCR	MYC-induced long non-coding RNA (from HGNC MINCR)|| MYC-induced long non-coding RNA (MINCR), transcript variant 1, long non-coding RNA. (from RefSeq NR_120682)
MIR10523	10.6024	-0.488869	0.219757	-2.22459	0.0261086	0.677753		MIR10523		MIR10523	NA
MIR181A1	0.644078	-1.04844	0.481792	-2.17613	0.0295458	0.688606		MIR181A1		MIR181A1	microRNA 181a-1 (MIR181A1), microRNA. (from RefSeq NR_029626)|| microRNA 181a-1 (MIR181A1), microRNA. (from RefSeq NR_029626)
MIR181A2HG	2.83362	0.586769	0.255055	2.30056	0.0214164	0.677753		MIR181A2HG		MIR181A2HG	MIR181A2 host gene (from HGNC MIR181A2HG)|| MIR181A2 host gene (MIR181A2HG), long non-coding RNA. (from RefSeq NR_038975)
MIR223	166.832	-0.437038	0.180029	-2.42759	0.0151994	0.676624		MIR223		MIR223	microRNA 223 (MIR223), microRNA. (from RefSeq NR_029637)|| microRNA 223 (MIR223), microRNA. (from RefSeq NR_029637)
MIR29B2CHG	279.288	-0.2376	0.100581	-2.36228	0.0181631	0.677753		MIR29B2CHG		MIR29B2CHG	MIR29B2 and MIR29C host gene (from HGNC MIR29B2CHG)
MIR3124	1.17334	-0.771819	0.351426	-2.19625	0.0280741	0.685009		MIR3124		MIR3124	microRNA 3124 (MIR3124), microRNA. (from RefSeq NR_036070)|| microRNA 3124 (MIR3124), microRNA. (from RefSeq NR_036070)
MIR32	1.25904	0.780612	0.32972	2.3675	0.0179088	0.677753		MIR32		MIR32	microRNA 32 (MIR32), microRNA. (from RefSeq NR_029506)|| microRNA 32 (MIR32), microRNA. (from RefSeq NR_029506)
MIR3945	3.57568	-0.613852	0.304936	-2.01305	0.0441092	0.715162		MIR3945		MIR3945	microRNA 3945 (MIR3945), microRNA. (from RefSeq NR_037510)|| microRNA 3945 (MIR3945), microRNA. (from RefSeq NR_037510)
MIR4433A	5.21709	-0.673273	0.270561	-2.48844	0.0128306	0.674441		MIR4433A		MIR4433A	microRNA 4433a (MIR4433A), microRNA. (from RefSeq NR_039632)|| microRNA 4433a (MIR4433A), microRNA. (from RefSeq NR_039632)
MIR4451	8.97874	-0.361945	0.165308	-2.18952	0.0285591	0.688606		MIR4451		MIR4451	microRNA 4451 (MIR4451), microRNA. (from RefSeq NR_039656)|| microRNA 4451 (MIR4451), microRNA. (from RefSeq NR_039656)
MIR4642	1.18759	-0.892128	0.328954	-2.71201	0.00668757	0.643265		MIR4642		MIR4642	microRNA 4642 (MIR4642), microRNA. (from RefSeq NR_039785)|| microRNA 4642 (MIR4642), microRNA. (from RefSeq NR_039785)
MIR4715	0.513557	1.51696	0.554012	2.73813	0.00617889	0.643265		MIR4715		MIR4715	microRNA 4715 (MIR4715), microRNA. (from RefSeq NR_039865)|| microRNA 4715 (MIR4715), microRNA. (from RefSeq NR_039865)
MIR4772	8.06579	-0.963369	0.303804	-3.17102	0.00151905	0.643265		MIR4772		MIR4772	microRNA 4772 (MIR4772), microRNA. (from RefSeq NR_039930)|| microRNA 4772 (MIR4772), microRNA. (from RefSeq NR_039930)
MIR5192	3.57447	-0.674931	0.196178	-3.4404	0.000580858	0.614929		MIR5192		MIR5192	microRNA 5192 (MIR5192), microRNA. (from RefSeq NR_049824)|| microRNA 5192 (MIR5192), microRNA. (from RefSeq NR_049824)
MIR5690	11.631	-0.913606	0.360387	-2.53507	0.0112425	0.658146		MIR5690		MIR5690	microRNA 5690 (MIR5690), microRNA. (from RefSeq NR_049873)|| microRNA 5690 (MIR5690), microRNA. (from RefSeq NR_049873)
MIR616	3.81073	-0.539797	0.213115	-2.53289	0.0113125	0.658518		MIR616		MIR616	microRNA 616 (MIR616), microRNA. (from RefSeq NR_030346)|| microRNA 616 (MIR616), microRNA. (from RefSeq NR_030346)
MIR652	2.94577	-0.571044	0.272902	-2.09248	0.0363952	0.71042		MIR652		MIR652	microRNA 652 (MIR652), microRNA. (from RefSeq NR_030381)|| microRNA 652 (MIR652), microRNA. (from RefSeq NR_030381)
MIR6732	0.644077	0.888146	0.447929	1.98278	0.0473918	0.718032		MIR6732		MIR6732	microRNA 6732 (MIR6732), microRNA. (from RefSeq NR_106790)|| microRNA 6732 (MIR6732), microRNA. (from RefSeq NR_106790)
MIR6753	9.64466	-0.315048	0.141592	-2.22504	0.0260784	0.677753		MIR6753		MIR6753	microRNA 6753 (MIR6753), microRNA. (from RefSeq NR_106811)|| microRNA 6753 (MIR6753), microRNA. (from RefSeq NR_106811)
MIR6774	1.33154	0.627315	0.308519	2.03331	0.0420212	0.714883		MIR6774		MIR6774	microRNA 6774 (MIR6774), microRNA. (from RefSeq NR_106832)|| microRNA 6774 (MIR6774), microRNA. (from RefSeq NR_106832)
MIR7161	12.5071	0.371844	0.126293	2.9443	0.00323687	0.643265		MIR7161		MIR7161	microRNA 7161 (MIR7161), microRNA. (from RefSeq NR_106981)|| microRNA 7161 (MIR7161), microRNA. (from RefSeq NR_106981)
MKNK1	421.322	-0.359217	0.158968	-2.25968	0.0238413	0.677753		MKNK1		MKNK1	May play a role in the response to environmental stress and cytokines. Appears to regulate translation by phosphorylating EIF4E, thus increasing the affinity of this protein for the 7- methylguanosine-containing mRNA cap. (from UniProt Q9BUB5)|| MAPK interacting serine/threonine kinase 1 (MKNK1), transcript variant 7, non-coding RNA. (from RefSeq NR_146512)
MMP8	66.3814	-0.858215	0.383588	-2.23733	0.0252646	0.677753		MMP8		MMP8	(from UniProt E9PJB3)
MMUT	103.2	0.108737	0.0480352	2.2637	0.0235927	0.677753		MMUT		MMUT	methylmalonyl-CoA mutase (MMUT), mRNA; nuclear gene for mitochondrial product. (from RefSeq NM_000255)|| methylmalonyl-CoA mutase (MMUT), mRNA; nuclear gene for mitochondrial product. (from RefSeq NM_000255)
MND1	6.09527	-0.363739	0.159916	-2.27456	0.0229323	0.677753		MND1		MND1	meiotic nuclear divisions 1 (MND1), transcript variant 2, mRNA. (from RefSeq NM_001253861)|| meiotic nuclear divisions 1 (MND1), transcript variant 3, non-coding RNA. (from RefSeq NR_045605)
MOK	10.1172	-0.431612	0.203161	-2.12449	0.0336294	0.705641		MOK		MOK	(from UniProt H3BNF8)|| MOK protein kinase (MOK), transcript variant 14, non-coding RNA. (from RefSeq NR_148552)
MPO	49.8995	-0.787487	0.293999	-2.67853	0.00739453	0.643265		MPO		MPO	myeloperoxidase (from HGNC MPO)|| myeloperoxidase (MPO), mRNA. (from RefSeq NM_000250)
MRFAP1	424.577	-0.131574	0.0652094	-2.01772	0.0436207	0.715162		MRFAP1		MRFAP1	Morf4 family associated protein 1 (from HGNC MRFAP1)|| Morf4 family associated protein 1 (MRFAP1), transcript variant 1, mRNA. (from RefSeq NM_033296)
MRPS31P5	49.8711	0.171517	0.0759252	2.25903	0.0238818	0.677753		MRPS31P5		MRPS31P5	mitochondrial ribosomal protein S31 pseudogene 5 (from HGNC MRPS31P5)|| mitochondrial ribosomal protein S31 pseudogene 5 (MRPS31P5), transcript variant 4, non-coding RNA. (from RefSeq NR_051965)
MSRB2	48.1846	-0.273194	0.130648	-2.09107	0.0365218	0.71042		MSRB2		MSRB2	(from UniProt H0YE51)|| methionine sulfoxide reductase B2 (MSRB2), mRNA; nuclear gene for mitochondrial product. (from RefSeq NM_012228)
MTARC1	294.629	-0.464097	0.203916	-2.27593	0.0228504	0.677753		MTARC1		MTARC1	MTARC1 (from geneSymbol)|| mitochondrial amidoxime reducing component 1 (MTARC1), mRNA; nuclear gene for mitochondrial product. (from RefSeq NM_022746)
MTERF1	115.404	0.0993567	0.0491259	2.02249	0.0431254	0.715162		MTERF1		MTERF1	mitochondrial transcription termination factor 1 (from HGNC MTERF1)|| mitochondrial transcription termination factor 1 (MTERF1), transcript variant 3, mRNA. (from RefSeq NM_001301135)
MTMR8	25.8797	0.163662	0.080596	2.03064	0.0422912	0.715095		MTMR8		MTMR8	myotubularin related protein 8 (from HGNC MTMR8)|| myotubularin related protein 8 (MTMR8), mRNA. (from RefSeq NM_017677)
MTUS1	19.2905	-0.527152	0.234919	-2.24397	0.024834	0.677753		MTUS1		MTUS1	microtubule associated scaffold protein 1 (MTUS1), transcript variant 14, non-coding RNA. (from RefSeq NR_156437)|| microtubule associated scaffold protein 1 (MTUS1), transcript variant 4, mRNA. (from RefSeq NM_001001931)
MTX3	165.532	0.170383	0.0758651	2.24587	0.0247125	0.677753		MTX3		MTX3	Could function in transport of proteins into the mitochondrion (By similarity). (from UniProt Q5HYI7)|| metaxin 3 (MTX3), transcript variant 2, mRNA. (from RefSeq NM_001010891)
MYADM	790.787	-0.401403	0.133983	-2.99594	0.00273604	0.643265		MYADM		MYADM	myeloid associated differentiation marker (from HGNC MYADM)|| myeloid associated differentiation marker (MYADM), transcript variant 3, mRNA. (from RefSeq NM_001020819)
MYB	59.3599	-0.189721	0.0922336	-2.05696	0.0396904	0.71042		MYB		MYB	MYB proto-oncogene, transcription factor (from HGNC MYB)
MYBL1	376.15	0.364455	0.124807	2.92015	0.00349859	0.643265		MYBL1		MYBL1	MYB proto-oncogene like 1 (MYBL1), transcript variant 3, mRNA. (from RefSeq NM_001294282)|| MYB proto-oncogene like 1 (MYBL1), transcript variant 1, mRNA. (from RefSeq NM_001080416)
MYBPHL	1.0515	-1.42657	0.598743	-2.3826	0.0171908	0.677753		MYBPHL		MYBPHL	myosin binding protein H like (from HGNC MYBPHL)
MYLK3	3.80297	-0.708242	0.309937	-2.28511	0.0223063	0.677753		MYLK3		MYLK3	myosin light chain kinase 3 (from HGNC MYLK3)|| myosin light chain kinase 3 (MYLK3), transcript variant 1, mRNA. (from RefSeq NM_182493)
MYO10	17.2635	-0.560405	0.253738	-2.20859	0.0272031	0.68199		MYO10		MYO10	Contains 2 PH domains. (from UniProt E9PEW5)|| myosin X (MYO10), mRNA. (from RefSeq NM_012334)
MYO15B	814.996	-0.197823	0.0693183	-2.85383	0.00431957	0.643265		MYO15B		MYO15B	myosin XVB (from HGNC MYO15B)|| myosin XVB (MYO15B), mRNA. (from RefSeq NM_001309242)
MYO6	49.6992	0.432432	0.175179	2.46851	0.0135678	0.676624		MYO6		MYO6	myosin VI (from HGNC MYO6)
MYO7A	20.3946	-0.536644	0.134942	-3.97684	6.98e-05	0.199161		MYO7A		MYO7A	myosin VIIA (from HGNC MYO7A)|| myosin VIIA (MYO7A), transcript variant 1, mRNA. (from RefSeq NM_000260)
MZB1	25.5168	0.776853	0.23869	3.25465	0.00113531	0.643265		MZB1		MZB1	(from UniProt D6RII0)|| marginal zone B and B1 cell specific protein (MZB1), mRNA. (from RefSeq NM_016459)
MZT1	40.7874	0.18333	0.0770428	2.37959	0.0173318	0.677753		MZT1		MZT1	mitotic spindle organizing protein 1 (MZT1), mRNA. (from RefSeq NM_001071775)|| mitotic spindle organizing protein 1 (MZT1), mRNA. (from RefSeq NM_001071775)
N4BP2L2-IT2	351.625	-0.118545	0.0564417	-2.10031	0.0357019	0.707035		N4BP2L2-IT2		N4BP2L2-IT2	N4BPL2 intronic transcript 2 (N4BP2L2-IT2), long non-coding RNA. (from RefSeq NR_026928)|| N4BPL2 intronic transcript 2 (N4BP2L2-IT2), long non-coding RNA. (from RefSeq NR_026928)
NAA35	171.183	0.115528	0.054091	2.13581	0.0326946	0.703669		NAA35		NAA35	N(alpha)-acetyltransferase 35, NatC auxiliary subunit (from HGNC NAA35)
NAA40	95.7028	0.162532	0.0662752	2.45238	0.0141916	0.676624		NAA40		NAA40	N(alpha)-acetyltransferase 40, NatD catalytic subunit (from HGNC NAA40)|| N-alpha-acetyltransferase 40, NatD catalytic subunit (NAA40), transcript variant 1, mRNA. (from RefSeq NM_024771)
NACA4P	0.81231	1.49904	0.496163	3.02126	0.00251725	0.643265		NACA4P		NACA4P	NACA family member 4, pseudogene (NACA4P), non-coding RNA. (from RefSeq NR_002182)|| NACA family member 4, pseudogene (NACA4P), non-coding RNA. (from RefSeq NR_002182)
NAE1	128.591	0.137446	0.064958	2.11591	0.0343521	0.705641		NAE1		NAE1	NEDD8 activating enzyme E1 subunit 1 (from HGNC NAE1)|| NEDD8 activating enzyme E1 subunit 1 (NAE1), transcript variant 3, mRNA. (from RefSeq NM_001018160)
NAP1L3	15.1931	0.316625	0.125881	2.51527	0.0118941	0.662571		NAP1L3		NAP1L3	nucleosome assembly protein 1 like 3 (from HGNC NAP1L3)|| nucleosome assembly protein 1 like 3 (NAP1L3), mRNA. (from RefSeq NM_004538)
NBPF8	131.651	0.223934	0.107817	2.07699	0.0378027	0.71042		NBPF8		NBPF8	NBPF member 8 (from HGNC NBPF8)
NCALD	86.8136	0.263913	0.109894	2.40153	0.0163268	0.677753		NCALD		NCALD	(from UniProt E5RI95)
NCAPG	43.6424	-0.291243	0.121836	-2.39045	0.0168279	0.677753		NCAPG		NCAPG	non-SMC condensin I complex subunit G (NCAPG), transcript variant 2, non-coding RNA. (from RefSeq NR_073124)|| non-SMC condensin I complex subunit G (NCAPG), transcript variant 1, mRNA. (from RefSeq NM_022346)
NCF1B	241.848	-0.258148	0.128717	-2.00555	0.0449044	0.715162		NCF1B		NCF1B	neutrophil cytosolic factor 1B pseudogene (from HGNC NCF1B)|| neutrophil cytosolic factor 1B pseudogene (NCF1B), non-coding RNA. (from RefSeq NR_003186)
NCF1C	412.255	-0.304706	0.105199	-2.89648	0.00377374	0.643265		NCF1C		NCF1C	neutrophil cytosolic factor 1C pseudogene (NCF1C), non-coding RNA. (from RefSeq NR_003187)|| neutrophil cytosolic factor 1C pseudogene (NCF1C), non-coding RNA. (from RefSeq NR_003187)
NCKAP5L	156.174	-0.140072	0.070154	-1.99664	0.0458642	0.717649		NCKAP5L		NCKAP5L	NCK associated protein 5 like (from HGNC NCKAP5L)
NCLN	235.86	-0.19643	0.0783074	-2.50844	0.0121264	0.668375		NCLN		NCLN	nicalin (from HGNC NCLN)|| nicalin (NCLN), transcript variant 1, mRNA. (from RefSeq NM_020170)
NDUFA1	131.371	-0.109892	0.048249	-2.2776	0.0227505	0.677753		NDUFA1		NDUFA1	NADH:ubiquinone oxidoreductase subunit A1 (NDUFA1), mRNA. (from RefSeq NM_004541)|| NADH:ubiquinone oxidoreductase subunit A1 (NDUFA1), mRNA. (from RefSeq NM_004541)
NDUFAF3	116.037	-0.138149	0.0679761	-2.03232	0.0421215	0.715		NDUFAF3		NDUFAF3	NADH:ubiquinone oxidoreductase complex assembly factor 3 (from HGNC NDUFAF3)|| NADH:ubiquinone oxidoreductase complex assembly factor 3 (NDUFAF3), transcript variant 2, mRNA. (from RefSeq NM_199070)
NEDD9	1233.93	-0.311609	0.149164	-2.08904	0.0367042	0.71042		NEDD9		NEDD9	neural precursor cell expressed, developmentally down-regulated 9 (NEDD9), transcript variant 4, mRNA. (from RefSeq NM_001271033)|| neural precursor cell expressed, developmentally down-regulated 9 (NEDD9), transcript variant 5, non-coding RNA. (from RefSeq NR_073131)
NEO1	45.8558	0.243138	0.108779	2.23516	0.0254071	0.677753		NEO1		NEO1	neogenin 1 (from HGNC NEO1)|| neogenin 1 (NEO1), transcript variant 1, mRNA. (from RefSeq NM_002499)
NETO1	14.4282	-0.618203	0.226273	-2.73211	0.00629295	0.643265		NETO1		NETO1	neuropilin and tolloid like 1 (NETO1), transcript variant 7, mRNA. (from RefSeq NM_001354018)|| neuropilin and tolloid like 1 (NETO1), transcript variant 1, mRNA. (from RefSeq NM_138999)
NEXMIF	13.0077	0.379006	0.153647	2.46673	0.0136353	0.676624		NEXMIF		NEXMIF	neurite extension and migration factor (from HGNC NEXMIF)|| neurite extension and migration factor (NEXMIF), mRNA. (from RefSeq NM_001008537)
NFATC2	505.015	0.20125	0.0774422	2.59871	0.00935755	0.656144		NFATC2		NFATC2	nuclear factor of activated T cells 2 (NFATC2), transcript variant 7, mRNA. (from RefSeq NM_001258296)
NFE2	1471.78	-0.286983	0.145355	-1.97436	0.0483403	0.718032		NFE2		NFE2	(from UniProt F8W1N9)|| nuclear factor, erythroid 2 (NFE2), transcript variant 1, mRNA. (from RefSeq NM_006163)
NFKBIA	788.854	-0.368002	0.164274	-2.24018	0.0250793	0.677753		NFKBIA		NFKBIA	NFKB inhibitor alpha (from HGNC NFKBIA)|| NFKB inhibitor alpha (NFKBIA), mRNA. (from RefSeq NM_020529)
NHS	112.05	-0.313404	0.14603	-2.14616	0.0318601	0.702987		NHS		NHS	NHS actin remodeling regulator (from HGNC NHS)|| NHS actin remodeling regulator (NHS), transcript variant 1, mRNA. (from RefSeq NM_198270)
NHSL2	911.818	-0.186135	0.0907792	-2.05041	0.040324	0.711486		NHSL2		NHSL2	NHS like 2 (from HGNC NHSL2)|| NHS like 2 (NHSL2), mRNA. (from RefSeq NM_001013627)
NINJ2-AS1	93.8247	-0.306581	0.0929778	-3.29735	0.000976005	0.643265		NINJ2-AS1		NINJ2-AS1	NINJ2-AS1 (from geneSymbol)|| NINJ2 antisense RNA 1 (NINJ2-AS1), long non-coding RNA. (from RefSeq NR_122124)
NIP7	73.4277	0.192452	0.0607421	3.16835	0.00153309	0.643265		NIP7		NIP7	(from UniProt J3QLW7)|| nucleolar pre-rRNA processing protein NIP7 (NIP7), transcript variant 1, mRNA. (from RefSeq NM_016101)
NIPA1	119.09	0.160757	0.0598497	2.68602	0.00723087	0.643265		NIPA1		NIPA1	NIPA magnesium transporter 1 (NIPA1), transcript variant 1, mRNA. (from RefSeq NM_144599)|| NIPA magnesium transporter 1 (NIPA1), transcript variant 1, mRNA. (from RefSeq NM_144599)
NIPAL3	253.137	0.137418	0.0694373	1.97902	0.0478139	0.718032		NIPAL3		NIPAL3	NIPA like domain containing 3 (from HGNC NIPAL3)
NKIRAS2	125.267	-0.127646	0.0582568	-2.1911	0.0284447	0.688606		NKIRAS2		NKIRAS2	NFKB inhibitor interacting Ras like 2 (from HGNC NKIRAS2)
NLRC3	591.244	0.204607	0.0764528	2.67625	0.00744504	0.643265		NLRC3		NLRC3	NLR family CARD domain containing 3 (from HGNC NLRC3)|| NLR family CARD domain containing 3 (NLRC3), transcript variant 1, mRNA. (from RefSeq NM_178844)
NLRC4	407.852	-0.262055	0.127472	-2.05578	0.039804	0.71042		NLRC4		NLRC4	NLR family CARD domain containing 4 (from HGNC NLRC4)|| NLR family CARD domain containing 4 (NLRC4), transcript variant 1, mRNA. (from RefSeq NM_021209)
NLRP1	2521.77	-0.171759	0.0644625	-2.66447	0.00771092	0.643265		NLRP1		NLRP1	NLR family pyrin domain containing 1 (NLRP1), transcript variant 3, mRNA. (from RefSeq NM_033006)|| NLR family pyrin domain containing 1 (NLRP1), transcript variant 5, mRNA. (from RefSeq NM_001033053)
NLRP3	270.417	-0.217806	0.0979793	-2.22298	0.0262169	0.677753		NLRP3		NLRP3	NLR family pyrin domain containing 3 (from HGNC NLRP3)
NLRP6	231.704	-0.404684	0.190265	-2.12695	0.0334241	0.705641		NLRP6		NLRP6	NLR family pyrin domain containing 6 (NLRP6), transcript variant 2, mRNA. (from RefSeq NM_001276700)|| NLR family pyrin domain containing 6 (NLRP6), transcript variant 2, mRNA. (from RefSeq NM_001276700)
NME2	0.391007	1.11017	0.508609	2.18277	0.0290529	0.688606		NME2		NME2	NME/NM23 nucleoside diphosphate kinase 2 (from HGNC NME2)|| NME/NM23 nucleoside diphosphate kinase 2 (NME2), transcript variant 2, mRNA. (from RefSeq NM_001018137)
NMUR1	57.8075	0.367566	0.160792	2.28597	0.022256	0.677753		NMUR1		NMUR1	neuromedin U receptor 1 (NMUR1), mRNA. (from RefSeq NM_006056)|| neuromedin U receptor 1 (NMUR1), mRNA. (from RefSeq NM_006056)
NNT	367.629	0.0894287	0.0455052	1.96524	0.0493864	0.720217		NNT		NNT	The transhydrogenation between NADH and NADP is coupled to respiration and ATP hydrolysis and functions as a proton pump across the membrane. May play a role in reactive oxygen species (ROS) detoxification in the adrenal gland. (from UniProt Q13423)|| nicotinamide nucleotide transhydrogenase (NNT), transcript variant 2, mRNA; nuclear gene for mitochondrial product. (from RefSeq NM_182977)
NOD2	468.945	-0.320697	0.141231	-2.27072	0.0231638	0.677753		NOD2		NOD2	nucleotide binding oligomerization domain containing 2 (NOD2), transcript variant 3, mRNA. (from RefSeq NM_001370466)|| nucleotide binding oligomerization domain containing 2 (NOD2), transcript variant 4, non-coding RNA. (from RefSeq NR_163434)
NOS1AP	2.98203	-0.705888	0.340298	-2.07433	0.038049	0.71042		NOS1AP		NOS1AP	nitric oxide synthase 1 adaptor protein (NOS1AP), transcript variant 3, mRNA. (from RefSeq NM_001164757)|| nitric oxide synthase 1 adaptor protein (NOS1AP), transcript variant 2, mRNA. (from RefSeq NM_001126060)
NPBWR1	0.839219	1.51281	0.590007	2.56405	0.0103458	0.658146		NPBWR1		NPBWR1	neuropeptides B and W receptor 1 (NPBWR1), mRNA. (from RefSeq NM_005285)|| neuropeptides B and W receptor 1 (NPBWR1), mRNA. (from RefSeq NM_005285)
NPC1	318.682	0.15262	0.0535235	2.85145	0.00435204	0.643265		NPC1		NPC1	NPC intracellular cholesterol transporter 1 (from HGNC NPC1)|| NPC intracellular cholesterol transporter 1 (NPC1), mRNA. (from RefSeq NM_000271)
NPC1L1	0.518876	-1.38488	0.529377	-2.61605	0.00889524	0.650436		NPC1L1		NPC1L1	NPC1 like intracellular cholesterol transporter 1 (from HGNC NPC1L1)|| NPC1 like intracellular cholesterol transporter 1 (NPC1L1), transcript variant 2, mRNA. (from RefSeq NM_001101648)
NPC2	206.901	-0.175932	0.076523	-2.29908	0.0215006	0.677753		NPC2		NPC2	NPC intracellular cholesterol transporter 2 (NPC2), transcript variant 1, mRNA. (from RefSeq NM_001363688)|| NPC intracellular cholesterol transporter 2 (NPC2), transcript variant 3, mRNA. (from RefSeq NM_001375440)
NPM2	1.30871	-0.878629	0.344662	-2.54925	0.0107955	0.658146		NPM2		NPM2	Core histones chaperone involved in chromatin reprogramming, specially during fertilization and early embryonic development. Probably involved in sperm DNA decondensation during fertilization. (from UniProt Q86SE8)|| nucleophosmin/nucleoplasmin 2 (NPM2), transcript variant 1, mRNA. (from RefSeq NM_182795)
NPRL3	730.474	-0.449525	0.200547	-2.2415	0.0249939	0.677753		NPRL3		NPRL3	NPR3 like, GATOR1 complex subunit (from HGNC NPRL3)
NPTN-IT1	69.0597	-0.164188	0.0720917	-2.27749	0.0227568	0.677753		NPTN-IT1		NPTN-IT1	NPTN intronic transcript 1 (NPTN-IT1), long non-coding RNA. (from RefSeq NR_103844)|| NPTN intronic transcript 1 (NPTN-IT1), long non-coding RNA. (from RefSeq NR_103844)
NPTXR	17.5568	0.325619	0.151095	2.15506	0.031157	0.700311		NPTXR		NPTXR	neuronal pentraxin receptor (NPTXR), mRNA. (from RefSeq NM_014293)|| neuronal pentraxin receptor (NPTXR), mRNA. (from RefSeq NM_014293)
NR4A2	10.8919	-0.352283	0.17892	-1.96894	0.0489597	0.719684		NR4A2		NR4A2	Belongs to the nuclear hormone receptor family. (from UniProt E9PBQ4)|| nuclear receptor subfamily 4 group A member 2 (NR4A2), transcript variant 4, mRNA. (from RefSeq NM_173173)
NRIP3	6.77862	-0.314787	0.151749	-2.0744	0.0380424	0.71042		NRIP3		NRIP3	(from UniProt H0YEG7)|| nuclear receptor interacting protein 3 (NRIP3), mRNA. (from RefSeq NM_020645)
NSFL1C	493.342	-0.313829	0.134503	-2.33325	0.0196349	0.677753		NSFL1C		NSFL1C	NSFL1 cofactor (NSFL1C), transcript variant 3, non-coding RNA. (from RefSeq NR_038164)|| NSFL1 cofactor (NSFL1C), transcript variant 4, mRNA. (from RefSeq NM_001206736)
NSUN7	99.8393	-0.496729	0.235705	-2.10742	0.0350811	0.705768		NSUN7		NSUN7	NOP2/Sun RNA methyltransferase family member 7 (from HGNC NSUN7)|| NOP2/Sun RNA methyltransferase family member 7 (NSUN7), transcript variant 1, mRNA. (from RefSeq NM_024677)
NT5C3B	25.9181	0.301353	0.114923	2.62221	0.00873614	0.645004		NT5C3B		NT5C3B	5'-nucleotidase, cytosolic IIIB (NT5C3B), transcript variant 3, non-coding RNA. (from RefSeq NR_033465)|| 5'-nucleotidase, cytosolic IIIB (NT5C3B), transcript variant 3, non-coding RNA. (from RefSeq NR_033465)
NT5DC1	149.802	0.140489	0.0495483	2.83539	0.00457691	0.643265		NT5DC1		NT5DC1	(from UniProt H0YDA5)|| 5'-nucleotidase domain containing 1 (NT5DC1), mRNA. (from RefSeq NM_152729)
NTN4	4.1935	0.646749	0.262114	2.46743	0.0136087	0.676624		NTN4		NTN4	netrin 4 (from HGNC NTN4)|| netrin 4 (NTN4), transcript variant 1, mRNA. (from RefSeq NM_021229)
NUCB2	186.637	-0.140064	0.0581398	-2.4091	0.0159921	0.677753		NUCB2		NUCB2	nucleobindin 2 (from HGNC NUCB2)
NUDCD1	73.9733	0.166985	0.0798846	2.09033	0.0365879	0.71042		NUDCD1		NUDCD1	NudC domain containing 1 (from HGNC NUDCD1)|| NudC domain containing 1 (NUDCD1), transcript variant 2, mRNA. (from RefSeq NM_001128211)
NUDT16	309.719	-0.415335	0.140328	-2.95974	0.00307901	0.643265		NUDT16		NUDT16	nudix hydrolase 16 (NUDT16), transcript variant 3, mRNA. (from RefSeq NM_001171905)|| nudix hydrolase 16 (NUDT16), transcript variant 3, mRNA. (from RefSeq NM_001171905)
NUDT16P1	52.8393	-0.59919	0.181926	-3.29359	0.000989184	0.643265		NUDT16P1		NUDT16P1	nudix hydrolase 16 pseudogene 1 (NUDT16P1), transcript variant 1, non-coding RNA. (from RefSeq NR_027766)
NUMBL	22.366	-0.289768	0.119794	-2.41888	0.0155684	0.676624		NUMBL		NUMBL	NUMB like, endocytic adaptor protein (from HGNC NUMBL)|| NUMB like endocytic adaptor protein (NUMBL), transcript variant 3, mRNA. (from RefSeq NM_001289980)
NUP210L	7.19037	0.653045	0.225616	2.8945	0.00379767	0.643265		NUP210L		NUP210L	nucleoporin 210 like (NUP210L), transcript variant 1, mRNA. (from RefSeq NM_207308)|| nucleoporin 210 like (NUP210L), transcript variant 2, mRNA. (from RefSeq NM_001159484)
NUSAP1	147.773	-0.381644	0.130074	-2.93406	0.00334564	0.643265		NUSAP1		NUSAP1	Microtubule-associated protein with the capacity to bundle and stabilize microtubules (By similarity). May associate with chromosomes and promote the organization of mitotic spindle microtubules around them. (from UniProt Q9BXS6)|| nucleolar and spindle associated protein 1 (NUSAP1), transcript variant 6, mRNA. (from RefSeq NM_001243144)
NUTF2	130.027	-0.127605	0.0522868	-2.44048	0.0146678	0.676624		NUTF2		NUTF2	nuclear transport factor 2 (from HGNC NUTF2)|| nuclear transport factor 2 (NUTF2), transcript variant 1, mRNA. (from RefSeq NM_005796)
NUTM2A-AS1	117.114	-0.411913	0.137982	-2.98526	0.00283339	0.643265		NUTM2A-AS1		NUTM2A-AS1	NUTM2A antisense RNA 1 (from HGNC NUTM2A-AS1)|| NUTM2A antisense RNA 1 (NUTM2A-AS1), long non-coding RNA. (from RefSeq NR_024397)
NXF1	505.113	-0.0951857	0.0426151	-2.23361	0.0255085	0.677753		NXF1		NXF1	(from UniProt E9PLA7)|| nuclear RNA export factor 1 (NXF1), transcript variant 2, mRNA. (from RefSeq NM_001081491)
OCRL	45.0349	-0.176732	0.0654241	-2.70133	0.00690636	0.643265		OCRL		OCRL	OCRL, inositol polyphosphate-5-phosphatase (from HGNC OCRL)
ODF3B	117.038	-0.297058	0.120815	-2.45878	0.013941	0.676624		ODF3B		ODF3B	outer dense fiber of sperm tails 3B (from HGNC ODF3B)|| outer dense fiber of sperm tails 3B (ODF3B), transcript variant 3, mRNA. (from RefSeq NM_001014440)
OLFM4	55.3849	-0.986722	0.433866	-2.27425	0.0229507	0.677753		OLFM4		OLFM4	olfactomedin 4 (OLFM4), mRNA. (from RefSeq NM_006418)|| olfactomedin 4 (OLFM4), mRNA. (from RefSeq NM_006418)
OLFM5P	2.94871	0.535657	0.238054	2.25014	0.0244398	0.677753		OLFM5P		OLFM5P	olfactomedin family member 5, pseudogene (from HGNC OLFM5P)
OLFML2A	3.54854	-0.691187	0.22276	-3.10284	0.00191676	0.643265		OLFML2A		OLFML2A	olfactomedin like 2A (OLFML2A), transcript variant 1, mRNA. (from RefSeq NM_182487)|| olfactomedin like 2A (OLFML2A), transcript variant 1, mRNA. (from RefSeq NM_182487)
OLFML3	4.27103	-0.406483	0.196499	-2.06862	0.0385814	0.71042		OLFML3		OLFML3	olfactomedin like 3 (from HGNC OLFML3)|| olfactomedin like 3 (OLFML3), transcript variant 1, mRNA. (from RefSeq NM_020190)
ORAI1	1.61359	-0.69174	0.302607	-2.28593	0.0222582	0.677753		ORAI1		ORAI1	ORAI calcium release-activated calcium modulator 1 (from HGNC ORAI1)
ORAI3	144.637	-0.144037	0.0696964	-2.06663	0.0387693	0.71042		ORAI3		ORAI3	(from UniProt H3BTY7)|| ORAI calcium release-activated calcium modulator 3 (ORAI3), mRNA. (from RefSeq NM_152288)
OSBPL3	233.477	0.206512	0.0760092	2.71693	0.00658901	0.643265		OSBPL3		OSBPL3	oxysterol binding protein like 3 (from HGNC OSBPL3)|| oxysterol binding protein like 3 (OSBPL3), transcript variant 3, mRNA. (from RefSeq NM_145321)
OTUD5	379.117	-0.143705	0.0566847	-2.53516	0.0112397	0.658146		OTUD5		OTUD5	OTU deubiquitinase 5 (from HGNC OTUD5)|| OTU deubiquitinase 5 (OTUD5), transcript variant 1, mRNA. (from RefSeq NM_017602)
OTULINL	377.788	-0.171576	0.0699372	-2.45328	0.0141559	0.676624		OTULINL		OTULINL	OTU deubiquitinase with linear linkage specificity like (from HGNC OTULINL)|| OTU deubiquitinase with linear linkage specificity like (OTULINL), mRNA. (from RefSeq NM_019018)
OXA1L	336.437	-0.102227	0.0442255	-2.31149	0.0208058	0.677753		OXA1L		OXA1L	OXA1L mitochondrial inner membrane protein (OXA1L), mRNA; nuclear gene for mitochondrial product. (from RefSeq NM_005015)|| OXA1L mitochondrial inner membrane protein (OXA1L), mRNA; nuclear gene for mitochondrial product. (from RefSeq NM_005015)
P2RY13	1705.56	-0.286297	0.117184	-2.44315	0.0145598	0.676624		P2RY13		P2RY13	purinergic receptor P2Y13 (P2RY13), mRNA. (from RefSeq NM_176894)|| purinergic receptor P2Y13 (P2RY13), mRNA. (from RefSeq NM_176894)
P3H4	8.03474	0.306982	0.147183	2.08571	0.0370046	0.71042		P3H4		P3H4	prolyl 3-hydroxylase family member 4 (non-enzymatic) (from HGNC P3H4)|| prolyl 3-hydroxylase family member 4 (inactive) (P3H4), mRNA. (from RefSeq NM_006455)
PAAF1	37.8613	0.178286	0.0906496	1.96676	0.0492113	0.719684		PAAF1		PAAF1	(from UniProt F5H0F7)|| proteasomal ATPase associated factor 1 (PAAF1), transcript variant 3, mRNA. (from RefSeq NM_001267805)
PANK1	13.7102	0.236069	0.117708	2.00554	0.0449051	0.715162		PANK1		PANK1	pantothenate kinase 1 (from HGNC PANK1)|| pantothenate kinase 1 (PANK1), transcript variant alpha, mRNA. (from RefSeq NM_148977)
PARD3B	6.3491	-0.660353	0.284528	-2.32087	0.0202937	0.677753		PARD3B		PARD3B	par-3 family cell polarity regulator beta (from HGNC PARD3B)|| par-3 family cell polarity regulator beta (PARD3B), transcript variant 2, mRNA. (from RefSeq NM_152526)
PARGP1	27.586	-0.215833	0.1024	-2.10774	0.0350534	0.705768		PARGP1		PARGP1	poly(ADP-ribose) glycohydrolase pseudogene 1 (from HGNC PARGP1)|| poly(ADP-ribose) glycohydrolase pseudogene 1 (PARGP1), non-coding RNA. (from RefSeq NR_029388)
PARM1	14.4763	0.361611	0.177897	2.0327	0.0420833	0.714883		PARM1		PARM1	(from UniProt D6RBB6)|| prostate androgen-regulated mucin-like protein 1 (PARM1), mRNA. (from RefSeq NM_015393)
PARP15	371.988	0.180463	0.0764163	2.36158	0.0181971	0.677753		PARP15		PARP15	poly(ADP-ribose) polymerase family member 15 (PARP15), transcript variant 4, mRNA. (from RefSeq NM_001308321)|| poly(ADP-ribose) polymerase family member 15 (PARP15), transcript variant 2, mRNA. (from RefSeq NM_152615)
PARPBP	44.7561	-0.208354	0.0965833	-2.15725	0.0309863	0.699922		PARPBP		PARPBP	PARP1 binding protein (PARPBP), transcript variant 7, mRNA. (from RefSeq NM_001382735)|| PARP1 binding protein (PARPBP), transcript variant 2, mRNA. (from RefSeq NM_017915)
PCDH12	7.56687	-0.381649	0.193318	-1.9742	0.0483591	0.718032		PCDH12		PCDH12	protocadherin 12 (from HGNC PCDH12)|| protocadherin 12 (PCDH12), mRNA. (from RefSeq NM_016580)
PCED1B-AS1	182.859	0.176203	0.086186	2.04444	0.0409097	0.713632		PCED1B-AS1		PCED1B-AS1	PCED1B antisense RNA 1 (from HGNC PCED1B-AS1)|| PCED1B antisense RNA 1 (PCED1B-AS1), long non-coding RNA. (from RefSeq NR_026544)
PCMT1	270.107	-0.117751	0.0488209	-2.41189	0.0158701	0.677753		PCMT1		PCMT1	protein-L-isoaspartate (D-aspartate) O-methyltransferase (PCMT1), transcript variant 1, mRNA. (from RefSeq NM_005389)
PCP2	9.86367	-0.37446	0.154388	-2.42545	0.0152893	0.676624		PCP2		PCP2	Purkinje cell protein 2 (PCP2), transcript variant 2, mRNA. (from RefSeq NM_001271830)|| Purkinje cell protein 2 (PCP2), transcript variant 2, mRNA. (from RefSeq NM_001271830)
PCSK1N	6.13465	-0.579725	0.275245	-2.10621	0.035186	0.707035		PCSK1N		PCSK1N	proprotein convertase subtilisin/kexin type 1 inhibitor (from HGNC PCSK1N)|| proprotein convertase subtilisin/kexin type 1 inhibitor (PCSK1N), mRNA. (from RefSeq NM_013271)
PCSK7	418.511	0.0992064	0.0446203	2.22335	0.0261925	0.677753		PCSK7		PCSK7	Likely to represent a ubiquitous endoprotease activity within constitutive secretory pathways and capable of cleavage at the RXXX[KR]R consensus motif. (from UniProt Q16549)|| proprotein convertase subtilisin/kexin type 7 (PCSK7), mRNA. (from RefSeq NM_004716)
PCYT2	55.3259	0.138135	0.0662127	2.08623	0.0369577	0.71042		PCYT2		PCYT2	phosphate cytidylyltransferase 2, ethanolamine (PCYT2), transcript variant 7, mRNA. (from RefSeq NM_001256433)|| phosphate cytidylyltransferase 2, ethanolamine (PCYT2), transcript variant 7, mRNA. (from RefSeq NM_001256433)
PDCD4-AS1	47.2122	-0.235634	0.0935577	-2.5186	0.0117823	0.662571		PDCD4-AS1		PDCD4-AS1	PDCD4 antisense RNA 1 (from HGNC PDCD4-AS1)
PDCD6IP	982.498	-0.0697622	0.0303099	-2.30163	0.0213561	0.677753		PDCD6IP		PDCD6IP	programmed cell death 6 interacting protein (from HGNC PDCD6IP)
PDCL	121.721	0.103432	0.045494	2.27353	0.0229941	0.677753		PDCL		PDCL	(from UniProt H0Y5D3)|| phosducin like (PDCL), mRNA. (from RefSeq NM_005388)
PDCL3	27.0104	0.211867	0.0862941	2.45518	0.0140815	0.676624		PDCL3		PDCL3	(from UniProt H7BZP2)|| phosducin like 3 (PDCL3), mRNA. (from RefSeq NM_024065)
PDIA4	246.288	0.171727	0.0794774	2.1607	0.0307184	0.695672		PDIA4		PDIA4	protein disulfide isomerase family A member 4 (PDIA4), transcript variant 8, non-coding RNA. (from RefSeq NR_163909)|| protein disulfide isomerase family A member 4 (PDIA4), transcript variant 8, non-coding RNA. (from RefSeq NR_163909)
PDIK1L	96.068	0.167507	0.0764745	2.19036	0.0284983	0.688606		PDIK1L		PDIK1L	PDLIM1 interacting kinase 1 like (PDIK1L), transcript variant 2, mRNA. (from RefSeq NM_001243532)|| PDLIM1 interacting kinase 1 like (PDIK1L), transcript variant 2, mRNA. (from RefSeq NM_001243532)
PDZD4	100.457	0.308566	0.121334	2.54311	0.0109871	0.658146		PDZD4		PDZD4	PDZ domain containing 4 (PDZD4), transcript variant 4, mRNA. (from RefSeq NM_001303514)
PDZD7	2.1467	-0.703137	0.287484	-2.44583	0.014452	0.676624		PDZD7		PDZD7	PDZ domain containing 7 (from HGNC PDZD7)|| PDZ domain containing 7 (PDZD7), transcript variant 1, mRNA. (from RefSeq NM_001195263)
PEAK3	96.7197	-0.363628	0.176253	-2.0631	0.0391032	0.71042		PEAK3		PEAK3	PEAK family member 3 (PEAK3), mRNA. (from RefSeq NM_198532)|| PEAK family member 3 (PEAK3), mRNA. (from RefSeq NM_198532)
PER1	147.27	-0.59554	0.222262	-2.67945	0.00737441	0.643265		PER1		PER1	period circadian regulator 1 (from HGNC PER1)|| period circadian regulator 1 (PER1), mRNA. (from RefSeq NM_002616)
PERP	11.2505	0.372299	0.16246	2.29163	0.0219272	0.677753		PERP		PERP	p53 apoptosis effector related to PMP22 (PERP), mRNA. (from RefSeq NM_022121)|| p53 apoptosis effector related to PMP22 (PERP), mRNA. (from RefSeq NM_022121)
PEX11A	11.8865	0.293688	0.127658	2.30059	0.0214148	0.677753		PEX11A		PEX11A	peroxisomal biogenesis factor 11 alpha (PEX11A), transcript variant 2, mRNA. (from RefSeq NM_001271572)|| peroxisomal biogenesis factor 11 alpha (PEX11A), transcript variant 1, mRNA. (from RefSeq NM_003847)
PEX14	38.9837	0.155857	0.0756509	2.06022	0.0393775	0.71042		PEX14		PEX14	peroxisomal biogenesis factor 14 (from HGNC PEX14)|| peroxisomal biogenesis factor 14 (PEX14), mRNA. (from RefSeq NM_004565)
PFKFB3	732.929	-0.636028	0.206247	-3.08382	0.00204364	0.643265		PFKFB3		PFKFB3	6-phosphofructo-2-kinase/fructose-2,6-biphosphatase 3 (PFKFB3), transcript variant 8, mRNA. (from RefSeq NM_001363545)
PGPEP1	166.827	0.117867	0.0501614	2.34976	0.0187855	0.677753		PGPEP1		PGPEP1	pyroglutamyl-peptidase I (PGPEP1), transcript variant 3, mRNA. (from RefSeq NM_001308366)|| pyroglutamyl-peptidase I (PGPEP1), transcript variant 3, mRNA. (from RefSeq NM_001308366)
PGRMC2	81.2924	0.120893	0.0536164	2.25478	0.0241474	0.677753		PGRMC2		PGRMC2	Receptor for steroids (Potential). (from UniProt O15173)|| progesterone receptor membrane component 2 (PGRMC2), mRNA. (from RefSeq NM_006320)
PHAX	117.668	0.137721	0.0605709	2.27372	0.0229827	0.677753		PHAX		PHAX	phosphorylated adaptor for RNA export (from HGNC PHAX)|| phosphorylated adaptor for RNA export (PHAX), mRNA. (from RefSeq NM_032177)
PHF2	410.862	-0.111179	0.0477083	-2.3304	0.0197852	0.677753		PHF2		PHF2	PHD finger protein 2 (from HGNC PHF2)|| PHD finger protein 2 (PHF2), mRNA. (from RefSeq NM_005392)
PHF21A	881.51	-0.262551	0.126282	-2.07909	0.0376094	0.71042		PHF21A		PHF21A	PHD finger protein 21A (from HGNC PHF21A)|| PHD finger protein 21A (PHF21A), transcript variant 11, non-coding RNA. (from RefSeq NR_147890)
PHF23	181.683	-0.11964	0.0594369	-2.01288	0.0441268	0.715162		PHF23		PHF23	PHD finger protein 23 (from HGNC PHF23)|| PHD finger protein 23 (PHF23), transcript variant 1, mRNA. (from RefSeq NM_024297)
PHF24	12.5879	-0.99682	0.364633	-2.73377	0.00626146	0.643265		PHF24		PHF24	PHD finger protein 24 (from HGNC PHF24)
PHYKPL	368.479	-0.113619	0.0498419	-2.27958	0.0226327	0.677753		PHYKPL		PHYKPL	5-phosphohydroxy-L-lysine phospho-lyase (from HGNC PHYKPL)|| 5-phosphohydroxy-L-lysine phospho-lyase (PHYKPL), transcript variant 2, mRNA. (from RefSeq NM_153373)
PIGL	37.8066	0.171926	0.0821616	2.09253	0.0363907	0.71042		PIGL		PIGL	phosphatidylinositol glycan anchor biosynthesis class L (from HGNC PIGL)|| phosphatidylinositol glycan anchor biosynthesis class L (PIGL), mRNA. (from RefSeq NM_004278)
PIGQ	92.8332	-0.178356	0.073612	-2.42292	0.0153964	0.676624		PIGQ		PIGQ	phosphatidylinositol glycan anchor biosynthesis class Q (from HGNC PIGQ)|| phosphatidylinositol glycan anchor biosynthesis class Q (PIGQ), transcript variant 2, mRNA. (from RefSeq NM_004204)
PIGR	0.849913	-1.33645	0.596111	-2.24196	0.0249642	0.677753		PIGR		PIGR	polymeric immunoglobulin receptor (from HGNC PIGR)|| polymeric immunoglobulin receptor (PIGR), mRNA. (from RefSeq NM_002644)
PIK3AP1	1677.74	-0.152966	0.0737153	-2.0751	0.0379774	0.71042		PIK3AP1		PIK3AP1	phosphoinositide-3-kinase adaptor protein 1 (from HGNC PIK3AP1)|| phosphoinositide-3-kinase adaptor protein 1 (PIK3AP1), mRNA. (from RefSeq NM_152309)
PIK3R1	1058.1	0.099406	0.0377601	2.63257	0.00847421	0.643265		PIK3R1		PIK3R1	phosphoinositide-3-kinase regulatory subunit 1 (PIK3R1), transcript variant 4, mRNA. (from RefSeq NM_001242466)|| phosphoinositide-3-kinase regulatory subunit 1 (PIK3R1), transcript variant 4, mRNA. (from RefSeq NM_001242466)
PITPNC1	285.123	0.107049	0.0407065	2.62978	0.00854396	0.643265		PITPNC1		PITPNC1	(from UniProt J3QRS7)|| phosphatidylinositol transfer protein cytoplasmic 1 (PITPNC1), transcript variant 2, mRNA. (from RefSeq NM_181671)
PITRM1	244.089	0.104158	0.0512002	2.03432	0.041919	0.714883		PITRM1		PITRM1	pitrilysin metallopeptidase 1 (from HGNC PITRM1)
PLAAT4	156.661	0.178728	0.0878725	2.03394	0.0419575	0.714883		PLAAT4		PLAAT4	PLAAT4 (from geneSymbol)|| phospholipase A and acyltransferase 4 (PLAAT4), mRNA. (from RefSeq NM_004585)
PLAC8	538.262	0.171516	0.0778355	2.20357	0.0275543	0.684267		PLAC8		PLAC8	placenta specific 8 (from HGNC PLAC8)|| placenta associated 8 (PLAC8), transcript variant 2, mRNA. (from RefSeq NM_016619)
PLAG1	58.9167	0.254645	0.109544	2.32459	0.0200936	0.677753		PLAG1		PLAG1	PLAG1 zinc finger (from HGNC PLAG1)|| PLAG1 zinc finger (PLAG1), transcript variant 1, mRNA. (from RefSeq NM_002655)
PLCXD2	24.191	0.234849	0.0916789	2.56165	0.0104176	0.658146		PLCXD2		PLCXD2	phosphatidylinositol specific phospholipase C X domain containing 2 (from HGNC PLCXD2)|| phosphatidylinositol specific phospholipase C X domain containing 2 (PLCXD2), transcript variant 2, mRNA. (from RefSeq NM_153268)
PLD1	114.221	-0.166963	0.075845	-2.20137	0.0277096	0.684267		PLD1		PLD1	(from UniProt F8WBV7)|| phospholipase D1 (PLD1), transcript variant 1, mRNA. (from RefSeq NM_002662)
PLEKHA1	270.036	0.168392	0.0802733	2.09773	0.0359289	0.709681		PLEKHA1		PLEKHA1	pleckstrin homology domain containing A1 (from HGNC PLEKHA1)
PLEKHA7	13.4474	0.339385	0.159322	2.13018	0.033157	0.703669		PLEKHA7		PLEKHA7	pleckstrin homology domain containing A7 (from HGNC PLEKHA7)|| pleckstrin homology domain containing A7 (PLEKHA7), transcript variant 1, mRNA. (from RefSeq NM_001329630)
PLEKHF1	59.44	0.229703	0.115793	1.98373	0.0472854	0.718032		PLEKHF1		PLEKHF1	May induce apoptosis through the lysosomal-mitochondrial pathway. Translocates to the lysosome initiating the permeabilization of lysosomal membrane (LMP) and resulting in the release of CTSD and CTSL to the cytoplasm. Triggers the caspase- independent apoptosis by altering mitochondrial membrane permeabilization (MMP) resulting in the release of PDCD8. (from UniProt Q96S99)|| pleckstrin homology…
PLEKHG7	2.62083	0.627288	0.292306	2.146	0.0318732	0.702987		PLEKHG7		PLEKHG7	pleckstrin homology and RhoGEF domain containing G7 (from HGNC PLEKHG7)
PLEKHH3	1.59016	-0.75877	0.299011	-2.5376	0.0111616	0.658146		PLEKHH3		PLEKHH3	pleckstrin homology, MyTH4 and FERM domain containing H3 (from HGNC PLEKHH3)|| pleckstrin homology, MyTH4 and FERM domain containing H3 (PLEKHH3), transcript variant 2, non-coding RNA. (from RefSeq NR_073573)
PLIN4	175.566	-0.612746	0.21969	-2.78915	0.00528472	0.643265		PLIN4		PLIN4	perilipin 4 (from HGNC PLIN4)
PLIN5	112.254	-0.551815	0.208657	-2.6446	0.00817877	0.643265		PLIN5		PLIN5	perilipin 5 (from HGNC PLIN5)|| perilipin 5 (PLIN5), mRNA. (from RefSeq NM_001013706)
PLOD3	91.553	-0.119714	0.0606647	-1.97337	0.0484539	0.718032		PLOD3		PLOD3	procollagen-lysine,2-oxoglutarate 5-dioxygenase 3 (from HGNC PLOD3)|| procollagen-lysine,2-oxoglutarate 5-dioxygenase 3 (PLOD3), mRNA. (from RefSeq NM_001084)
PLXDC2	1692.83	-0.234478	0.101186	-2.3173	0.0204872	0.677753		PLXDC2		PLXDC2	plexin domain containing 2 (PLXDC2), transcript variant 1, mRNA. (from RefSeq NM_032812)|| plexin domain containing 2 (PLXDC2), transcript variant 1, mRNA. (from RefSeq NM_032812)
PLXNA2	85.7547	-0.395607	0.14647	-2.70095	0.00691417	0.643265		PLXNA2		PLXNA2	plexin A2 (from HGNC PLXNA2)|| plexin A2 (PLXNA2), mRNA. (from RefSeq NM_025179)
PMS2P1	39.5595	0.165722	0.0730052	2.27	0.0232074	0.677753		PMS2P1		PMS2P1	PMS1 homolog 2, mismatch repair system component pseudogene 1 (from HGNC PMS2P1)|| PMS1 homolog 2, mismatch repair system component pseudogene 1 (PMS2P1), non-coding RNA. (from RefSeq NR_003613)
PNMA3	23.6868	0.293382	0.145721	2.01332	0.0440809	0.715162		PNMA3		PNMA3	PNMA family member 3 (PNMA3), transcript variant 2, mRNA. (from RefSeq NM_001282535)|| PNMA family member 3 (PNMA3), transcript variant 2, mRNA. (from RefSeq NM_001282535)
POGLUT3	54.696	0.242623	0.0873067	2.77897	0.00545308	0.643265		POGLUT3		POGLUT3	POGLUT3 (from geneSymbol)
POLE2	39.9883	-0.286973	0.118615	-2.41937	0.0155474	0.676624		POLE2		POLE2	DNA polymerase epsilon 2, accessory subunit (from HGNC POLE2)|| DNA polymerase epsilon 2, accessory subunit (POLE2), transcript variant 1, mRNA. (from RefSeq NM_002692)
POLN	11.2369	-0.263001	0.109682	-2.39785	0.0164916	0.677753		POLN		POLN	DNA polymerase nu (from HGNC POLN)|| DNA polymerase nu (POLN), mRNA. (from RefSeq NM_181808)
POLR1A	219.365	0.150185	0.0714567	2.10177	0.0355736	0.707035		POLR1A		POLR1A	RNA polymerase I subunit A (from HGNC POLR1A)|| RNA polymerase I subunit A (POLR1A), mRNA. (from RefSeq NM_015425)
POLR1D	559.161	-0.289354	0.112434	-2.57355	0.0100662	0.656144		POLR1D		POLR1D	RNA polymerase I and III subunit D (from HGNC POLR1D)|| RNA polymerase I and III subunit D (POLR1D), transcript variant 2, mRNA. (from RefSeq NM_152705)
POLR2E	181.907	-0.102936	0.0518286	-1.98609	0.0470231	0.718032		POLR2E		POLR2E	RNA polymerase II subunit E (from HGNC POLR2E)|| RNA polymerase II, I and III subunit E (POLR2E), transcript variant 1, mRNA. (from RefSeq NM_002695)
PPFIBP2	108.518	-0.190815	0.0911518	-2.09338	0.0363153	0.71042		PPFIBP2		PPFIBP2	PPFIA binding protein 2 (PPFIBP2), transcript variant 12, mRNA. (from RefSeq NM_001351861)
PPIL1	31.7647	0.234078	0.0795895	2.94106	0.00327091	0.643265		PPIL1		PPIL1	peptidylprolyl isomerase like 1 (from HGNC PPIL1)|| peptidylprolyl isomerase like 1 (PPIL1), mRNA. (from RefSeq NM_016059)
PPM1D	185.588	-0.148606	0.062265	-2.38667	0.017002	0.677753		PPM1D		PPM1D	protein phosphatase, Mg2+/Mn2+ dependent 1D (from HGNC PPM1D)|| protein phosphatase, Mg2+/Mn2+ dependent 1D (PPM1D), mRNA. (from RefSeq NM_003620)
PPM1F-AS1	13.8632	-0.291008	0.122077	-2.38382	0.0171342	0.677753		PPM1F-AS1		PPM1F-AS1	PPM1F antisense RNA 1 (PPM1F-AS1), long non-coding RNA. (from RefSeq NR_147620)|| PPM1F antisense RNA 1 (PPM1F-AS1), long non-coding RNA. (from RefSeq NR_147620)
PPM1H	37.0388	-0.227669	0.102482	-2.22156	0.0263133	0.677753		PPM1H		PPM1H	protein phosphatase, Mg2+/Mn2+ dependent 1H (from HGNC PPM1H)|| protein phosphatase, Mg2+/Mn2+ dependent 1H (PPM1H), mRNA. (from RefSeq NM_020700)
PPM1K	351.138	0.164267	0.0726001	2.26262	0.0236588	0.677753		PPM1K		PPM1K	protein phosphatase, Mg2+/Mn2+ dependent 1K (PPM1K), mRNA; nuclear gene for mitochondrial product. (from RefSeq NM_152542)|| protein phosphatase, Mg2+/Mn2+ dependent 1K (PPM1K), mRNA; nuclear gene for mitochondrial product. (from RefSeq NM_152542)
PPP1R16B	295.921	0.179956	0.0782997	2.29829	0.0215452	0.677753		PPP1R16B		PPP1R16B	protein phosphatase 1 regulatory subunit 16B (from HGNC PPP1R16B)|| protein phosphatase 1 regulatory subunit 16B (PPP1R16B), transcript variant 1, mRNA. (from RefSeq NM_015568)
PPP1R3E	110.274	-0.114357	0.0574364	-1.99102	0.046479	0.718032		PPP1R3E		PPP1R3E	(from UniProt H0YMS8)|| protein phosphatase 1 regulatory subunit 3E (PPP1R3E), mRNA. (from RefSeq NM_001276318)
PPP2R2B	58.3318	0.303361	0.149845	2.02449	0.0429196	0.715162		PPP2R2B		PPP2R2B	(from UniProt E9PCT7)|| protein phosphatase 2 regulatory subunit Bbeta (PPP2R2B), transcript variant 11, non-coding RNA. (from RefSeq NR_073526)
PPP3CB-AS1	73.2506	0.149904	0.0661613	2.26573	0.0234677	0.677753		PPP3CB-AS1		PPP3CB-AS1	PPP3CB antisense RNA 1 (head to head) (from HGNC PPP3CB-AS1)|| PPP3CB antisense RNA 1 (head to head) (PPP3CB-AS1), transcript variant 2, long non-coding RNA. (from RefSeq NR_132104)
PPP3CC	206.803	0.174745	0.0756324	2.31045	0.0208634	0.677753		PPP3CC		PPP3CC	(from UniProt E5RJH4)|| protein phosphatase 3 catalytic subunit gamma (PPP3CC), transcript variant 1, mRNA. (from RefSeq NM_001243974)
PPP4R1	1281.11	-0.268969	0.126535	-2.12565	0.0335325	0.705641		PPP4R1		PPP4R1	protein phosphatase 4 regulatory subunit 1 (from HGNC PPP4R1)
PPP4R1-AS1	3.99399	-0.619014	0.228961	-2.70359	0.00685959	0.643265		PPP4R1-AS1		PPP4R1-AS1	PPP4R1 antisense RNA 1 (PPP4R1-AS1), transcript variant 2, long non-coding RNA. (from RefSeq NR_110774)|| PPP4R1 antisense RNA 1 (PPP4R1-AS1), transcript variant 2, long non-coding RNA. (from RefSeq NR_110774)
PRADC1	15.1005	0.213636	0.105068	2.0333	0.0420223	0.714883		PRADC1		PRADC1	protease associated domain containing 1 (from HGNC PRADC1)|| protease associated domain containing 1 (PRADC1), transcript variant 2, non-coding RNA. (from RefSeq NR_144358)
PRCC	99.0138	-0.114217	0.051387	-2.22268	0.0262377	0.677753		PRCC		PRCC	(from UniProt H0YE12)|| proline rich mitotic checkpoint control factor (PRCC), mRNA. (from RefSeq NM_005973)
PRDM15	79.8018	0.148564	0.073197	2.02965	0.042392	0.715095		PRDM15		PRDM15	PR/SET domain 15 (from HGNC PRDM15)|| PR/SET domain 15 (PRDM15), transcript variant 1, mRNA. (from RefSeq NM_022115)
PRDM8	68.8837	-0.224366	0.0936312	-2.39627	0.0165628	0.677753		PRDM8		PRDM8	PR/SET domain 8 (from HGNC PRDM8)|| PR/SET domain 8 (PRDM8), transcript variant 1, mRNA. (from RefSeq NM_020226)
PRDX5	389.95	-0.250374	0.127261	-1.96741	0.0491364	0.719684		PRDX5		PRDX5	peroxiredoxin 5 (PRDX5), transcript variant 2, mRNA; nuclear gene for mitochondrial product. (from RefSeq NM_181651)
PRDX6	1449.86	-0.33965	0.15684	-2.16558	0.0303429	0.694327		PRDX6		PRDX6	peroxiredoxin 6 (from HGNC PRDX6)|| peroxiredoxin 6 (PRDX6), mRNA. (from RefSeq NM_004905)
PRIM1	49.0541	0.145143	0.0708544	2.04847	0.0405135	0.711899		PRIM1		PRIM1	DNA primase subunit 1 (from HGNC PRIM1)|| DNA primase subunit 1 (PRIM1), mRNA. (from RefSeq NM_000946)
PRKACB	785.741	0.153051	0.0625879	2.44538	0.01447	0.676624		PRKACB		PRKACB	protein kinase cAMP-activated catalytic subunit beta (PRKACB), transcript variant 17, mRNA. (from RefSeq NM_001375564)|| protein kinase cAMP-activated catalytic subunit beta (PRKACB), transcript variant 1, mRNA. (from RefSeq NM_182948)
PRKCH	773.887	0.206245	0.0721357	2.85913	0.00424801	0.643265		PRKCH		PRKCH	protein kinase C eta (from HGNC PRKCH)|| protein kinase C eta (PRKCH), mRNA. (from RefSeq NM_006255)
PRKCQ	270.362	0.183545	0.0722529	2.54031	0.0110755	0.658146		PRKCQ		PRKCQ	protein kinase C theta (PRKCQ), transcript variant 6, mRNA. (from RefSeq NM_001323266)
PRMT5	124.838	-0.353258	0.151861	-2.3262	0.020008	0.677753		PRMT5		PRMT5	(from UniProt G3V507)|| protein arginine methyltransferase 5 (PRMT5), transcript variant 6, mRNA. (from RefSeq NM_001282956)
PRPF4B	832.963	-0.0526164	0.0265571	-1.98126	0.0475626	0.718032		PRPF4B		PRPF4B	pre-mRNA processing factor 4B (from HGNC PRPF4B)
PRR13	571.961	-0.243866	0.107493	-2.26867	0.0232883	0.677753		PRR13		PRR13	proline rich 13 (from HGNC PRR13)|| proline rich 13 (PRR13), transcript variant 2, mRNA. (from RefSeq NM_018457)
PRSS36	9.77769	-0.417357	0.16171	-2.5809	0.00985441	0.656144		PRSS36		PRSS36	(from UniProt I3L3A6)|| serine protease 36 (PRSS36), transcript variant 1, mRNA. (from RefSeq NM_173502)
PRSS57	3.32516	0.562455	0.280427	2.00571	0.0448872	0.715162		PRSS57		PRSS57	serine protease 57 (PRSS57), transcript variant 1, mRNA. (from RefSeq NM_214710)|| serine protease 57 (PRSS57), transcript variant 1, mRNA. (from RefSeq NM_214710)
PSEN1	968.417	-0.154633	0.0742434	-2.08279	0.0372707	0.71042		PSEN1		PSEN1	(from UniProt H0YM52)|| presenilin 1 (PSEN1), transcript variant 1, mRNA. (from RefSeq NM_000021)
PSENEN	99.7756	-0.174558	0.0816538	-2.13778	0.0325343	0.703604		PSENEN		PSENEN	presenilin enhancer gamma-secretase subunit (from HGNC PSENEN)|| presenilin enhancer, gamma-secretase subunit (PSENEN), transcript variant 1, mRNA. (from RefSeq NM_172341)
PSMB8	9.68555	-0.630276	0.254463	-2.47689	0.0132534	0.676624		PSMB8		PSMB8	proteasome subunit beta 8 (from HGNC PSMB8)
PSMC2	173.757	0.121926	0.0606324	2.01091	0.0443351	0.715162		PSMC2		PSMC2	The 26S protease is involved in the ATP-dependent degradation of ubiquitinated proteins. The regulatory (or ATPase) complex confers ATP dependency and substrate specificity to the 26S complex. In case of HIV-1 infection, positive modulator of Tat-mediated transactivation. (from UniProt P35998)|| proteasome 26S subunit, ATPase 2 (PSMC2), transcript variant 2, mRNA. (from RefSeq NM_001204453)
PSME3IP1	560.005	-0.101551	0.0496732	-2.04439	0.0409148	0.713632		PSME3IP1		PSME3IP1	(from UniProt H3BN22)
PSTPIP2	386.644	-0.327205	0.133923	-2.44323	0.0145565	0.676624		PSTPIP2		PSTPIP2	proline-serine-threonine phosphatase interacting protein 2 (from HGNC PSTPIP2)|| proline-serine-threonine phosphatase interacting protein 2 (PSTPIP2), mRNA. (from RefSeq NM_024430)
PTBP2	220.102	-0.0976815	0.0482875	-2.02291	0.043082	0.715162		PTBP2		PTBP2	polypyrimidine tract binding protein 2 (PTBP2), transcript variant 7, mRNA. (from RefSeq NM_001300990)|| polypyrimidine tract binding protein 2 (PTBP2), transcript variant 4, mRNA. (from RefSeq NM_001300988)
PTCH1	110.772	0.316809	0.119266	2.65632	0.00789989	0.643265		PTCH1		PTCH1	patched 1 (from HGNC PTCH1)|| patched 1 (PTCH1), transcript variant 10, non-coding RNA. (from RefSeq NR_149061)
PTEN	34.7872	-0.303425	0.149899	-2.02419	0.0429504	0.715162		PTEN		PTEN	phosphatase and tensin homolog (PTEN), transcript variant 1, mRNA. (from RefSeq NM_001304717)
PTGDR	162.721	0.269104	0.130483	2.06236	0.039173	0.71042		PTGDR		PTGDR	prostaglandin D2 receptor (PTGDR), transcript variant 2, mRNA. (from RefSeq NM_001281469)|| prostaglandin D2 receptor (PTGDR), transcript variant 1, mRNA. (from RefSeq NM_000953)
PTK2B	2108.45	-0.193957	0.0926261	-2.09398	0.036262	0.71042		PTK2B		PTK2B	(from UniProt E5RJ77)|| protein tyrosine kinase 2 beta (PTK2B), transcript variant 1, mRNA. (from RefSeq NM_173174)
PTK6	4.42827	-0.495739	0.248322	-1.99636	0.0458952	0.717649		PTK6		PTK6	protein tyrosine kinase 6 (PTK6), transcript variant 1, mRNA. (from RefSeq NM_005975)|| protein tyrosine kinase 6 (PTK6), transcript variant 2, mRNA. (from RefSeq NM_001256358)
PTOV1	151.687	-0.150748	0.0662323	-2.27605	0.0228428	0.677753		PTOV1		PTOV1	prostate tumor overexpressed 1 (from HGNC PTOV1)
PTPN4	1186.47	0.15143	0.068339	2.21587	0.0267007	0.679096		PTPN4		PTPN4	protein tyrosine phosphatase, non-receptor type 4 (from HGNC PTPN4)|| protein tyrosine phosphatase non-receptor type 4 (PTPN4), mRNA. (from RefSeq NM_002830)
PTPN7	205.514	0.180026	0.0567946	3.16978	0.00152553	0.643265		PTPN7		PTPN7	protein tyrosine phosphatase non-receptor type 7 (PTPN7), transcript variant 1, mRNA. (from RefSeq NM_002832)
PTRH1	11.3307	0.273816	0.120169	2.2786	0.022691	0.677753		PTRH1		PTRH1	peptidyl-tRNA hydrolase 1 homolog (from HGNC PTRH1)|| peptidyl-tRNA hydrolase 1 homolog (PTRH1), transcript variant 5, mRNA. (from RefSeq NM_001345980)
PTTG1IP	815.113	-0.16904	0.0792183	-2.13386	0.0328546	0.703669		PTTG1IP		PTTG1IP	PTTG1 interacting protein (from HGNC PTTG1IP)
PWWP2B	54.0277	-0.201185	0.0824295	-2.44069	0.0146593	0.676624		PWWP2B		PWWP2B	PWWP domain containing 2B (PWWP2B), transcript variant 2, mRNA. (from RefSeq NM_001098637)|| PWWP domain containing 2B (PWWP2B), transcript variant 2, mRNA. (from RefSeq NM_001098637)
PYCARD	247.728	-0.174954	0.0758655	-2.30611	0.0211043	0.677753		PYCARD		PYCARD	PYD and CARD domain containing (from HGNC PYCARD)|| PYD and CARD domain containing (PYCARD), transcript variant 1, mRNA. (from RefSeq NM_013258)
PYGM	68.146	-0.240225	0.115867	-2.07329	0.0381455	0.71042		PYGM		PYGM	glycogen phosphorylase, muscle associated (from HGNC PYGM)|| glycogen phosphorylase, muscle associated (PYGM), transcript variant 1, mRNA. (from RefSeq NM_005609)
PYHIN1	279.042	0.229724	0.0981762	2.33992	0.019288	0.677753		PYHIN1		PYHIN1	pyrin and HIN domain family member 1 (from HGNC PYHIN1)|| pyrin and HIN domain family member 1 (PYHIN1), transcript variant 4, mRNA. (from RefSeq NM_198930)
R3HDM4	4804.33	-0.26799	0.131308	-2.04092	0.0412586	0.714883		R3HDM4		R3HDM4	R3H domain containing 4 (from HGNC R3HDM4)|| R3H domain containing 4 (R3HDM4), mRNA. (from RefSeq NM_138774)
RAB11FIP5	36.496	0.333245	0.155086	2.14878	0.0316519	0.702987		RAB11FIP5		RAB11FIP5	RAB11 family interacting protein 5 (from HGNC RAB11FIP5)|| RAB11 family interacting protein 5 (RAB11FIP5), transcript variant 2, mRNA. (from RefSeq NM_015470)
RAB1A	459.774	-0.146892	0.0734779	-1.99913	0.0455945	0.717649		RAB1A		RAB1A	Belongs to the small GTPase superfamily. Rab family. (from UniProt Q5U0I6)|| RAB1A, member RAS oncogene family (RAB1A), transcript variant 2, mRNA. (from RefSeq NM_015543)
RAB24	519.603	-0.23778	0.119589	-1.98831	0.0467774	0.718032		RAB24		RAB24	RAB24, member RAS oncogene family (from HGNC RAB24)
RAB29	306.006	0.158259	0.0618803	2.5575	0.0105427	0.658146		RAB29		RAB29	RAB29, member RAS oncogene family (from HGNC RAB29)|| RAB29, member RAS oncogene family (RAB29), transcript variant 1, mRNA. (from RefSeq NM_003929)
RAB31	1385.17	-0.239021	0.115898	-2.06233	0.039176	0.71042		RAB31		RAB31	RAB31, member RAS oncogene family (from HGNC RAB31)|| RAB31, member RAS oncogene family (RAB31), mRNA. (from RefSeq NM_006868)
RAB40B	7.15447	0.418211	0.158247	2.64278	0.0082228	0.643265		RAB40B		RAB40B	RAB40B, member RAS oncogene family (from HGNC RAB40B)|| RAB40B, member RAS oncogene family (RAB40B), mRNA. (from RefSeq NM_006822)
RAB5A	446.337	-0.143697	0.0729172	-1.97069	0.0487594	0.718275		RAB5A		RAB5A	RAB5A, member RAS oncogene family (from HGNC RAB5A)|| RAB5A, member RAS oncogene family (RAB5A), transcript variant 1, mRNA. (from RefSeq NM_004162)
RAB5B	887.311	-0.200076	0.0748475	-2.67312	0.00751504	0.643265		RAB5B		RAB5B	(from UniProt F8VPW9)|| RAB5B, member RAS oncogene family (RAB5B), transcript variant 2, mRNA. (from RefSeq NM_001252036)
RAB5C	524.325	-0.165528	0.0762829	-2.16993	0.0300124	0.693915		RAB5C		RAB5C	(from UniProt F8VVK3)|| RAB5C, member RAS oncogene family (RAB5C), transcript variant 1, mRNA. (from RefSeq NM_201434)
RAB5IF	22.9248	-0.304766	0.136671	-2.22992	0.0257524	0.677753		RAB5IF		RAB5IF	RAB5 interacting factor (from HGNC RAB5IF)|| RAB5 interacting factor (RAB5IF), transcript variant 6, non-coding RNA. (from RefSeq NR_164350)
RAB7A	733.782	-0.260332	0.11967	-2.17541	0.0295995	0.688606		RAB7A		RAB7A	RAB7A, member RAS oncogene family (from HGNC RAB7A)|| RAB7A, member RAS oncogene family (RAB7A), mRNA. (from RefSeq NM_004637)
RABL3	103.362	0.129361	0.0612845	2.11082	0.034788	0.705641		RABL3		RABL3	RAB, member of RAS oncogene family like 3 (RABL3), transcript variant 4, non-coding RNA. (from RefSeq NR_157022)|| RAB, member of RAS oncogene family like 3 (RABL3), transcript variant 4, non-coding RNA. (from RefSeq NR_157022)
RAC1	618.798	-0.15839	0.0730951	-2.1669	0.0302425	0.69398		RAC1		RAC1	Rac family small GTPase 1 (from HGNC RAC1)|| Rac family small GTPase 1 (RAC1), transcript variant Rac1b, mRNA. (from RefSeq NM_018890)
RAD54L	3.28543	0.461024	0.22455	2.0531	0.0400629	0.71042		RAD54L		RAD54L	Involved in DNA repair and mitotic recombination. Functions in the recombinational DNA repair (RAD52) pathway. Dissociates RAD51 from nucleoprotein filaments formed on dsDNA. Could be involved in the turnover of RAD51 protein-dsDNA filaments (By similarity). May play also an essential role in telomere length maintenance and telomere capping in mammalian cells. (from UniProt Q92698)|| RAD54 like (…
RAD9B	9.25298	0.247665	0.119268	2.07654	0.037844	0.71042		RAD9B		RAD9B	RAD9 checkpoint clamp component B (from HGNC RAD9B)
RALB	851.732	-0.376327	0.156347	-2.40699	0.0160845	0.677753		RALB		RALB	(from UniProt F8WEQ6)|| RAS like proto-oncogene B (RALB), transcript variant 1, mRNA. (from RefSeq NM_002881)
RALBP1	1197.84	-0.241253	0.112455	-2.14533	0.0319264	0.702987		RALBP1		RALBP1	ralA binding protein 1 (from HGNC RALBP1)|| ralA binding protein 1 (RALBP1), mRNA. (from RefSeq NM_006788)
RANBP9	504.893	-0.229815	0.0769964	-2.98475	0.00283809	0.643265		RANBP9		RANBP9	RAN binding protein 9 (from HGNC RANBP9)|| RAN binding protein 9 (RANBP9), mRNA. (from RefSeq NM_005493)
RASA4	7.08493	-0.478983	0.17527	-2.73283	0.00627923	0.643265		RASA4		RASA4	RAS p21 protein activator 4 (from HGNC RASA4)|| RAS p21 protein activator 4 (RASA4), transcript variant 1, mRNA. (from RefSeq NM_006989)
RASAL3	438.889	0.108597	0.0491338	2.21023	0.0270894	0.681387		RASAL3		RASAL3	RAS protein activator like 3 (from HGNC RASAL3)
RASGRP1	648.475	0.233553	0.0916082	2.54948	0.0107884	0.658146		RASGRP1		RASGRP1	Contains 1 N-terminal Ras-GEF domain. (from UniProt H0YKM0)|| RAS guanyl releasing protein 1 (RASGRP1), transcript variant 1, mRNA. (from RefSeq NM_005739)
RBBP7	210.592	0.0950206	0.0475687	1.99754	0.045766	0.717649		RBBP7		RBBP7	(from UniProt C9JAJ9)|| RB binding protein 7, chromatin remodeling factor (RBBP7), transcript variant 1, mRNA. (from RefSeq NM_001198719)
RBBP8	110.349	-0.14985	0.0672499	-2.22825	0.0258637	0.677753		RBBP8		RBBP8	RB binding protein 8, endonuclease (from HGNC RBBP8)|| RB binding protein 8, endonuclease (RBBP8), transcript variant 2, mRNA. (from RefSeq NM_203291)
RBM15-AS1	4.42425	-0.376016	0.183122	-2.05337	0.0400369	0.71042		RBM15-AS1		RBM15-AS1	RBM15 antisense RNA 1 (from HGNC RBM15-AS1)|| RBM15 antisense RNA 1 (RBM15-AS1), long non-coding RNA. (from RefSeq NR_036595)
RBM25	849.896	-0.097666	0.0435093	-2.24472	0.0247863	0.677753		RBM25		RBM25	RNA binding motif protein 25 (from HGNC RBM25)|| RNA binding motif protein 25 (RBM25), mRNA. (from RefSeq NM_021239)
RBM39	2097.56	-0.104326	0.0471903	-2.21075	0.0270529	0.681387		RBM39		RBM39	RNA binding motif protein 39 (from HGNC RBM39)|| RNA binding motif protein 39 (RBM39), transcript variant 1, mRNA. (from RefSeq NM_184234)
RBM42	103.538	-0.117113	0.0491308	-2.38369	0.0171401	0.677753		RBM42		RBM42	RNA binding motif protein 42 (from HGNC RBM42)|| RNA binding motif protein 42 (RBM42), transcript variant 2, mRNA. (from RefSeq NM_001319113)
RBM43	81.9977	0.249461	0.0865745	2.88146	0.0039584	0.643265		RBM43		RBM43	(from UniProt B8ZZQ2)|| RNA binding motif protein 43 (RBM43), mRNA. (from RefSeq NM_198557)
RBM47	1194.1	-0.352635	0.15655	-2.25254	0.0242883	0.677753		RBM47		RBM47	RNA binding motif protein 47 (from HGNC RBM47)|| RNA binding motif protein 47 (RBM47), transcript variant 3, mRNA. (from RefSeq NM_001371113)
RCHY1	176.482	0.119376	0.0497944	2.39737	0.0165131	0.677753		RCHY1		RCHY1	ring finger and CHY zinc finger domain containing 1 (from HGNC RCHY1)|| ring finger and CHY zinc finger domain containing 1 (RCHY1), transcript variant 3, mRNA. (from RefSeq NM_001009922)
RCL1	89.7775	-0.223975	0.103406	-2.16598	0.0303124	0.694325		RCL1		RCL1	RNA terminal phosphate cyclase like 1 (from HGNC RCL1)|| RNA terminal phosphate cyclase like 1 (RCL1), transcript variant 1, mRNA. (from RefSeq NM_005772)
RCN3	116.876	-0.426313	0.127626	-3.34033	0.000836789	0.643265		RCN3		RCN3	reticulocalbin 3 (from HGNC RCN3)|| reticulocalbin 3 (RCN3), mRNA. (from RefSeq NM_020650)
REL	1026.88	-0.0800425	0.0330472	-2.42207	0.0154324	0.676624		REL		REL	REL proto-oncogene, NF-kB subunit (from HGNC REL)|| REL proto-oncogene, NF-kB subunit (REL), transcript variant 1, mRNA. (from RefSeq NM_002908)
RELL1	580.468	-0.41698	0.144679	-2.88211	0.0039502	0.643265		RELL1		RELL1	(from UniProt D6RBN9)|| RELT like 1 (RELL1), transcript variant 1, mRNA. (from RefSeq NM_001085400)
REM2	75.9309	-0.368447	0.176846	-2.08343	0.037212	0.71042		REM2		REM2	Binds GTP saturably and exhibits a low intrinsic rate of GTP hydrolysis (By similarity). (from UniProt Q8IYK8)|| RRAD and GEM like GTPase 2 (REM2), mRNA. (from RefSeq NM_173527)
RENBP	83.7993	-0.178591	0.0793827	-2.24975	0.024465	0.677753		RENBP		RENBP	renin binding protein (from HGNC RENBP)|| renin binding protein (RENBP), mRNA. (from RefSeq NM_002910)
RER1	354.605	-0.073274	0.0367214	-1.9954	0.0459989	0.717797		RER1		RER1	retention in endoplasmic reticulum sorting receptor 1 (RER1), mRNA. (from RefSeq NM_007033)|| retention in endoplasmic reticulum sorting receptor 1 (RER1), mRNA. (from RefSeq NM_007033)
RETN	13.8181	-0.572632	0.275514	-2.07842	0.037671	0.71042		RETN		RETN	resistin (RETN), transcript variant 5, mRNA. (from RefSeq NM_001385727)|| resistin (RETN), transcript variant 1, mRNA. (from RefSeq NM_020415)
RFC1	350.121	0.0978494	0.046322	2.11237	0.0346545	0.705641		RFC1		RFC1	(from UniProt H0Y9P8)
RFLNB	9.41709	-0.355697	0.179268	-1.98416	0.0472377	0.718032		RFLNB		RFLNB	refilin B (RFLNB), mRNA. (from RefSeq NM_182705)
RFX1	110.011	-0.184768	0.0810263	-2.28035	0.0225869	0.677753		RFX1		RFX1	regulatory factor X1 (from HGNC RFX1)|| regulatory factor X1 (RFX1), mRNA. (from RefSeq NM_002918)
RFX2	176.559	-0.435536	0.183747	-2.3703	0.0177737	0.677753		RFX2		RFX2	regulatory factor X2 (from HGNC RFX2)|| regulatory factor X2 (RFX2), transcript variant 1, mRNA. (from RefSeq NM_000635)
RFX7	340.118	0.120964	0.0586378	2.0629	0.0391219	0.71042		RFX7		RFX7	Nucleus (Potential). (from UniProt Q2KHR2)
RGS1	10.1054	0.320658	0.145899	2.1978	0.027963	0.685009		RGS1		RGS1	regulator of G protein signaling 1 (from HGNC RGS1)|| regulator of G protein signaling 1 (RGS1), mRNA. (from RefSeq NM_002922)
RHBDD1	493.459	-0.236223	0.0929107	-2.54247	0.0110072	0.658146		RHBDD1		RHBDD1	rhomboid domain containing 1 (from HGNC RHBDD1)
RHBDL1	3.85212	-0.439649	0.184289	-2.38566	0.0170486	0.677753		RHBDL1		RHBDL1	rhomboid like 1 (RHBDL1), transcript variant 2, mRNA. (from RefSeq NM_001278721)|| rhomboid like 1 (RHBDL1), transcript variant 1, mRNA. (from RefSeq NM_001278720)
RHOF	242.358	0.141086	0.0503179	2.80389	0.00504895	0.643265		RHOF		RHOF	ras homolog family member F, filopodia associated (from HGNC RHOF)|| ras homolog family member F, filopodia associated (RHOF), mRNA. (from RefSeq NM_019034)
RHOG	588.194	-0.243876	0.124324	-1.96162	0.0498073	0.720355		RHOG		RHOG	Belongs to the small GTPase superfamily. Rho family. (from UniProt Q6ICQ8)|| ras homolog family member G (RHOG), mRNA. (from RefSeq NM_001665)
RHOT1	580.085	-0.202315	0.0731911	-2.76421	0.00570615	0.643265		RHOT1		RHOT1	ras homolog family member T1 (from HGNC RHOT1)|| ras homolog family member T1 (RHOT1), transcript variant 1, mRNA; nuclear gene for mitochondrial product. (from RefSeq NM_001033568)
RIBC1	3.55013	-0.417736	0.203856	-2.04918	0.0404448	0.711899		RIBC1		RIBC1	RIB43A domain with coiled-coils 1 (from HGNC RIBC1)|| RIB43A domain with coiled-coils 1 (RIBC1), transcript variant 3, mRNA. (from RefSeq NM_001267053)
RIBC2	0.61256	-1.20975	0.441898	-2.73761	0.00618865	0.643265		RIBC2		RIBC2	RIB43A domain with coiled-coils 2 (from HGNC RIBC2)|| RIB43A domain with coiled-coils 2 (RIBC2), mRNA. (from RefSeq NM_015653)
RIC1	578.439	-0.0700012	0.0351124	-1.99363	0.0461923	0.718032		RIC1		RIC1	(from UniProt H0YFN7)|| RIC1 homolog, RAB6A GEF complex partner 1 (RIC1), transcript variant 3, mRNA. (from RefSeq NM_001206557)
RILPL2	264.258	-0.250727	0.0872472	-2.87375	0.0040563	0.643265		RILPL2		RILPL2	Rab interacting lysosomal protein like 2 (RILPL2), transcript variant 2, non-coding RNA. (from RefSeq NR_130703)
RN7SL3	14.2803	0.581504	0.296098	1.96389	0.049543	0.720355		RN7SL3		RN7SL3	RNA component of signal recognition particle 7SL3 (RN7SL3), small cytoplasmic RNA. (from RefSeq NR_145670)|| RNA component of signal recognition particle 7SL3 (RN7SL3), small cytoplasmic RNA. (from RefSeq NR_145670)
RNA45SN2	0.538639	1.29261	0.617431	2.09353	0.0363018	0.71042		RNA45SN2		RNA45SN2	NA
RNASE1	2.10539	-0.898012	0.3531	-2.54322	0.0109836	0.658146		RNASE1		RNASE1	Belongs to the pancreatic ribonuclease family. (from UniProt G3V357)|| ribonuclease A family member 1, pancreatic (RNASE1), transcript variant 3, mRNA. (from RefSeq NM_198232)
RNASE2	59.0263	-0.439591	0.146525	-3.00011	0.00269886	0.643265		RNASE2		RNASE2	ribonuclease A family member 2 (RNASE2), mRNA. (from RefSeq NM_002934)|| ribonuclease A family member 2 (RNASE2), mRNA. (from RefSeq NM_002934)
RNASE3	9.47997	-0.894251	0.279143	-3.20356	0.00135742	0.643265		RNASE3		RNASE3	ribonuclease A family member 3 (RNASE3), mRNA. (from RefSeq NM_002935)|| ribonuclease A family member 3 (RNASE3), mRNA. (from RefSeq NM_002935)
RNASE6	194.623	-0.304996	0.150919	-2.02092	0.0432877	0.715162		RNASE6		RNASE6	ribonuclease A family member k6 (RNASE6), mRNA. (from RefSeq NM_005615)|| ribonuclease A family member k6 (RNASE6), mRNA. (from RefSeq NM_005615)
RNF130	1017.17	-0.181788	0.0902832	-2.01354	0.0440583	0.715162		RNF130		RNF130	ring finger protein 130 (from HGNC RNF130)|| ring finger protein 130 (RNF130), transcript variant 1, mRNA. (from RefSeq NM_018434)
RNF135	149.763	-0.150143	0.0736507	-2.03859	0.0414912	0.714883		RNF135		RNF135	(from UniProt J3QS68)|| ring finger protein 135 (RNF135), transcript variant 1, mRNA. (from RefSeq NM_032322)
RNF144A	276.982	0.17438	0.0770775	2.2624	0.0236726	0.677753		RNF144A		RNF144A	ring finger protein 144A (from HGNC RNF144A)
RNF212	5.30096	0.529241	0.223805	2.36474	0.0180426	0.677753		RNF212		RNF212	ring finger protein 212 (from HGNC RNF212)
RNF41	294.188	-0.116988	0.0362658	-3.22584	0.00125602	0.643265		RNF41		RNF41	ring finger protein 41 (RNF41), transcript variant 4, mRNA. (from RefSeq NM_001242826)|| ring finger protein 41 (RNF41), transcript variant 5, non-coding RNA. (from RefSeq NR_040053)
RNLS	9.74599	0.294757	0.121913	2.41777	0.015616	0.676624		RNLS		RNLS	renalase, FAD dependent amine oxidase (from HGNC RNLS)|| renalase, FAD dependent amine oxidase (RNLS), transcript variant 2, mRNA. (from RefSeq NM_018363)
RNPS1	223.076	0.0806675	0.040897	1.97246	0.0485575	0.718032		RNPS1		RNPS1	RNA binding protein with serine rich domain 1 (from HGNC RNPS1)|| RNA binding protein with serine rich domain 1 (RNPS1), transcript variant 1, mRNA. (from RefSeq NM_006711)
RNVU1-1	0.8496	-1.27673	0.524452	-2.4344	0.0149164	0.676624		RNVU1-1		RNVU1-1	RNA, variant U1 small nuclear 1 (RNVU1-1), small nuclear RNA. (from RefSeq NR_104082)|| RNA, variant U1 small nuclear 1 (RNVU1-1), small nuclear RNA. (from RefSeq NR_104082)
ROCK1P1	4.41171	0.448991	0.20015	2.24327	0.0248794	0.677753		ROCK1P1		ROCK1P1	Rho associated coiled-coil containing protein kinase 1 pseudogene 1 (ROCK1P1), transcript variant 2, non-coding RNA. (from RefSeq NR_160778)|| Rho associated coiled-coil containing protein kinase 1 pseudogene 1 (ROCK1P1), transcript variant 1, non-coding RNA. (from RefSeq NR_160777)
RORA	1029.14	0.267442	0.0901849	2.96548	0.00302207	0.643265		RORA		RORA	RAR related orphan receptor A (from HGNC RORA)|| RAR related orphan receptor A (RORA), transcript variant 3, mRNA. (from RefSeq NM_002943)
RPGRIP1	76.7561	-0.254963	0.125491	-2.03172	0.0421818	0.715095		RPGRIP1		RPGRIP1	(from UniProt G3V3F7)|| RPGR interacting protein 1 (RPGRIP1), transcript variant 1, mRNA. (from RefSeq NM_020366)
RPGRIP1L	22.696	0.180858	0.0893824	2.02342	0.0430302	0.715162		RPGRIP1L		RPGRIP1L	RPGRIP1 like (from HGNC RPGRIP1L)|| RPGRIP1 like (RPGRIP1L), transcript variant 2, mRNA. (from RefSeq NM_001127897)
RPL22L1	40.8379	0.188165	0.0837505	2.24674	0.0246569	0.677753		RPL22L1		RPL22L1	(from UniProt F8WDK8)|| ribosomal protein L22 like 1 (RPL22L1), transcript variant 2, mRNA. (from RefSeq NM_001320451)
RPL3	3253.47	0.176683	0.0773918	2.28297	0.0224321	0.677753		RPL3		RPL3	ribosomal protein L3 (from HGNC RPL3)|| ribosomal protein L3 (RPL3), transcript variant 2, mRNA. (from RefSeq NM_001033853)
RPS15AP10	28.903	-0.226912	0.0845249	-2.68456	0.00726259	0.643265		RPS15AP10		RPS15AP10	ribosomal protein S15a pseudogene 10 (from HGNC RPS15AP10)
RRAGD	226.871	-0.263129	0.106557	-2.46938	0.0135347	0.676624		RRAGD		RRAGD	Ras related GTP binding D (from HGNC RRAGD)|| Ras related GTP binding D (RRAGD), mRNA. (from RefSeq NM_021244)
RRM1	127.138	0.139809	0.0656223	2.1305	0.0331301	0.703669		RRM1		RRM1	ribonucleotide reductase catalytic subunit M1 (RRM1), transcript variant 4, mRNA. (from RefSeq NM_001330193)
RRS1-AS1	8.60186	0.282854	0.140332	2.01561	0.043841	0.715162		RRS1-AS1		RRS1-AS1	RRS1 antisense RNA 1 (head to head) (RRS1-AS1), long non-coding RNA. (from RefSeq NR_040434)
RSPH14	5.52171	-0.778715	0.290051	-2.68475	0.00725838	0.643265		RSPH14		RSPH14	(from UniProt H7BZU8)|| radial spoke head 14 homolog (RSPH14), mRNA. (from RefSeq NM_014433)
RSPH3	120.049	-0.163581	0.0783551	-2.08769	0.0368257	0.71042		RSPH3		RSPH3	radial spoke head 3 homolog (from HGNC RSPH3)|| radial spoke head 3 (RSPH3), transcript variant 3, non-coding RNA. (from RefSeq NR_144434)
RTCA-AS1	17.0615	-0.440413	0.143034	-3.07908	0.00207643	0.643265		RTCA-AS1		RTCA-AS1	RTCA antisense RNA 1 (from HGNC RTCA-AS1)|| RTCA antisense RNA 1 (RTCA-AS1), transcript variant 2, long non-coding RNA. (from RefSeq NR_110435)
RTF2	575.335	-0.197874	0.100551	-1.96789	0.0490808	0.719684		RTF2		RTF2	replication termination factor 2 (from HGNC RTF2)
RWDD2B	23.0295	0.207914	0.0969895	2.14367	0.032059	0.702987		RWDD2B		RWDD2B	RWD domain containing 2B (RWDD2B), transcript variant 1, mRNA. (from RefSeq NM_016940)
S100A11	1601.75	-0.318085	0.14616	-2.17628	0.0295345	0.688606		S100A11		S100A11	S100 calcium binding protein A11 (from HGNC S100A11)|| S100 calcium binding protein A11 (S100A11), mRNA. (from RefSeq NM_005620)
S100PBP	261.557	0.114864	0.0482605	2.38009	0.0173086	0.677753		S100PBP		S100PBP	(from UniProt E9PSA0)
S1PR1	556.613	0.179608	0.0808117	2.22255	0.026246	0.677753		S1PR1		S1PR1	Receptor for the lysosphingolipid sphingosine 1- phosphate (S1P). S1P is a bioactive lysophospholipid that elicits diverse physiological effect on most types of cells and tissues. This inducible epithelial cell G-protein-coupled receptor may be involved in the processes that regulate the differentiation of endothelial cells. Seems to be coupled to the G(i) subclass of heteromeric G proteins. (fro…
SAAL1	37.0355	0.167254	0.0800793	2.0886	0.0367436	0.71042		SAAL1		SAAL1	serum amyloid A like 1 (from HGNC SAAL1)|| serum amyloid A like 1 (SAAL1), mRNA. (from RefSeq NM_138421)
SAFB2	302.635	-0.144693	0.0580008	-2.49468	0.012607	0.674441		SAFB2		SAFB2	scaffold attachment factor B2 (from HGNC SAFB2)|| scaffold attachment factor B2 (SAFB2), mRNA. (from RefSeq NM_014649)
SALL2	10.2327	0.304793	0.146564	2.07959	0.0375631	0.71042		SALL2		SALL2	spalt like transcription factor 2 (SALL2), transcript variant 1, mRNA. (from RefSeq NM_005407)|| spalt like transcription factor 2 (SALL2), transcript variant 1, mRNA. (from RefSeq NM_005407)
SAMD15	4.61741	-0.900832	0.387559	-2.32437	0.0201055	0.677753		SAMD15		SAMD15	(from UniProt G3V2Z3)|| sterile alpha motif domain containing 15 (SAMD15), mRNA. (from RefSeq NM_001010860)
SAMD3	239.908	0.236683	0.106161	2.22947	0.0257827	0.677753		SAMD3		SAMD3	sterile alpha motif domain containing 3 (from HGNC SAMD3)|| sterile alpha motif domain containing 3 (SAMD3), transcript variant 4, mRNA. (from RefSeq NM_001277185)
SAP18	288.301	-0.118267	0.0464037	-2.54866	0.0108139	0.658146		SAP18		SAP18	Sin3A associated protein 18 (SAP18), transcript variant 1, mRNA. (from RefSeq NM_005870)|| Sin3A associated protein 18 (SAP18), transcript variant 1, mRNA. (from RefSeq NM_005870)
SAP30L-AS1	13.4768	-0.335176	0.118069	-2.83883	0.00452798	0.643265		SAP30L-AS1		SAP30L-AS1	SAP30L antisense RNA 1 (head to head) (from HGNC SAP30L-AS1)|| SAP30L antisense RNA 1 (head to head) (SAP30L-AS1), long non-coding RNA. (from RefSeq NR_037897)
SBK1	54.6525	0.309867	0.127014	2.43962	0.0147027	0.676624		SBK1		SBK1	SH3 domain binding kinase 1 (from HGNC SBK1)|| SH3 domain binding kinase 1 (SBK1), mRNA. (from RefSeq NM_001024401)
SCARNA9	138.855	-0.238204	0.110244	-2.1607	0.0307185	0.695672		SCARNA9		SCARNA9	small Cajal body-specific RNA 9 like (SCARNA9L), guide RNA. (from RefSeq NR_023358)
SCAT1	3.04693	0.603502	0.227432	2.65355	0.00796497	0.643265		SCAT1		SCAT1	SCAT1 (from geneSymbol)|| S-phase cancer associated transcript 1 (SCAT1), transcript variant 2, long non-coding RNA. (from RefSeq NR_110849)
SCD5	11.7418	0.466762	0.206542	2.25989	0.023828	0.677753		SCD5		SCD5	stearoyl-CoA desaturase 5 (SCD5), transcript variant 1, mRNA. (from RefSeq NM_001037582)|| stearoyl-CoA desaturase 5 (SCD5), transcript variant 1, mRNA. (from RefSeq NM_001037582)
SCLT1	1084.26	-0.180089	0.0718135	-2.50773	0.012151	0.668375		SCLT1		SCLT1	sodium channel and clathrin linker 1 (from HGNC SCLT1)|| sodium channel and clathrin linker 1 (SCLT1), transcript variant 1, mRNA. (from RefSeq NM_144643)
SCML4	292.109	0.174397	0.0675139	2.58313	0.00979091	0.656144		SCML4		SCML4	Scm polycomb group protein like 4 (from HGNC SCML4)|| Scm polycomb group protein like 4 (SCML4), transcript variant 1, mRNA. (from RefSeq NM_198081)
SCN1B	26.3577	-0.457197	0.209924	-2.17792	0.0294123	0.688606		SCN1B		SCN1B	sodium voltage-gated channel beta subunit 1 (from HGNC SCN1B)|| sodium voltage-gated channel beta subunit 1 (SCN1B), transcript variant b, mRNA. (from RefSeq NM_199037)
SCN9A	37.9378	-0.472303	0.192142	-2.45809	0.0139677	0.676624		SCN9A		SCN9A	sodium voltage-gated channel alpha subunit 9 (from HGNC SCN9A)|| sodium voltage-gated channel alpha subunit 9 (SCN9A), transcript variant 1, mRNA. (from RefSeq NM_002977)
SCPEP1	378.092	-0.142394	0.0661944	-2.15115	0.0314644	0.702595		SCPEP1		SCPEP1	(from UniProt I3L2N6)|| serine carboxypeptidase 1 (SCPEP1), mRNA. (from RefSeq NM_021626)
SEC11C	61.1634	0.284624	0.105558	2.69636	0.00701009	0.643265		SEC11C		SEC11C	SEC11 homolog C, signal peptidase complex subunit (from HGNC SEC11C)|| SEC11 homolog C, signal peptidase complex subunit (SEC11C), transcript variant 1, mRNA. (from RefSeq NM_033280)
SEC61G	45.8771	0.247595	0.091255	2.71322	0.00666324	0.643265		SEC61G		SEC61G	Sec61 translocon gamma subunit (from HGNC SEC61G)|| SEC61 translocon subunit gamma (SEC61G), transcript variant 1, mRNA. (from RefSeq NM_014302)
SELENOM	11.7866	0.332256	0.131664	2.52352	0.0116186	0.662571		SELENOM		SELENOM	selenoprotein M (from HGNC SELENOM)|| selenoprotein M (SELENOM), mRNA. (from RefSeq NM_080430)
SELENOW	90.611	0.144461	0.0704536	2.05045	0.0403207	0.711486		SELENOW		SELENOW	selenoprotein W (from HGNC SELENOW)|| selenoprotein W (SELENOW), mRNA. (from RefSeq NM_003009)
SEMA4C	98.3425	0.160884	0.0779046	2.06514	0.0389097	0.71042		SEMA4C		SEMA4C	semaphorin 4C (from HGNC SEMA4C)|| semaphorin 4C (SEMA4C), mRNA. (from RefSeq NM_017789)
SEMA6B	4.74307	-1.13187	0.316623	-3.57483	0.000350461	0.504011		SEMA6B		SEMA6B	semaphorin 6B (from HGNC SEMA6B)|| semaphorin 6B (SEMA6B), mRNA. (from RefSeq NM_032108)
SENCR	12.2949	-0.268003	0.132501	-2.02265	0.0431089	0.715162		SENCR		SENCR	smooth muscle and endothelial cell enriched migration/differentiation-associated lncRNA (from HGNC SENCR)|| smooth muscle and endothelial cell enriched migration/differentiation-associated lncRNA (SENCR), long non-coding RNA. (from RefSeq NR_038908)
SEPTIN1	198.028	0.191342	0.0775744	2.46656	0.0136417	0.676624		SEPTIN1		SEPTIN1	septin 1 (SEPTIN1), transcript variant 2, mRNA. (from RefSeq NM_052838)|| septin 1 (SEPTIN1), transcript variant 1, mRNA. (from RefSeq NM_001365977)
SEPTIN2	1067.08	0.115617	0.0353296	3.27252	0.00106593	0.643265		SEPTIN2		SEPTIN2	septin 2 (SEPTIN2), transcript variant 14, mRNA. (from RefSeq NM_001349287)
SERF2	1023.49	-0.204292	0.0963693	-2.11988	0.0340158	0.705641		SERF2		SERF2	(from UniProt F8WBN3)|| small EDRK-rich factor 2 (SERF2), transcript variant 3, mRNA. (from RefSeq NM_001018108)
SERPINA1	720.918	-0.324305	0.152982	-2.1199	0.0340147	0.705641		SERPINA1		SERPINA1	Inhibitor of serine proteases. Its primary target is elastase, but it also has a moderate affinity for plasmin and thrombin. Irreversibly inhibits trypsin, chymotrypsin and plasminogen activator. The aberrant form inhibits insulin-induced NO synthesis in platelets, decreases coagulation time and has proteolytic activity against insulin and plasmin. (from UniProt P01009)
SERPINB2	11.2602	-0.409432	0.199303	-2.05432	0.0399446	0.71042		SERPINB2		SERPINB2	serpin family B member 2 (from HGNC SERPINB2)|| serpin family B member 2 (SERPINB2), transcript variant 2, mRNA. (from RefSeq NM_002575)
SERPINI2	7.59702	-0.456269	0.169781	-2.6874	0.00720112	0.643265		SERPINI2		SERPINI2	serpin family I member 2 (from HGNC SERPINI2)|| serpin family I member 2 (SERPINI2), transcript variant 1, mRNA. (from RefSeq NM_001012303)
SERTAD3	84.4781	-0.168103	0.0713576	-2.35578	0.018484	0.677753		SERTAD3		SERTAD3	SERTA domain containing 3 (from HGNC SERTAD3)|| SERTA domain containing 3 (SERTAD3), transcript variant 1, mRNA. (from RefSeq NM_013368)
SFRP1	1.10637	-1.50404	0.666047	-2.25816	0.0239356	0.677753		SFRP1		SFRP1	Contains 1 NTR domain. (from UniProt Q6ZSL4)|| secreted frizzled related protein 1 (SFRP1), mRNA. (from RefSeq NM_003012)
SFRP2	30.6861	-0.426175	0.202775	-2.10171	0.0355787	0.707035		SFRP2		SFRP2	secreted frizzled related protein 2 (SFRP2), mRNA. (from RefSeq NM_003013)|| secreted frizzled related protein 2 (SFRP2), mRNA. (from RefSeq NM_003013)
SFTPB	0.493487	-1.20902	0.57843	-2.09017	0.0366024	0.71042		SFTPB		SFTPB	surfactant protein B (SFTPB), transcript variant 3, mRNA. (from RefSeq NM_001367281)
SGCA	1.03171	0.842597	0.415142	2.02966	0.0423913	0.715095		SGCA		SGCA	sarcoglycan alpha (from HGNC SGCA)|| sarcoglycan alpha (SGCA), transcript variant 1, mRNA. (from RefSeq NM_000023)
SGMS2	162.157	-0.278952	0.0972516	-2.86836	0.00412608	0.643265		SGMS2		SGMS2	sphingomyelin synthase 2 (SGMS2), transcript variant 8, mRNA. (from RefSeq NM_001375910)|| sphingomyelin synthase 2 (SGMS2), transcript variant 1, mRNA. (from RefSeq NM_152621)
SGPP2	14.7681	0.281166	0.13805	2.0367	0.0416802	0.714883		SGPP2		SGPP2	sphingosine-1-phosphate phosphatase 2 (SGPP2), transcript variant 1, mRNA. (from RefSeq NM_152386)|| sphingosine-1-phosphate phosphatase 2 (SGPP2), transcript variant 1, mRNA. (from RefSeq NM_152386)
SH2B2	87.1405	-0.231691	0.109617	-2.11365	0.0345455	0.705641		SH2B2		SH2B2	SH2B adaptor protein 2 (from HGNC SH2B2)
SH2D1A	169.79	0.264228	0.101341	2.60731	0.00912579	0.656144		SH2D1A		SH2D1A	SH2 domain containing 1A (from HGNC SH2D1A)|| SH2 domain containing 1A (SH2D1A), transcript variant 2, mRNA. (from RefSeq NM_001114937)
SH2D2A	67.6722	0.216136	0.10758	2.00907	0.0445297	0.715162		SH2D2A		SH2D2A	SH2 domain containing 2A (from HGNC SH2D2A)|| SH2 domain containing 2A (SH2D2A), transcript variant 2, mRNA. (from RefSeq NM_003975)
SH3BGRL3	1173.77	-0.210121	0.0901809	-2.32999	0.0198067	0.677753		SH3BGRL3		SH3BGRL3	SH3 domain binding glutamate rich protein like 3 (from HGNC SH3BGRL3)|| SH3 domain binding glutamate rich protein like 3 (SH3BGRL3), mRNA. (from RefSeq NM_031286)
SHARPIN	252.734	-0.310737	0.144863	-2.14505	0.031949	0.702987		SHARPIN		SHARPIN	SHANK associated RH domain interactor (from HGNC SHARPIN)|| SHANK associated RH domain interactor (SHARPIN), transcript variant 2, non-coding RNA. (from RefSeq NR_038270)
SHB	5.35112	-0.518967	0.180926	-2.86839	0.00412568	0.643265		SHB		SHB	SH2 domain containing adaptor protein B (SHB), mRNA. (from RefSeq NM_003028)|| SH2 domain containing adaptor protein B (SHB), mRNA. (from RefSeq NM_003028)
SHISA5	1045.07	-0.194601	0.096753	-2.01132	0.0442919	0.715162		SHISA5		SHISA5	shisa family member 5 (SHISA5), transcript variant 5, mRNA. (from RefSeq NM_001272068)|| shisa family member 5 (SHISA5), transcript variant 1, mRNA. (from RefSeq NM_016479)
SHROOM1	17.838	-0.476812	0.192282	-2.47975	0.0131473	0.674441		SHROOM1		SHROOM1	May be involved in the assembly of microtubule arrays during cell elongation (By similarity). (from UniProt Q2M3G4)|| shroom family member 1 (SHROOM1), transcript variant 2, mRNA. (from RefSeq NM_133456)
SHROOM2	2.08065	-1.05835	0.50323	-2.10312	0.0354551	0.707035		SHROOM2		SHROOM2	shroom family member 2 (from HGNC SHROOM2)
SIDT1	175.918	0.145748	0.0690552	2.11061	0.0348062	0.705641		SIDT1		SIDT1	SID1 transmembrane family member 1 (from HGNC SIDT1)
SIDT2	341.616	-0.210242	0.0937245	-2.24319	0.0248846	0.677753		SIDT2		SIDT2	SID1 transmembrane family member 2 (from HGNC SIDT2)|| SID1 transmembrane family member 2 (SIDT2), mRNA. (from RefSeq NM_001040455)
SIPA1L2	523.18	-0.532179	0.252139	-2.11065	0.0348022	0.705641		SIPA1L2		SIPA1L2	signal induced proliferation associated 1 like 2 (from HGNC SIPA1L2)|| signal induced proliferation associated 1 like 2 (SIPA1L2), transcript variant 1, mRNA. (from RefSeq NM_020808)
SKA3	168.713	-0.383379	0.120593	-3.17912	0.00147721	0.643265		SKA3		SKA3	spindle and kinetochore associated complex subunit 3 (from HGNC SKA3)|| spindle and kinetochore associated complex subunit 3 (SKA3), transcript variant 1, mRNA. (from RefSeq NM_145061)
SKAP1	138.372	0.208197	0.0764044	2.72493	0.0064315	0.643265		SKAP1		SKAP1	Positively regulates T-cell receptor signaling by enhancing the MAP kinase pathway. Required for optimal conjugation between T-cells and antigen-presenting cells by promoting the clustering of integrin ITGAL on the surface of T-cells. May be involved in high affinity immunoglobulin epsilon receptor signaling in mast cells. (from UniProt Q86WV1)|| src kinase associated phosphoprotein 1 (SKAP1), tr…
SKP1	1294.04	-0.192886	0.080452	-2.39753	0.0165061	0.677753		SKP1		SKP1	S-phase kinase associated protein 1 (from HGNC SKP1)|| S-phase kinase associated protein 1 (SKP1), transcript variant 1, mRNA. (from RefSeq NM_006930)
SLAIN1	87.4694	0.167563	0.0657034	2.55029	0.0107633	0.658146		SLAIN1		SLAIN1	(from UniProt C9JD09)|| SLAIN motif family member 1 (SLAIN1), transcript variant 3, mRNA. (from RefSeq NM_001242868)
SLAMF1	106.784	0.231258	0.0950231	2.4337	0.0149454	0.676624		SLAMF1		SLAMF1	signaling lymphocytic activation molecule family member 1 (SLAMF1), transcript variant 5, mRNA. (from RefSeq NM_001330754)|| signaling lymphocytic activation molecule family member 1 (SLAMF1), transcript variant 5, mRNA. (from RefSeq NM_001330754)
SLAMF7	202.897	0.373714	0.11588	3.22501	0.00125969	0.643265		SLAMF7		SLAMF7	SLAM family member 7 (SLAMF7), transcript variant 8, mRNA. (from RefSeq NM_001282594)|| SLAM family member 7 (SLAMF7), transcript variant 8, mRNA. (from RefSeq NM_001282594)
SLC11A1	2611.86	-0.425946	0.207123	-2.05648	0.0397361	0.71042		SLC11A1		SLC11A1	solute carrier family 11 member 1 (from HGNC SLC11A1)|| solute carrier family 11 member 1 (SLC11A1), mRNA. (from RefSeq NM_000578)
SLC16A7	439.574	0.132256	0.066526	1.98803	0.0468086	0.718032		SLC16A7		SLC16A7	Proton-linked monocarboxylate transporter. Catalyzes the rapid transport across the plasma membrane of many monocarboxylates such as lactate, pyruvate, branched-chain oxo acids derived from leucine, valine and isoleucine, and the ketone bodies acetoacetate, beta-hydroxybutyrate and acetate. MCT2 is a high affinity pyruvate transporter. (from UniProt O60669)
SLC1A3	9.15254	-0.573428	0.258145	-2.22134	0.0263278	0.677753		SLC1A3		SLC1A3	solute carrier family 1 member 3 (from HGNC SLC1A3)|| solute carrier family 1 member 3 (SLC1A3), transcript variant GLAST1b, mRNA. (from RefSeq NM_001166695)
SLC22A15	353.283	-0.346853	0.156027	-2.22304	0.0262134	0.677753		SLC22A15		SLC22A15	solute carrier family 22 member 15 (from HGNC SLC22A15)|| solute carrier family 22 member 15 (SLC22A15), mRNA. (from RefSeq NM_018420)
SLC22A16	16.9836	-0.361614	0.13747	-2.6305	0.00852603	0.643265		SLC22A16		SLC22A16	solute carrier family 22 member 16 (from HGNC SLC22A16)|| solute carrier family 22 member 16 (SLC22A16), mRNA. (from RefSeq NM_033125)
SLC22A5	22.9324	0.270573	0.108467	2.49452	0.0126128	0.674441		SLC22A5		SLC22A5	solute carrier family 22 member 5 (from HGNC SLC22A5)|| solute carrier family 22 member 5 (SLC22A5), transcript variant 2, mRNA. (from RefSeq NM_003060)
SLC25A15	38.0649	0.169101	0.0825422	2.04867	0.0404946	0.711899		SLC25A15		SLC25A15	solute carrier family 25 member 15 (from HGNC SLC25A15)|| solute carrier family 25 member 15 (SLC25A15), mRNA; nuclear gene for mitochondrial product. (from RefSeq NM_014252)
SLC25A23	25.8142	0.355597	0.113821	3.12418	0.00178304	0.643265		SLC25A23		SLC25A23	solute carrier family 25 member 23 (from HGNC SLC25A23)|| solute carrier family 25 member 23 (SLC25A23), mRNA; nuclear gene for mitochondrial product. (from RefSeq NM_024103)
SLC25A24	3.11555	-0.439552	0.209625	-2.09685	0.0360068	0.71042		SLC25A24		SLC25A24	solute carrier family 25 member 24 (from HGNC SLC25A24)
SLC25A4	12.9743	0.304512	0.129927	2.34371	0.0190928	0.677753		SLC25A4		SLC25A4	solute carrier family 25 member 4 (from HGNC SLC25A4)|| solute carrier family 25 member 4 (SLC25A4), mRNA. (from RefSeq NM_001151)
SLC25A5-AS1	5.7043	-0.384976	0.162861	-2.36383	0.0180871	0.677753		SLC25A5-AS1		SLC25A5-AS1	SLC25A5 antisense RNA 1 (from HGNC SLC25A5-AS1)|| SLC25A5 antisense RNA 1 (SLC25A5-AS1), transcript variant 2, long non-coding RNA. (from RefSeq NR_134914)
SLC2A5	14.7521	-0.394568	0.186659	-2.11384	0.034529	0.705641		SLC2A5		SLC2A5	solute carrier family 2 member 5 (from HGNC SLC2A5)|| solute carrier family 2 member 5 (SLC2A5), transcript variant 1, mRNA. (from RefSeq NM_003039)
SLC30A4	49.9091	0.206798	0.10542	1.96165	0.0498035	0.720355		SLC30A4		SLC30A4	solute carrier family 30 member 4 (from HGNC SLC30A4)|| solute carrier family 30 member 4 (SLC30A4), transcript variant 1, mRNA. (from RefSeq NM_013309)
SLC31A2	554.405	-0.427482	0.177337	-2.41057	0.0159276	0.677753		SLC31A2		SLC31A2	solute carrier family 31 member 2 (from HGNC SLC31A2)|| solute carrier family 31 member 2 (SLC31A2), mRNA. (from RefSeq NM_001860)
SLC35D1	168.885	0.102997	0.0498751	2.0651	0.0389138	0.71042		SLC35D1		SLC35D1	solute carrier family 35 member D1 (SLC35D1), mRNA. (from RefSeq NM_015139)|| solute carrier family 35 member D1 (SLC35D1), mRNA. (from RefSeq NM_015139)
SLC38A1	1579.36	0.119142	0.0570453	2.08855	0.0367484	0.71042		SLC38A1		SLC38A1	(from UniProt F8VX04)
SLC39A13	69.8652	0.144075	0.0566398	2.54371	0.0109683	0.658146		SLC39A13		SLC39A13	solute carrier family 39 member 13 (SLC39A13), transcript variant 3, non-coding RNA. (from RefSeq NR_134854)|| solute carrier family 39 member 13 (SLC39A13), transcript variant 2, mRNA. (from RefSeq NM_152264)
SLC39A8	105.878	0.159391	0.0659212	2.4179	0.0156104	0.676624		SLC39A8		SLC39A8	solute carrier family 39 member 8 (from HGNC SLC39A8)|| solute carrier family 39 member 8 (SLC39A8), transcript variant 1, mRNA. (from RefSeq NM_022154)
SLC41A1	72.7	0.182703	0.0743627	2.45691	0.0140137	0.676624		SLC41A1		SLC41A1	solute carrier family 41 member 1 (from HGNC SLC41A1)|| solute carrier family 41 member 1 (SLC41A1), mRNA. (from RefSeq NM_173854)
SLC47A1	5.05802	0.770705	0.260027	2.96394	0.00303724	0.643265		SLC47A1		SLC47A1	solute carrier family 47 member 1 (from HGNC SLC47A1)|| solute carrier family 47 member 1 (SLC47A1), mRNA. (from RefSeq NM_018242)
SLC48A1	163.596	-0.449409	0.155943	-2.88188	0.0039531	0.643265		SLC48A1		SLC48A1	solute carrier family 48 member 1 (from HGNC SLC48A1)|| solute carrier family 48 member 1 (SLC48A1), mRNA. (from RefSeq NM_017842)
SLC49A3	50.7768	-0.177179	0.0871088	-2.034	0.0419515	0.714883		SLC49A3		SLC49A3	solute carrier family 49 member 3 (SLC49A3), transcript variant 6, mRNA. (from RefSeq NM_001378061)
SLC4A10	42.1396	0.699697	0.279061	2.50733	0.0121648	0.668375		SLC4A10		SLC4A10	solute carrier family 4 member 10 (from HGNC SLC4A10)
SLC4A4	35.0526	0.531322	0.148722	3.57258	0.000353475	0.504011		SLC4A4		SLC4A4	Electrogenic sodium/bicarbonate cotransporter with a Na(+):HCO3(-) stoichiometry varying from 1:2 to 1:3. May regulate bicarbonate influx/efflux at the basolateral membrane of cells and regulate intracellular pH. (from UniProt Q9Y6R1)|| solute carrier family 4 member 4 (SLC4A4), transcript variant 1, mRNA. (from RefSeq NM_001098484)
SLC4A7	496.657	0.150405	0.0759033	1.98154	0.047531	0.718032		SLC4A7		SLC4A7	solute carrier family 4 member 7 (from HGNC SLC4A7)|| solute carrier family 4 member 7 (SLC4A7), transcript variant 13, non-coding RNA. (from RefSeq NR_135544)
SLC51A	1.5121	-1.34722	0.506447	-2.66015	0.00781063	0.643265		SLC51A		SLC51A	solute carrier family 51 alpha subunit (from HGNC SLC51A)|| solute carrier family 51 subunit alpha (SLC51A), mRNA. (from RefSeq NM_152672)
SLC5A9	11.8872	-0.807072	0.287268	-2.80947	0.00496228	0.643265		SLC5A9		SLC5A9	Involved in sodium-dependent transport of D-mannose, D- glucose and D-fructose. (from UniProt Q2M3M2)|| solute carrier family 5 member 9 (SLC5A9), transcript variant 1, mRNA. (from RefSeq NM_001135181)
SLC6A12	28.1831	-0.33191	0.149002	-2.22756	0.0259101	0.677753		SLC6A12		SLC6A12	solute carrier family 6 member 12 (SLC6A12), transcript variant 4, mRNA. (from RefSeq NM_001206931)|| solute carrier family 6 member 12 (SLC6A12), transcript variant 1, mRNA. (from RefSeq NM_003044)
SLC7A7	568.701	-0.292554	0.081157	-3.60479	0.000312403	0.504011		SLC7A7		SLC7A7	solute carrier family 7 member 7 (SLC7A7), transcript variant 1, mRNA. (from RefSeq NM_003982)|| solute carrier family 7 member 7 (SLC7A7), transcript variant 2, mRNA. (from RefSeq NM_001126105)
SLC9A7P1	44.735	-0.231552	0.112722	-2.05418	0.0399585	0.71042		SLC9A7P1		SLC9A7P1	solute carrier family 9 member 7 pseudogene 1 (from HGNC SLC9A7P1)|| solute carrier family 9 member 7 pseudogene 1 (SLC9A7P1), non-coding RNA. (from RefSeq NR_033801)
SLC9B1	9.4301	0.336846	0.12995	2.59213	0.00953845	0.656144		SLC9B1		SLC9B1	solute carrier family 9 member B1 (SLC9B1), transcript variant 3, non-coding RNA. (from RefSeq NR_047513)|| solute carrier family 9 member B1 (SLC9B1), transcript variant 3, non-coding RNA. (from RefSeq NR_047513)
SLFN12L	315.96	0.236351	0.085704	2.75776	0.00581998	0.643265		SLFN12L		SLFN12L	schlafen family member 12 like (SLFN12L), transcript variant 1, mRNA. (from RefSeq NM_001363830)|| schlafen family member 12 like (SLFN12L), transcript variant 2, mRNA. (from RefSeq NM_001195790)
SLFN13	189.747	0.234056	0.0792797	2.95228	0.00315432	0.643265		SLFN13		SLFN13	Event=Alternative splicing; Named isoforms=2; Name=1; IsoId=Q68D06-1; Sequence=Displayed; Name=2; IsoId=Q68D06-2; Sequence=VSP_024273; (from UniProt Q68D06)|| schlafen family member 13 (SLFN13), mRNA. (from RefSeq NM_144682)
SLFN5	1940.75	0.234224	0.0670458	3.49349	0.000476745	0.572445		SLFN5		SLFN5	May have a role in hematopoietic cell differentiation (By similarity). (from UniProt Q08AF3)|| schlafen family member 5 (SLFN5), transcript variant 2, mRNA. (from RefSeq NM_001330183)
SLX4IP	108.302	-0.106666	0.0515684	-2.06843	0.0385997	0.71042		SLX4IP		SLX4IP	(from UniProt H0YD23)|| SLX4 interacting protein (SLX4IP), mRNA. (from RefSeq NM_001009608)
SMAD3	327.392	0.161889	0.0756513	2.13993	0.0323602	0.703111		SMAD3		SMAD3	SMAD family member 3 (from HGNC SMAD3)|| SMAD family member 3 (SMAD3), transcript variant 2, mRNA. (from RefSeq NM_001145102)
SMAD7	67.5731	0.194263	0.0797887	2.43472	0.0149032	0.676624		SMAD7		SMAD7	SMAD family member 7 (SMAD7), transcript variant 3, mRNA. (from RefSeq NM_001190822)|| SMAD family member 7 (SMAD7), transcript variant 2, mRNA. (from RefSeq NM_001190821)
SMAP2	4635.81	-0.505014	0.189537	-2.66445	0.00771133	0.643265		SMAP2		SMAP2	small ArfGAP2 (SMAP2), transcript variant 2, mRNA. (from RefSeq NM_001198979)|| small ArfGAP2 (SMAP2), transcript variant 1, mRNA. (from RefSeq NM_022733)
SMARCD3	89.1204	-0.251793	0.120189	-2.09497	0.0361741	0.71042		SMARCD3		SMARCD3	SWI/SNF related, matrix associated, actin dependent regulator of chromatin, subfamily d, member 3 (from HGNC SMARCD3)|| SWI/SNF related, matrix associated, actin dependent regulator of chromatin, subfamily d, member 3 (SMARCD3), transcript variant 3, mRNA. (from RefSeq NM_001003801)
SMCO3	0.436463	-1.22269	0.619695	-1.97305	0.0484897	0.718032		SMCO3		SMCO3	single-pass membrane protein with coiled-coil domains 3 (SMCO3), mRNA. (from RefSeq NM_001013698)|| single-pass membrane protein with coiled-coil domains 3 (SMCO3), mRNA. (from RefSeq NM_001013698)
SMYD2	86.9748	0.113105	0.0549712	2.05754	0.0396347	0.71042		SMYD2		SMYD2	SET and MYND domain containing 2 (from HGNC SMYD2)|| SET and MYND domain containing 2 (SMYD2), mRNA. (from RefSeq NM_020197)
SNHG11	13.9902	0.199659	0.0997797	2.00099	0.0453929	0.717171		SNHG11		SNHG11	small nucleolar RNA host gene 11 (from HGNC SNHG11)|| small nucleolar RNA host gene 11 (SNHG11), long non-coding RNA. (from RefSeq NR_003239)
SNHG15	38.926	0.182083	0.0731883	2.48787	0.0128509	0.674441		SNHG15		SNHG15	small nucleolar RNA host gene 15 (from HGNC SNHG15)|| small nucleolar RNA host gene 15 (SNHG15), transcript variant 1, long non-coding RNA. (from RefSeq NR_003697)
SNHG5	111.931	0.334876	0.136443	2.45434	0.0141144	0.676624		SNHG5		SNHG5	small nucleolar RNA host gene 5 (from HGNC SNHG5)|| small nucleolar RNA host gene 5 (SNHG5), long non-coding RNA. (from RefSeq NR_003038)
SNORA104	43.9817	0.254824	0.102509	2.48587	0.0129236	0.674441		SNORA104		SNORA104	NA
SNORA37	14.2838	-0.385613	0.146378	-2.63437	0.00842941	0.643265		SNORA37		SNORA37	small nucleolar RNA, H/ACA box 37 (SNORA37), small nucleolar RNA. (from RefSeq NR_002970)|| small nucleolar RNA, H/ACA box 37 (SNORA37), small nucleolar RNA. (from RefSeq NR_002970)
SNORA71E	0.645471	0.933727	0.454682	2.05358	0.0400161	0.71042		SNORA71E		SNORA71E	small nucleolar RNA, H/ACA box 71E (SNORA71E), small nucleolar RNA. (from RefSeq NR_002972)|| small nucleolar RNA, H/ACA box 71E (SNORA71E), small nucleolar RNA. (from RefSeq NR_002972)
SNORA77B	2.3869	-0.552663	0.23775	-2.32456	0.0200957	0.677753		SNORA77B		SNORA77B	small nucleolar RNA, H/ACA box 77B (SNORA77B), small nucleolar RNA. (from RefSeq NR_145765)|| small nucleolar RNA, H/ACA box 77B (SNORA77B), small nucleolar RNA. (from RefSeq NR_145765)
SNORD116-22	0.54802	0.984585	0.447444	2.20047	0.0277738	0.684267		SNORD116-22		SNORD116-22	small nucleolar RNA, C/D box 116-22 (SNORD116-22), small nucleolar RNA. (from RefSeq NR_003336)|| small nucleolar RNA, C/D box 116-22 (SNORD116-22), small nucleolar RNA. (from RefSeq NR_003336)
SNORD12	36.1658	-0.369492	0.173119	-2.13433	0.032816	0.703669		SNORD12		SNORD12	small nucleolar RNA, C/D box 12 (SNORD12), small nucleolar RNA. (from RefSeq NR_003030)|| small nucleolar RNA, C/D box 12 (SNORD12), small nucleolar RNA. (from RefSeq NR_003030)
SNORD124	0.953712	-0.813485	0.364865	-2.22955	0.0257774	0.677753		SNORD124		SNORD124	small nucleolar RNA, C/D box 124 (SNORD124), small nucleolar RNA. (from RefSeq NR_102369)|| small nucleolar RNA, C/D box 124 (SNORD124), small nucleolar RNA. (from RefSeq NR_102369)
SNORD12B	34.5827	-0.446745	0.192834	-2.31673	0.0205183	0.677753		SNORD12B		SNORD12B	small nucleolar RNA, C/D box 12B (SNORD12B), small nucleolar RNA. (from RefSeq NR_003695)|| small nucleolar RNA, C/D box 12B (SNORD12B), small nucleolar RNA. (from RefSeq NR_003695)
SNRNP70	517.545	-0.120839	0.0407074	-2.96849	0.00299267	0.643265		SNRNP70		SNRNP70	small nuclear ribonucleoprotein U1 subunit 70 (from HGNC SNRNP70)|| small nuclear ribonucleoprotein U1 subunit 70 (SNRNP70), transcript variant 1, mRNA. (from RefSeq NM_003089)
SNU13	153.731	0.117986	0.0551251	2.14033	0.0323282	0.703084		SNU13		SNU13	small nuclear ribonucleoprotein 13 (from HGNC SNU13)|| small nuclear ribonucleoprotein 13 (SNU13), transcript variant 1, mRNA. (from RefSeq NM_005008)
SNX2	661.719	-0.0939801	0.0394007	-2.38524	0.017068	0.677753		SNX2		SNX2	sorting nexin 2 (SNX2), transcript variant 2, mRNA. (from RefSeq NM_001278199)|| sorting nexin 2 (SNX2), transcript variant 1, mRNA. (from RefSeq NM_003100)
SNX21	28.7586	-0.194759	0.0965411	-2.01737	0.0436568	0.715162		SNX21		SNX21	sorting nexin family member 21 (from HGNC SNX21)|| sorting nexin family member 21 (SNX21), transcript variant 1, mRNA. (from RefSeq NM_033421)
SORT1	556.82	-0.250495	0.114724	-2.18346	0.029002	0.688606		SORT1		SORT1	sortilin 1 (from HGNC SORT1)|| sortilin 1 (SORT1), transcript variant 2, mRNA. (from RefSeq NM_001205228)
SP1	2152.48	-0.158297	0.0748651	-2.11443	0.0344789	0.705641		SP1		SP1	(from UniProt H3BUU5)|| Sp1 transcription factor (SP1), transcript variant 1, mRNA. (from RefSeq NM_138473)
SPACA6	25.2985	-0.296661	0.147304	-2.01394	0.0440158	0.715162		SPACA6		SPACA6	sperm acrosome associated 6 (from HGNC SPACA6)|| sperm acrosome associated 6 (SPACA6), transcript variant 3, mRNA. (from RefSeq NM_001316994)
SPATA25	2.71987	0.53051	0.224861	2.35927	0.0183107	0.677753		SPATA25		SPATA25	spermatogenesis associated 25 (SPATA25), mRNA. (from RefSeq NM_080608)|| spermatogenesis associated 25 (SPATA25), mRNA. (from RefSeq NM_080608)
SPATA6	72.2201	-0.309054	0.119169	-2.5934	0.00950315	0.656144		SPATA6		SPATA6	spermatogenesis associated 6 (from HGNC SPATA6)|| spermatogenesis associated 6 (SPATA6), transcript variant 1, mRNA. (from RefSeq NM_019073)
SPI1	1290.73	-0.251229	0.120483	-2.08518	0.0370531	0.71042		SPI1		SPI1	(from UniProt F5H3K6)|| Spi-1 proto-oncogene (SPI1), transcript variant 1, mRNA. (from RefSeq NM_001080547)
SPIDR	295.833	-0.118402	0.043913	-2.69629	0.00701167	0.643265		SPIDR		SPIDR	scaffold protein involved in DNA repair (from HGNC SPIDR)
SPIN4	32.3684	0.166015	0.0838918	1.97892	0.0478252	0.718032		SPIN4		SPIN4	spindlin family member 4 (SPIN4), mRNA. (from RefSeq NM_001012968)|| spindlin family member 4 (SPIN4), mRNA. (from RefSeq NM_001012968)
SPINT1	79.3698	-0.24304	0.108016	-2.25004	0.0244462	0.677753		SPINT1		SPINT1	Contains 1 BPTI/Kunitz inhibitor domain. (from UniProt H3BNW5)|| serine peptidase inhibitor, Kunitz type 1 (SPINT1), transcript variant 1, mRNA. (from RefSeq NM_181642)
SPINT2	142.063	-0.129444	0.0560891	-2.30782	0.021009	0.677753		SPINT2		SPINT2	serine peptidase inhibitor, Kunitz type 2 (from HGNC SPINT2)|| serine peptidase inhibitor, Kunitz type 2 (SPINT2), transcript variant a, mRNA. (from RefSeq NM_021102)
SPNS2	9.00971	-0.383487	0.160819	-2.38459	0.017098	0.677753		SPNS2		SPNS2	sphingolipid transporter 2 (from HGNC SPNS2)|| sphingolipid transporter 2 (SPNS2), mRNA. (from RefSeq NM_001124758)
SPOCK2	1203.34	0.160132	0.0766261	2.08978	0.0366376	0.71042		SPOCK2		SPOCK2	SPARC (osteonectin), cwcv and kazal like domains proteoglycan 2 (from HGNC SPOCK2)|| SPARC (osteonectin), cwcv and kazal like domains proteoglycan 2 (SPOCK2), transcript variant 1, mRNA. (from RefSeq NM_001134434)
SPPL2B	111.984	-0.120923	0.0582828	-2.07476	0.0380089	0.71042		SPPL2B		SPPL2B	signal peptide peptidase like 2B (from HGNC SPPL2B)|| signal peptide peptidase like 2B (SPPL2B), transcript variant 2, mRNA. (from RefSeq NM_152988)
SPRYD7	25.8178	0.189462	0.092257	2.05363	0.0400113	0.71042		SPRYD7		SPRYD7	SPRY domain containing 7 (SPRYD7), transcript variant 2, mRNA. (from RefSeq NM_001127482)|| SPRY domain containing 7 (SPRYD7), transcript variant 1, mRNA. (from RefSeq NM_020456)
SPSB2	31.0583	-0.228436	0.0960598	-2.37805	0.0174042	0.677753		SPSB2		SPSB2	splA/ryanodine receptor domain and SOCS box containing 2 (SPSB2), transcript variant 1, mRNA. (from RefSeq NM_032641)|| splA/ryanodine receptor domain and SOCS box containing 2 (SPSB2), transcript variant 4, mRNA. (from RefSeq NM_001319670)
SPTAN1	1492.92	0.107564	0.0520813	2.0653	0.0388944	0.71042		SPTAN1		SPTAN1	spectrin alpha, non-erythrocytic 1 (from HGNC SPTAN1)|| spectrin alpha, non-erythrocytic 1 (SPTAN1), transcript variant 9, mRNA. (from RefSeq NM_001375318)
SPTLC2	1341.53	-0.350882	0.124493	-2.81848	0.00482509	0.643265		SPTLC2		SPTLC2	serine palmitoyltransferase long chain base subunit 2 (from HGNC SPTLC2)|| serine palmitoyltransferase long chain base subunit 2 (SPTLC2), mRNA. (from RefSeq NM_004863)
SRGAP2	270.76	-0.232156	0.0841571	-2.7586	0.00580497	0.643265		SRGAP2		SRGAP2	SLIT-ROBO Rho GTPase activating protein 2 (SRGAP2), transcript variant 7, mRNA. (from RefSeq NM_001377446)
SRGAP2B	41.6698	-0.313164	0.122702	-2.55224	0.0107034	0.658146		SRGAP2B		SRGAP2B	SLIT-ROBO Rho GTPase activating protein 2B (SRGAP2B), transcript variant 7, mRNA. (from RefSeq NM_001385228)
SRI	143.696	0.128981	0.0491205	2.62581	0.00864442	0.643265		SRI		SRI	(from UniProt C9J0K6)|| sorcin (SRI), transcript variant 2, mRNA. (from RefSeq NM_198901)
SSR3	466.339	0.146758	0.0625221	2.34729	0.0189104	0.677753		SSR3		SSR3	signal sequence receptor subunit 3 (from HGNC SSR3)|| signal sequence receptor subunit 3 (SSR3), transcript variant 1, mRNA. (from RefSeq NM_001308197)
SSU72	215.03	-0.120293	0.0611167	-1.96825	0.0490396	0.719684		SSU72		SSU72	SSU72 homolog, RNA polymerase II CTD phosphatase (from HGNC SSU72)|| SSU72 homolog, RNA polymerase II CTD phosphatase (SSU72), mRNA. (from RefSeq NM_014188)
ST20	67.5407	-0.38205	0.159398	-2.39682	0.0165379	0.677753		ST20		ST20	May act as a tumor suppressor. Promotes apoptosis of cancer cells. (from UniProt Q9HBF5)|| suppressor of tumorigenicity 20 (ST20), transcript variant 5, long non-coding RNA. (from RefSeq NR_037653)
ST20-MTHFS	13.9444	-0.431784	0.188375	-2.29215	0.0218972	0.677753		ST20-MTHFS		ST20-MTHFS	ST20-MTHFS readthrough (ST20-MTHFS), mRNA. (from RefSeq NM_001199760)|| ST20-MTHFS readthrough (ST20-MTHFS), mRNA. (from RefSeq NM_001199760)
ST6GAL1	843.135	0.159331	0.0625315	2.54801	0.0108341	0.658146		ST6GAL1		ST6GAL1	Transfers sialic acid from the donor of substrate CMP- sialic acid to galactose containing acceptor substrates. (from UniProt P15907)|| ST6 beta-galactoside alpha-2,6-sialyltransferase 1 (ST6GAL1), transcript variant 2, mRNA. (from RefSeq NM_003032)
ST6GALNAC3	63.357	-0.500426	0.220341	-2.27114	0.0231383	0.677753		ST6GALNAC3		ST6GALNAC3	ST6 N-acetylgalactosaminide alpha-2,6-sialyltransferase 3 (from HGNC ST6GALNAC3)|| ST6 N-acetylgalactosaminide alpha-2,6-sialyltransferase 3 (ST6GALNAC3), transcript variant 10, non-coding RNA. (from RefSeq NR_146056)
STAC3	25.5197	-0.207815	0.103339	-2.01099	0.0443262	0.715162		STAC3		STAC3	SH3 and cysteine rich domain 3 (STAC3), transcript variant 4, non-coding RNA. (from RefSeq NR_104422)|| SH3 and cysteine rich domain 3 (STAC3), transcript variant 1, mRNA. (from RefSeq NM_145064)
STARD10	54.6858	-0.278832	0.0929361	-3.00025	0.00269754	0.643265		STARD10		STARD10	(from UniProt F5H0V7)|| StAR related lipid transfer domain containing 10 (STARD10), mRNA. (from RefSeq NM_006645)
STARD3NL	122.964	-0.13078	0.0429267	-3.04658	0.0023146	0.643265		STARD3NL		STARD3NL	STARD3 N-terminal like (from HGNC STARD3NL)|| STARD3 N-terminal like (STARD3NL), transcript variant 8, mRNA. (from RefSeq NM_001363347)
STAT4	388.664	0.224258	0.0817545	2.74307	0.00608673	0.643265		STAT4		STAT4	signal transducer and activator of transcription 4 (from HGNC STAT4)|| signal transducer and activator of transcription 4 (STAT4), transcript variant 2, mRNA. (from RefSeq NM_001243835)
STIL	443.848	-0.315695	0.141048	-2.23821	0.0252076	0.677753		STIL		STIL	STIL, centriolar assembly protein (from HGNC STIL)
STK16	89.0378	-0.211805	0.101547	-2.08578	0.0369989	0.71042		STK16		STK16	serine/threonine kinase 16 (from HGNC STK16)|| serine/threonine kinase 16 (STK16), transcript variant 4, mRNA. (from RefSeq NM_001330215)
STK26	435.919	0.0802922	0.0399495	2.00984	0.0444478	0.715162		STK26		STK26	serine/threonine kinase 26 (STK26), transcript variant 3, mRNA. (from RefSeq NM_001042452)|| serine/threonine kinase 26 (STK26), transcript variant 2, mRNA. (from RefSeq NM_001042453)
STK3	119.319	-0.265667	0.130834	-2.03058	0.042298	0.715095		STK3		STK3	serine/threonine kinase 3 (from HGNC STK3)|| serine/threonine kinase 3 (STK3), transcript variant 2, mRNA. (from RefSeq NM_001256312)
STK32B	3.49766	-0.720273	0.243284	-2.96063	0.00307015	0.643265		STK32B		STK32B	serine/threonine kinase 32B (from HGNC STK32B)|| serine/threonine kinase 32B (STK32B), transcript variant 1, mRNA. (from RefSeq NM_018401)
STK35	241.229	-0.182669	0.0811111	-2.25208	0.0243169	0.677753		STK35		STK35	serine/threonine kinase 35 (from HGNC STK35)|| serine/threonine kinase 35 (STK35), mRNA. (from RefSeq NM_080836)
STK39	197.352	0.128831	0.0650855	1.97942	0.047769	0.718032		STK39		STK39	serine/threonine kinase 39 (from HGNC STK39)|| serine/threonine kinase 39 (STK39), mRNA. (from RefSeq NM_013233)
STN1	264.049	0.148009	0.0572527	2.58518	0.00973274	0.656144		STN1		STN1	STN1, CST complex subunit (from HGNC STN1)|| STN1 subunit of CST complex (STN1), mRNA. (from RefSeq NM_024928)
STPG4	18.1777	-0.261757	0.130379	-2.00766	0.0446794	0.715162		STPG4		STPG4	sperm-tail PG-rich repeat containing 4 (from HGNC STPG4)|| sperm-tail PG-rich repeat containing 4 (STPG4), transcript variant 1, mRNA. (from RefSeq NM_001163561)
STUB1	104.323	-0.113752	0.051688	-2.20075	0.0277539	0.684267		STUB1		STUB1	STIP1 homology and U-box containing protein 1 (from HGNC STUB1)|| STIP1 homology and U-box containing protein 1 (STUB1), transcript variant 2, mRNA. (from RefSeq NM_001293197)
STX11	737.3	-0.250083	0.113563	-2.20215	0.0276549	0.684267		STX11		STX11	syntaxin 11 (STX11), mRNA. (from RefSeq NM_003764)|| syntaxin 11 (STX11), mRNA. (from RefSeq NM_003764)
STX18-AS1	13.4287	0.268763	0.108838	2.46939	0.0135342	0.676624		STX18-AS1		STX18-AS1	STX18 antisense RNA 1 (head to head) (from HGNC STX18-AS1)|| STX18 antisense RNA 1 (head to head) (STX18-AS1), long non-coding RNA. (from RefSeq NR_037888)
STX6	407.519	-0.11888	0.0544284	-2.18416	0.0289507	0.688606		STX6		STX6	syntaxin 6 (STX6), transcript variant 2, mRNA. (from RefSeq NM_001286210)|| syntaxin 6 (STX6), transcript variant 1, mRNA. (from RefSeq NM_005819)
STYXL1	64.9147	-0.163108	0.0824516	-1.97823	0.0479032	0.718032		STYXL1		STYXL1	serine/threonine/tyrosine interacting like 1 (from HGNC STYXL1)
SUCLG2	197.534	0.133972	0.0625414	2.14214	0.0321826	0.702987		SUCLG2		SUCLG2	succinate-CoA ligase GDP-forming subunit beta (SUCLG2), transcript variant 1, mRNA; nuclear gene for mitochondrial product. (from RefSeq NM_001177599)|| succinate-CoA ligase GDP-forming subunit beta (SUCLG2), transcript variant 1, mRNA; nuclear gene for mitochondrial product. (from RefSeq NM_001177599)
SULT1B1	1324.4	-0.417951	0.186317	-2.24322	0.0248826	0.677753		SULT1B1		SULT1B1	(from UniProt D6RIA8)|| sulfotransferase family 1B member 1 (SULT1B1), mRNA. (from RefSeq NM_014465)
SUMO1	244.713	-0.101378	0.0435236	-2.32927	0.0198446	0.677753		SUMO1		SUMO1	small ubiquitin-like modifier 1 (from HGNC SUMO1)|| small ubiquitin like modifier 1 (SUMO1), transcript variant 7, non-coding RNA. (from RefSeq NR_163943)
SUN2	2263.96	0.113255	0.0418488	2.7063	0.00680369	0.643265		SUN2		SUN2	Sad1 and UNC84 domain containing 2 (from HGNC SUN2)
SUZ12P1	141.728	-0.115411	0.058188	-1.98341	0.0473217	0.718032		SUZ12P1		SUZ12P1	SUZ12 polycomb repressive complex 2 subunit pseudogene 1 (from HGNC SUZ12P1)
SWT1	537.76	-0.259978	0.106105	-2.45019	0.014278	0.676624		SWT1		SWT1	SWT1, RNA endoribonuclease homolog (from HGNC SWT1)|| SWT1 RNA endoribonuclease homolog (SWT1), transcript variant 1, mRNA. (from RefSeq NM_017673)
SYCP2	89.4353	-0.237892	0.103227	-2.30455	0.0211918	0.677753		SYCP2		SYCP2	synaptonemal complex protein 2 (from HGNC SYCP2)|| synaptonemal complex protein 2 (SYCP2), mRNA. (from RefSeq NM_014258)
SYK	1821.63	-0.149862	0.0667883	-2.24384	0.0248429	0.677753		SYK		SYK	spleen associated tyrosine kinase (from HGNC SYK)
SYT11	172.418	0.205506	0.0908912	2.26101	0.0237588	0.677753		SYT11		SYT11	synaptotagmin 11 (SYT11), mRNA. (from RefSeq NM_152280)|| synaptotagmin 11 (SYT11), mRNA. (from RefSeq NM_152280)
SYTL1	428.741	0.0753547	0.0336555	2.239	0.0251556	0.677753		SYTL1		SYTL1	synaptotagmin like 1 (from HGNC SYTL1)|| synaptotagmin like 1 (SYTL1), transcript variant 2, mRNA. (from RefSeq NM_032872)
SYTL2	227.069	0.329294	0.127221	2.58837	0.0096431	0.656144		SYTL2		SYTL2	synaptotagmin like 2 (SYTL2), transcript variant d, mRNA. (from RefSeq NM_206928)|| synaptotagmin like 2 (SYTL2), transcript variant c, mRNA. (from RefSeq NM_206927)
TAF12	122.042	-0.196424	0.0658803	-2.98152	0.00286818	0.643265		TAF12		TAF12	TATA-box binding protein associated factor 12 (from HGNC TAF12)|| TATA-box binding protein associated factor 12 (TAF12), transcript variant 2, mRNA. (from RefSeq NM_005644)
TAGLN	60.9688	-0.335215	0.113406	-2.95589	0.00311764	0.643265		TAGLN		TAGLN	transgelin (from HGNC TAGLN)
TAOK2	278.496	-0.0957173	0.04712	-2.03135	0.0422191	0.715095		TAOK2		TAOK2	TAO kinase 2 (from HGNC TAOK2)|| TAO kinase 2 (TAOK2), transcript variant 2, mRNA. (from RefSeq NM_004783)
TAPBP	5.63332	-0.432453	0.198341	-2.18035	0.0292314	0.688606		TAPBP		TAPBP	TAP binding protein (from HGNC TAPBP)
TAPT1-AS1	29.1904	-0.213925	0.097367	-2.1971	0.0280136	0.685009		TAPT1-AS1		TAPT1-AS1	TAPT1 antisense RNA 1 (head to head) (from HGNC TAPT1-AS1)|| TAPT1 antisense RNA 1 (head to head) (TAPT1-AS1), transcript variant 2, long non-coding RNA. (from RefSeq NR_027697)
TARP	86.0968	0.332691	0.138825	2.39649	0.0165532	0.677753		TARP		TARP	NA
TAS2R4	12.0557	0.319503	0.12367	2.58351	0.0097802	0.656144		TAS2R4		TAS2R4	taste 2 receptor member 4 (TAS2R4), mRNA. (from RefSeq NM_016944)|| taste 2 receptor member 4 (TAS2R4), mRNA. (from RefSeq NM_016944)
TATDN2	353.882	0.104925	0.0429329	2.44393	0.0145283	0.676624		TATDN2		TATDN2	TatD DNase domain containing 2 (from HGNC TATDN2)|| TatD DNase domain containing 2 (TATDN2), mRNA. (from RefSeq NM_014760)
TBC1D17	128.223	-0.168829	0.0752475	-2.24365	0.0248552	0.677753		TBC1D17		TBC1D17	TBC1 domain family member 17 (from HGNC TBC1D17)|| TBC1 domain family member 17 (TBC1D17), transcript variant 1, mRNA. (from RefSeq NM_024682)
TBC1D2	169.252	-0.185222	0.0755881	-2.45041	0.0142693	0.676624		TBC1D2		TBC1D2	TBC1 domain family member 2 (from HGNC TBC1D2)|| TBC1 domain family member 2 (TBC1D2), transcript variant 2, mRNA. (from RefSeq NM_018421)
TBC1D8	222.615	-0.341236	0.108606	-3.14196	0.00167822	0.643265		TBC1D8		TBC1D8	TBC1 domain family member 8 (from HGNC TBC1D8)|| TBC1 domain family member 8 (TBC1D8), transcript variant 2, mRNA. (from RefSeq NM_001102426)
TBCC	172.686	-0.108665	0.0521808	-2.08247	0.0372996	0.71042		TBCC		TBCC	tubulin folding cofactor C (TBCC), mRNA. (from RefSeq NM_003192)|| tubulin folding cofactor C (TBCC), mRNA. (from RefSeq NM_003192)
TBCD	138.067	0.118203	0.0595322	1.98554	0.0470847	0.718032		TBCD		TBCD	tubulin folding cofactor D (from HGNC TBCD)
TBX21	195.981	0.29356	0.1234	2.37894	0.0173627	0.677753		TBX21		TBX21	T-box 21 (from HGNC TBX21)|| T-box transcription factor 21 (TBX21), mRNA. (from RefSeq NM_013351)
TC2N	83.5612	0.368034	0.0979493	3.75739	0.000171697	0.391709		TC2N		TC2N	tandem C2 domains, nuclear (TC2N), transcript variant 4, mRNA. (from RefSeq NM_001289134)
TCN1	38.7097	-0.45655	0.217165	-2.10232	0.0355256	0.707035		TCN1		TCN1	transcobalamin 1 (from HGNC TCN1)|| transcobalamin 1 (TCN1), mRNA. (from RefSeq NM_001062)
TCN2	32.9472	-0.308618	0.131431	-2.34813	0.0188678	0.677753		TCN2		TCN2	transcobalamin 2 (from HGNC TCN2)|| transcobalamin 2 (TCN2), transcript variant 1, mRNA. (from RefSeq NM_000355)
TCTN3	68.2932	0.133473	0.0677364	1.97048	0.0487839	0.718275		TCTN3		TCTN3	tectonic family member 3 (from HGNC TCTN3)|| tectonic family member 3 (TCTN3), transcript variant 2, mRNA. (from RefSeq NM_001143973)
TDP1	115.642	0.129485	0.0646858	2.00176	0.0453108	0.71637		TDP1		TDP1	(from UniProt H0YJL7)|| tyrosyl-DNA phosphodiesterase 1 (TDP1), transcript variant 3, mRNA. (from RefSeq NM_001330205)
TDRKH	33.0312	0.311156	0.0821286	3.78864	0.000151473	0.383967		TDRKH		TDRKH	(from UniProt E9PQX4)|| tudor and KH domain containing (TDRKH), transcript variant 4, mRNA. (from RefSeq NM_001083964)
TEDC1	32.1256	-0.169802	0.072987	-2.32647	0.0199934	0.677753		TEDC1		TEDC1	tubulin epsilon and delta complex 1 (from HGNC TEDC1)|| tubulin epsilon and delta complex 1 (TEDC1), transcript variant 4, mRNA. (from RefSeq NM_001134877)
TEFM	40.7181	0.156323	0.0737865	2.11859	0.034125	0.705641		TEFM		TEFM	transcription elongation factor, mitochondrial (TEFM), mRNA; nuclear gene for mitochondrial product. (from RefSeq NM_024683)|| transcription elongation factor, mitochondrial (TEFM), mRNA; nuclear gene for mitochondrial product. (from RefSeq NM_024683)
TENT2	886.451	-0.0789917	0.0385828	-2.04733	0.040626	0.711899		TENT2		TENT2	TENT2 (from geneSymbol)
TEPSIN	198.281	-0.145515	0.0597866	-2.4339	0.0149371	0.676624		TEPSIN		TEPSIN	TEPSIN adaptor related protein complex 4 accessory protein (TEPSIN), transcript variant 1, mRNA. (from RefSeq NM_001363764)|| TEPSIN adaptor related protein complex 4 accessory protein (TEPSIN), transcript variant 2, mRNA. (from RefSeq NM_144679)
TES	540.675	0.0966361	0.0432886	2.23237	0.0255906	0.677753		TES		TES	testin LIM domain protein (from HGNC TES)|| testin LIM domain protein (TES), transcript variant 1, mRNA. (from RefSeq NM_015641)
TESK2	98.0284	-0.174068	0.0660196	-2.63661	0.00837388	0.643265		TESK2		TESK2	testis associated actin remodelling kinase 2 (from HGNC TESK2)|| testis associated actin remodelling kinase 2 (TESK2), transcript variant 1, mRNA. (from RefSeq NM_007170)
TESMIN	27.1745	-0.211193	0.0922212	-2.29007	0.0220172	0.677753		TESMIN		TESMIN	testis expressed metallothionein like protein (TESMIN), transcript variant 2, mRNA. (from RefSeq NM_001039656)|| testis expressed metallothionein like protein (TESMIN), transcript variant 1, mRNA. (from RefSeq NM_004923)
TET3	1074.47	-0.146239	0.0663089	-2.20542	0.0274243	0.682288		TET3		TET3	tet methylcytosine dioxygenase 3 (from HGNC TET3)|| tet methylcytosine dioxygenase 3 (TET3), transcript variant 1, mRNA. (from RefSeq NM_001287491)
TG	59.8306	-0.386374	0.150083	-2.57439	0.0100416	0.656144		TG		TG	thyroglobulin (from HGNC TG)|| thyroglobulin (TG), mRNA. (from RefSeq NM_003235)
TGDS	60.712	0.119074	0.0572513	2.07985	0.0375388	0.71042		TGDS		TGDS	TDP-glucose 4,6-dehydratase (from HGNC TGDS)
TGFBR3	370.196	0.329975	0.128447	2.56896	0.0102006	0.658146		TGFBR3		TGFBR3	transforming growth factor beta receptor 3 (from HGNC TGFBR3)|| transforming growth factor beta receptor 3 (TGFBR3), transcript variant 2, mRNA. (from RefSeq NM_001195683)
THBS3	126.899	-0.236099	0.0992415	-2.37903	0.0173582	0.677753		THBS3		THBS3	thrombospondin 3 (THBS3), transcript variant 4, non-coding RNA. (from RefSeq NR_045553)|| thrombospondin 3 (THBS3), transcript variant 1, mRNA. (from RefSeq NM_007112)
THRB	12.8139	-0.408398	0.195507	-2.08892	0.0367148	0.71042		THRB		THRB	thyroid hormone receptor beta (from HGNC THRB)|| thyroid hormone receptor beta (THRB), transcript variant 15, mRNA. (from RefSeq NM_001374824)
TIGD3	75.9857	-0.284311	0.118537	-2.39849	0.0164626	0.677753		TIGD3		TIGD3	tigger transposable element derived 3 (TIGD3), mRNA. (from RefSeq NM_145719)|| tigger transposable element derived 3 (TIGD3), mRNA. (from RefSeq NM_145719)
TIGIT	147.111	0.257309	0.126784	2.0295	0.0424071	0.715095		TIGIT		TIGIT	T cell immunoreceptor with Ig and ITIM domains (from HGNC TIGIT)|| T cell immunoreceptor with Ig and ITIM domains (TIGIT), mRNA. (from RefSeq NM_173799)
TK2	237.809	-0.160991	0.0679468	-2.36936	0.0178187	0.677753		TK2		TK2	thymidine kinase 2, mitochondrial (from HGNC TK2)|| thymidine kinase 2 (TK2), transcript variant 6, mRNA. (from RefSeq NM_001271935)
TLK2	405.986	-0.102559	0.0484073	-2.11867	0.0341182	0.705641		TLK2		TLK2	tousled like kinase 2 (from HGNC TLK2)|| tousled like kinase 2 (TLK2), transcript variant E, mRNA. (from RefSeq NM_001375269)
TLR2	2923.94	-0.591218	0.216264	-2.73378	0.00626122	0.643265		TLR2		TLR2	toll like receptor 2 (from HGNC TLR2)|| toll like receptor 2 (TLR2), transcript variant 3, mRNA. (from RefSeq NM_003264)
TLR4	3990.37	-0.39932	0.186403	-2.14224	0.0321739	0.702987		TLR4		TLR4	toll like receptor 4 (from HGNC TLR4)
TLR5	246.929	-0.452512	0.205626	-2.20066	0.0277604	0.684267		TLR5		TLR5	toll like receptor 5 (from HGNC TLR5)|| toll like receptor 5 (TLR5), mRNA. (from RefSeq NM_003268)
TMED10	818.091	0.084566	0.0426119	1.98456	0.0471933	0.718032		TMED10		TMED10	transmembrane p24 trafficking protein 10 (from HGNC TMED10)|| transmembrane p24 trafficking protein 10 (TMED10), mRNA. (from RefSeq NM_006827)
TMEM106B	393.385	0.122873	0.0596008	2.0616	0.0392457	0.71042		TMEM106B		TMEM106B	transmembrane protein 106B (from HGNC TMEM106B)|| transmembrane protein 106B (TMEM106B), transcript variant 1, mRNA. (from RefSeq NM_018374)
TMEM11	48.3891	-0.158314	0.0794162	-1.99347	0.0462096	0.718032		TMEM11		TMEM11	transmembrane protein 11 (from HGNC TMEM11)|| transmembrane protein 11 (TMEM11), transcript variant 2, non-coding RNA. (from RefSeq NR_024547)
[truncated: 26,922 more rows]

## Sheet: GO Cell Component
Functional Annotation Chart		GO CELL COMPONENT
Help and Manual
Current Gene List: List_1
Current Background: Homo sapiens
201 DAVID IDs
Options
[truncated: 26 more rows]

## Sheet: GO Mol Function
Functional Annotation Chart
[truncated: 19 more rows]

[truncated: 4 more sheets: Cytokine path, Func Annot Clustering, GO BIOL Process, NOTES]
