# Supplementary material for: RNAseq of INOCA patients identifies innate, invariant, and acquired immune changes: potential autoimmune microvascular dysfunction
Source: Front Cardiovasc Med. 2024 Jun 24;11:1385457. doi: 10.3389/fcvm.2024.1385457 (PMC11228317; doi:10.3389/fcvm.2024.1385457)
Supplement: Supplementary Data S2 — Cell-specific markers used, and their individual expression on control vs. INOCA. [file Table2.xlsx]

## Sheet: Table Generation
Gene	Gene description	Evidence	TAU score - Blood						Basophils	HDC	histidine decarboxylase	Detected in single	686.7	2147	0.98
TSACC	TSSK6 activating cochaperone	Evidence at protein level	0.79							CPA3	carboxypeptidase A3	Detected in single	1120	1540	0.97
PRSS3	Serine protease 3	Evidence at protein level	0.95							MS4A3	membrane spanning 4-domains A3	Detected in some	2692.2	1476	0.95
C8B	Complement C8 beta chain	Evidence at protein level	1							TPSAB1	tryptase alpha/beta 1	Detected in single	90	900	0.99
SCGB3A2	Secretoglobin family 3A member 2	Evidence at protein level	0.92							MS4A2	membrane spanning 4-domains A2	Detected in single	275.8	873	0.98
MS4A3	Membrane spanning 4-domains A3	Evidence at protein level	0.95							IL4	interleukin 4	Detected in single	476.8	862	0.98
TEX101	Testis expressed 101	Evidence at protein level	1							TRIM64B	tripartite motif containing 64B	Detected in single	83.9	839	1
PYGM	Glycogen phosphorylase, muscle associated	Evidence at protein level	0.91							GCSAML	germinal center associated signaling and motility like	Detected in single	228.8	670	0.96
KRT81	Keratin 81	Evidence at protein level	0.98							TEX101	testis expressed 101	Detected in single	55.7	557	1
TNNT3	Troponin T3, fast skeletal type	Evidence at protein level	0.98							CD200R1L	CD200 receptor 1 like	Detected in single	85.4	386	0.98
CACNG8	Calcium voltage-gated channel auxiliary subunit gamma 8	Evidence at protein level	0.93							SLC45A3	solute carrier family 45 member 3	Detected in single	40.6	382	0.99
KRT86	Keratin 86	Evidence at protein level	0.96							GATA2	GATA binding protein 2	Detected in some	567.4	361	0.97
TRIM64B	Tripartite motif containing 64B	Evidence at transcript level	1												#N/A
RBM44	RNA binding motif protein 44	Evidence at protein level	1							Gene					TAU score - Blood
CD200R1L	CD200 receptor 1 like	Evidence at protein level	0.98							Description					#N/A
CYP11A1	Cytochrome P450 family 11 subfamily A member 1	Evidence at protein level	0.98							Cell type distribution					#N/A
C10orf82	Chromosome 10 open reading frame 82	Evidence at protein level	1							nTPM					#N/A
ANO2	Anoctamin 2	Evidence at protein level	0.98							Specificity score					#N/A
DYDC1	DPY30 domain containing 1	Evidence at protein level	0.9						Neutrophils	PI3	peptidase inhibitor 3	Detected in some	1774.5	1026	0.97
MFSD2B	Major facilitator superfamily domain containing 2B	Evidence at protein level	0.92							CHI3L1	chitinase 3 like 1	Detected in single	472.1	494	0.97
BPIFC	BPI fold containing family C	Evidence at protein level	1							CXCL8	C-X-C motif chemokine ligand 8	Detected in some	439.6	408	0.98
WFDC11	WAP four-disulfide core domain 11	Evidence at transcript level	0.89							FCGR3B	Fc gamma receptor IIIb	Detected in many	6077.6	356	0.89
BCAN	Brevican	Evidence at protein level	0.98							ANXA3	annexin A3	Detected in single	208.7	328	0.96
SPATA4	Spermatogenesis associated 4	Evidence at protein level	0.92							TGM3	transglutaminase 3	Detected in single	30.4	295	1
CADM2	Cell adhesion molecule 2	Evidence at protein level	0.97							CXCL1	C-X-C motif chemokine ligand 1	Detected in single	47.5	244	0.99
CPO	Carboxypeptidase O	Evidence at protein level	0.99							BTNL3	butyrophilin like 3	Detected in single	22.4	207	0.99
NKAIN2	Sodium/potassium transporting ATPase interacting 2	Evidence at transcript level	1							C4BPA	complement component 4 binding protein alpha	Detected in single	29.6	137	0.99
RAD9B	RAD9 checkpoint clamp component B	Evidence at protein level	0.82							MMP9	matrix metallopeptidase 9	Detected in some	272.9	127	0.97
CMTM5	CKLF like MARVEL transmembrane domain containing 5	Evidence at protein level	0.86							MME	membrane metalloendopeptidase	Detected in some	139.9	123	0.98
PRG2	Proteoglycan 2, pro eosinophil major basic protein	Evidence at protein level	0.99							CXCL6	C-X-C motif chemokine ligand 6	Detected in single	10.4	105	1
DRC7	Dynein regulatory complex subunit 7	Evidence at protein level	0.95												#N/A
LEFTY1	Left-right determination factor 1	Evidence at protein level	0.97												#N/A
SPINK4	Serine peptidase inhibitor Kazal type 4	Evidence at protein level	0.96							Gene					TAU score - Blood
HGF	Hepatocyte growth factor	Evidence at protein level	0.8							Description					#N/A
SLC45A3	Solute carrier family 45 member 3	Evidence at protein level	0.99							Cell type distribution					#N/A
STAR	Steroidogenic acute regulatory protein	Evidence at protein level	0.9							nTPM					#N/A
FAM81B	Family with sequence similarity 81 member B	Evidence at protein level	0.98							Specificity score					#N/A
MYO15A	Myosin XVA	Evidence at protein level	0.89						Classical Monocytes	S1PR3	sphingosine-1-phosphate receptor 3	Detected in single	7	18	0.92
REXO5	RNA exonuclease 5	Evidence at protein level	0.9							RXFP2	relaxin family peptide receptor 2	Detected in single	1.7	10	0.97
RGS13	Regulator of G protein signaling 13	Evidence at protein level	0.99							CLEC5A	C-type lectin domain containing 5A	Detected in some	9.1	8	0.92
SV2C	Synaptic vesicle glycoprotein 2C	Evidence at protein level	0.97							CYP1B1	cytochrome P450 family 1 subfamily B member 1	Detected in many	157.2	7	0.82
PDLIM5	PDZ and LIM domain 5	Evidence at protein level	0.5							TDRD9	tudor domain containing 9	Detected in single	1.5	6	0.97
CRB1	Crumbs cell polarity complex component 1	Evidence at protein level	0.97							ALDH1A1	aldehyde dehydrogenase 1 family member A1	Detected in many	87.5	6	0.85
ODAPH	Odontogenesis associated phosphoprotein	Evidence at protein level	0.95							CCL8	C-C motif chemokine ligand 8	Detected in single	3.4	6	0.96
OR6K3	Olfactory receptor family 6 subfamily K member 3	Evidence at transcript level	0.92							NRG1	neuregulin 1	Detected in some	53.9	5	0.85
AKAP5	A-kinase anchoring protein 5	Evidence at protein level	0.91							ABCC6	ATP binding cassette subfamily C member 6	Detected in single	3.9	5	0.91
ALOX12B	Arachidonate 12-lipoxygenase, 12R type	Evidence at protein level	0.89							FXYD6	FXYD domain containing ion transport regulator 6	Detected in some	37.7	4	0.86
CTNNA2	Catenin alpha 2	Evidence at protein level	0.99												#N/A
HIPK2	Homeodomain interacting protein kinase 2	Evidence at protein level	0.82						Non-classical Monocytes	Gene	Description	Cell type distribution	nTPM	Specificity score	TAU score - Blood
KCNK16	Potassium two pore domain channel subfamily K member 16	Evidence at protein level	0.98							L1TD1	LINE1 type transposase domain containing 1	Detected in single	5.1	13	0.96
NRIP2	Nuclear receptor interacting protein 2	Evidence at protein level	0.79							LYPD2	LY6/PLAUR domain containing 2	Detected in some	442.4	13	0.88
RNF227	Ring finger protein 227	Evidence at transcript level	0.67							CKB	creatine kinase B	Detected in many	292.6	10	0.84
RNF32	Ring finger protein 32	Evidence at protein level	0.75							CTTNBP2	cortactin binding protein 2	Detected in single	7.9	9	0.97
SULT6B1	Sulfotransferase family 6B member 1	Evidence at transcript level	0.98							VMO1	vitelline membrane outer layer 1 homolog	Detected in some	112.2	9	0.91
ZFP57	ZFP57 zinc finger protein	Evidence at protein level	0.76							PAQR4	progestin and adipoQ receptor family member 4	Detected in single	3.6	8	0.91
CCNP	Cyclin P	Evidence at transcript level	1							PCDH12	protocadherin 12	Detected in single	4.7	8	0.95
ENPP2	Ectonucleotide pyrophosphatase/phosphodiesterase 2	Evidence at protein level	0.86							THAP10	THAP domain containing 10	Detected in single	4.2	7	0.9
SFN	Stratifin	Evidence at protein level	0.98							MRAS	muscle RAS oncogene homolog	Detected in some	25.3	6	0.89
SNORC	Secondary ossification center associated regulator of chondrocyte maturation	Evidence at protein level	0.99							GSTA4	glutathione S-transferase alpha 4	Detected in many	20.1	6	0.78
TEX30	Testis expressed 30	Evidence at protein level	0.55							ICAM4	intercellular adhesion molecule 4 (Landsteiner-Wiener blood group)	Detected in many	216.1	6	0.69
TREML1	Triggering receptor expressed on myeloid cells like 1	Evidence at protein level	0.84							PPM1N	protein phosphatase, Mg2+/Mn2+ dependent 1N (putative)	Detected in all	137.2	6	0.63
ABR	ABR activator of RhoGEF and GTPase	Evidence at protein level	0.9												#N/A
ADCY4	Adenylate cyclase 4	Evidence at protein level	0.96							Gene					TAU score - Blood
AK7	Adenylate kinase 7	Evidence at protein level	0.94							Description					#N/A
AKAP12	A-kinase anchoring protein 12	Evidence at protein level	0.99							Cell type distribution					#N/A
ANKRD28	Ankyrin repeat domain 28	Evidence at protein level	0.92							nTPM					#N/A
ARL5A	ADP ribosylation factor like GTPase 5A	Evidence at protein level	0.53							Specificity score					#N/A
ASAP2	ArfGAP with SH3 domain, ankyrin repeat and PH domain 2	Evidence at protein level	0.97						Myeloid DCs	XCR1	X-C motif chemokine receptor 1	Detected in single	2.3	24	0.99
ASPN	Asporin	Evidence at protein level	0.92							MRC1	mannose receptor C-type 1	Detected in single	4.8	16	0.97
ATL1	Atlastin GTPase 1	Evidence at protein level	0.82							CRIP3	cysteine rich protein 3	Detected in many	44.7	16	0.87
ATP10D	ATPase phospholipid transporting 10D (putative)	Evidence at protein level	0.76							CD1E	CD1e molecule	Detected in some	62.6	14	0.93
ATP9A	ATPase phospholipid transporting 9A (putative)	Evidence at protein level	0.92							HTR7	5-hydroxytryptamine receptor 7	Detected in single	1.4	12	0.96
BICC1	BicC family RNA binding protein 1	Evidence at protein level	0.92							CD207	CD207 molecule	Detected in single	1.1	12	0.98
BIRC6	Baculoviral IAP repeat containing 6	Evidence at protein level	0.67							CLEC10A	C-type lectin domain containing 10A	Detected in many	466.5	12	0.85
BTK	Bruton tyrosine kinase	Evidence at protein level	0.62							NDRG2	NDRG family member 2	Detected in many	204.5	11	0.66
C1orf198	Chromosome 1 open reading frame 198	Evidence at protein level	0.64							DEPTOR	DEP domain containing MTOR interacting protein	Detected in some	20.3	11	0.86
C1orf210	Chromosome 1 open reading frame 210	Evidence at protein level	0.95							EHF	ETS homologous factor	Detected in single	1.7	11	0.98
C1QTNF2	C1q and TNF related 2	Evidence at protein level	0.9							PKIB	cAMP-dependent protein kinase inhibitor beta	Detected in some	34.9	10	0.89
C20orf203	Chromosome 20 open reading frame 203	Evidence at transcript level	0.91							C19orf33	chromosome 19 open reading frame 33	Detected in many	22.3	10	0.8
C21orf58	Chromosome 21 open reading frame 58	Evidence at protein level	0.77												#N/A
C5orf22	Chromosome 5 open reading frame 22	Evidence at protein level	0.62						Plasmacytoid DCs	Gene	Description	Cell type distribution	nTPM	Specificity score	TAU score - Blood
CA8	Carbonic anhydrase 8	Evidence at protein level	0.96							LRRC26	leucine rich repeat containing 26	Detected in single	117.8	1179	0.99
CACNA1D	Calcium voltage-gated channel subunit alpha1 D	Evidence at protein level	0.97							TPM2	tropomyosin 2	Detected in single	399.5	811	0.97
CASK	Calcium/calmodulin dependent serine protein kinase	Evidence at protein level	0.78							ASIP	agouti signaling protein	Detected in single	125.9	340	0.98
CAV2	Caveolin 2	Evidence at protein level	0.97							KRT5	keratin 5	Detected in single	32.6	327	0.99
CCBE1	Collagen and calcium binding EGF domains 1	Evidence at protein level	0.89							GPM6B	glycoprotein M6B	Detected in single	78.2	230	0.96
CCDC113	Coiled-coil domain containing 113	Evidence at protein level	0.94							PTPRS	protein tyrosine phosphatase receptor type S	Detected in single	153.7	197	0.94
CCDC126	Coiled-coil domain containing 126	Evidence at protein level	0.52							SHD	Src homology 2 domain containing transforming protein D	Detected in single	17.8	179	1
CCDC181	Coiled-coil domain containing 181	Evidence at protein level	0.96							NTM	neurotrimin	Detected in single	17.5	175	1
CCDC61	Coiled-coil domain containing 61	Evidence at protein level	0.77							SCT	secretin	Detected in single	126.8	137	0.98
CCNA1	Cyclin A1	Evidence at protein level	0.99							KCNA5	potassium voltage-gated channel subfamily A member 5	Detected in single	12.2	122	1
CD200R1	CD200 receptor 1	Evidence at protein level	0.66							SCARA5	scavenger receptor class A member 5	Detected in single	21.1	121	0.99
CD244	CD244 molecule	Evidence at protein level	0.54							MYMX	myomixer, myoblast fusion factor	Detected in single	10.6	107	0.99
CDADC1	Cytidine and dCMP deaminase domain containing 1	Evidence at protein level	0.68												#N/A
CDC14B	Cell division cycle 14B	Evidence at protein level	0.8							Gene	Description	Cell type distribution	nTPM	Specificity score	TAU score - Blood
CDH20	Cadherin 20	Evidence at protein level	0.99						NK cells	COX6A2	cytochrome c oxidase subunit 6A2	Detected in single	15	151	1
CEMP1	Cementum protein 1	Evidence at protein level	0.95							ZMAT4	zinc finger matrin-type 4	Detected in single	8.6	86	1
CLINT1	Clathrin interactor 1	Evidence at protein level	0.4							KIR2DL4	killer cell immunoglobulin like receptor, two Ig domains and long cytoplasmic tail 4	Detected in single	8	80	1
CLU	Clusterin	Evidence at protein level	0.65							APOC2	apolipoprotein C2	Detected in single	3.2	29	0.99
CNRIP1	Cannabinoid receptor interacting protein 1	Evidence at protein level	0.98							BAALC	BAALC binder of MAP3K1 and KLF4	Detected in single	3.7	28	0.98
COLGALT2	Collagen beta(1-O)galactosyltransferase 2	Evidence at protein level	0.97							SERPINE1	serpin family E member 1	Detected in single	9.5	25	0.94
CPA3	Carboxypeptidase A3	Evidence at protein level	0.97							NFILZ	NFIL3 like basic leucine zipper	Detected in single	14.5	20	0.93
CRPPA	CDP-L-ribitol pyrophosphorylase A	Evidence at protein level	0.92							EXOC1L	exocyst complex component 1 like	Detected in single	1.9	20	1
CYP4F2	Cytochrome P450 family 4 subfamily F member 2	Evidence at protein level	0.99							RAMP1	receptor activity modifying protein 1	Detected in some	70.4	18	0.92
DCN	Decorin	Evidence at protein level	0.89							LGALS9B	galectin 9B	Detected in single	13.3	17	0.91
DCUN1D2	Defective in cullin neddylation 1 domain containing 2	Evidence at protein level	0.64							TRIM54	tripartite motif containing 54	Detected in single	3.6	17	0.98
DDTL	D-dopachrome tautomerase like	Evidence at transcript level	0.99							PRDM16	PR/SET domain 16	Detected in single	2.4	16	0.98
DENND11	DENN domain containing 11	Evidence at protein level	0.93												#N/A
DENND6A	DENN domain containing 6A	Evidence at protein level	0.67							Gene	Description	Cell lineage distribution	nTPM	Specificity score	TAU score - Blood
DNAH8	Dynein axonemal heavy chain 8	Evidence at protein level	0.97						Granulocytes	CPA3	carboxypeptidase A3	Detected in single	1120	5543	0.97
DSG2	Desmoglein 2	Evidence at protein level	0.94							MS4A3	membrane spanning 4-domains A3	Detected in single	2692.2	4500	0.95
DSG3	Desmoglein 3	Evidence at protein level	0.98							PI3	peptidase inhibitor 3	Detected in single	1774.5	4390	0.97
DUSP28	Dual specificity phosphatase 28	Evidence at protein level	0.66							GATA2	GATA binding protein 2	Detected in single	567.4	4016	0.97
E2F6	E2F transcription factor 6	Evidence at protein level	0.95							CLC	Charcot-Leyden crystal galectin	Detected in all	28919.8	2255	0.75
EDARADD	EDAR associated death domain	Evidence at protein level	0.78							HDC	histidine decarboxylase	Detected in single	686.7	2147	0.98
ELK4	ETS transcription factor ELK4	Evidence at protein level	0.72							GATA1	GATA binding protein 1	Detected in single	463.2	1843	0.92
ELP1	Elongator acetyltransferase complex subunit 1	Evidence at protein level	0.65							TCN1	transcobalamin 1	Detected in many	2379	1591	0.94
EME1	Essential meiotic structure-specific endonuclease 1	Evidence at protein level	0.97							RHEX	regulator of hemoglobinization and erythroid cell expansion	Detected in single	1318.2	1550	0.95
ENPP3	Ectonucleotide pyrophosphatase/phosphodiesterase 3	Evidence at protein level	0.98							MS4A2	membrane spanning 4-domains A2	Detected in single	275.8	1528	0.98
ENSG00000254979	Novel protein	Evidence at protein level	0.92							CXCL8	C-X-C motif chemokine ligand 8	Detected in single	439.6	1040	0.98
ENSG00000258465	Novel protein	Evidence at transcript level	0.96							CA4	carbonic anhydrase 4	Detected in single	100	1000	0.96
ENSG00000286190	Novel protein	Evidence at transcript level	0.94												#N/A
ERI2	ERI1 exoribonuclease family member 2	Evidence at protein level	0.8							Gene	Description	Cell lineage distribution	nTPM	Specificity score	TAU score - Blood
F2RL2	Coagulation factor II thrombin receptor like 2	Evidence at protein level	0.84						Monocytes	C1QC	complement C1q C chain	Detected in single	56.5	559	0.94
FANCC	FA complementation group C	Evidence at protein level	0.78							C1QB	complement C1q B chain	Detected in many	142.5	83	0.89
FBXO30	F-box protein 30	Evidence at protein level	0.74							C1QA	complement C1q A chain	Detected in many	227.9	59	0.87
FCER1A	Fc epsilon receptor Ia	Evidence at protein level	0.74							MERTK	MER proto-oncogene, tyrosine kinase	Detected in single	8.7	50	0.92
FIGN	Fidgetin, microtubule severing factor	Evidence at protein level	1							ENSG00000289692	novel protein	Detected in single	10.7	48	0.92
FNBP1L	Formin binding protein 1 like	Evidence at protein level	0.9							PGA5	pepsinogen A5	Detected in single	4.3	44	0.91
FRYL	FRY like transcription coactivator	Evidence at protein level	0.66							PCDH12	protocadherin 12	Detected in single	4.7	41	0.95
FSTL1	Follistatin like 1	Evidence at protein level	0.94							ALDH1A1	aldehyde dehydrogenase 1 family member A1	Detected in many	87.5	33	0.85
GATA2	GATA binding protein 2	Evidence at protein level	0.97							C2	complement C2	Detected in single	26.1	33	0.86
GATA6	GATA binding protein 6	Evidence at protein level	0.99							AVPR2	arginine vasopressin receptor 2	Detected in single	3.5	30	0.93
GCSAML	Germinal center associated signaling and motility like	Evidence at protein level	0.96							PGA4	pepsinogen A4	Detected in single	10.8	26	0.87
GNA14	G protein subunit alpha 14	Evidence at protein level	0.99							CTTNBP2	cortactin binding protein 2	Detected in single	7.9	26	0.97
GP1BA	Glycoprotein Ib platelet subunit alpha	Evidence at protein level	0.93												#N/A
GPR143	G protein-coupled receptor 143	Evidence at protein level	0.94							Gene	Description	Cell lineage distribution	nTPM	Specificity score	TAU score - Blood
GPR173	G protein-coupled receptor 173	Evidence at protein level	0.85						Dendritic Cells	LRRC26	leucine rich repeat containing 26	Detected in single	117.8	1179	0.99
GPRC5A	G protein-coupled receptor class C group 5 member A	Evidence at protein level	0.91							TPM2	tropomyosin 2	Detected in single	399.5	922	0.97
H2AC18	H2A clustered histone 18	Evidence at protein level	0.67							ASIP	agouti signaling protein	Detected in single	125.9	340	0.98
H4C11	H4 clustered histone 11	Evidence at protein level	0.57							KRT5	keratin 5	Detected in single	32.6	327	0.99
HACL1	2-hydroxyacyl-CoA lyase 1	Evidence at protein level	0.41							GPM6B	glycoprotein M6B	Detected in single	78.2	313	0.96
HDC	Histidine decarboxylase	Evidence at protein level	0.98							TNFRSF21	TNF receptor superfamily member 21	Detected in single	69.3	302	0.96
HPGDS	Hematopoietic prostaglandin D synthase	Evidence at protein level	0.97							SCARA5	scavenger receptor class A member 5	Detected in single	21.1	212	0.99
IFFO2	Intermediate filament family orphan 2	Evidence at protein level	0.9							PTPRS	protein tyrosine phosphatase receptor type S	Detected in single	153.7	197	0.94
IL17B	Interleukin 17B	Evidence at protein level	0.99							SHD	Src homology 2 domain containing transforming protein D	Detected in single	17.8	179	1
IL3RA	Interleukin 3 receptor subunit alpha	Evidence at protein level	0.74							NTM	neurotrimin	Detected in single	17.5	175	1
IL4	Interleukin 4	Evidence at protein level	0.98							SCT	secretin	Detected in single	126.8	137	0.98
INPP5A	Inositol polyphosphate-5-phosphatase A	Evidence at protein level	0.93							KCNA5	potassium voltage-gated channel subfamily A member 5	Detected in single	12.2	122	1
IRGM	Immunity related GTPase M	Evidence at protein level	0.85												#N/A
ITGA2B	Integrin subunit alpha 2b	Evidence at protein level	0.89							Gene	Description	Cell lineage distribution	nTPM	Specificity score	TAU score - Blood
ITGB8	Integrin subunit beta 8	Evidence at protein level	0.99						B-cells	VPREB3	V-set pre-B cell surrogate light chain 3	Detected in many	807.5	730	0.86
KIF21B	Kinesin family member 21B	Evidence at protein level	0.78							ENSG00000275063		Detected in single	404.4	447	0.88
KIF24	Kinesin family member 24	Evidence at protein level	0.95							ENSG00000277856		Detected in single	34.5	345	0.91
KIF3A	Kinesin family member 3A	Evidence at protein level	0.65							COL19A1	collagen type XIX alpha 1 chain	Detected in single	32	299	0.94
KLF5	KLF transcription factor 5	Evidence at protein level	0.97							IGLL5	immunoglobulin lambda like polypeptide 5	Detected in many	619.6	247	0.86
KRT18	Keratin 18	Evidence at protein level	0.75							ENSG00000277836		Detected in single	17.7	178	0.92
LANCL3	LanC like family member 3	Evidence at protein level	0.88							WNT16	Wnt family member 16	Detected in single	15.6	146	0.93
LDLR	Low density lipoprotein receptor	Evidence at protein level	0.75							KLHL14	kelch like family member 14	Detected in single	10.6	106	0.94
LIMS4	LIM zinc finger domain containing 4	Evidence at protein level	0.88							MS4A1	membrane spanning 4-domains A1	Detected in many	630	96	0.79
LMBRD2	LMBR1 domain containing 2	Evidence at protein level	0.73							CPNE5	copine 5	Detected in single	51.7	93	0.9
LPAR4	Lysophosphatidic acid receptor 4	Evidence at protein level	0.79							CD19	CD19 molecule	Detected in many	172.5	90	0.87
LRP12	LDL receptor related protein 12	Evidence at protein level	0.89							STEAP1B	STEAP family member 1B	Detected in single	8.4	85	0.94
LTBP1	Latent transforming growth factor beta binding protein 1	Evidence at protein level	0.91												#N/A
LUM	Lumican	Evidence at protein level	1							Gene	Description	Cell type distribution	nTPM	Specificity score	TAU score - Blood
LYPD6B	LY6/PLAUR domain containing 6B	Evidence at protein level	0.94						Naïve B-Cells	GPR17	G protein-coupled receptor 17	Detected in single	1.9	19	0.99
MACIR	Macrophage immunometabolism regulator	Evidence at protein level	0.59							KCNG1	potassium voltage-gated channel modifier subfamily G member 1	Detected in single	7.1	18	0.98
MAF	MAF bZIP transcription factor	Evidence at protein level	0.83							DSP	desmoplakin	Detected in single	2.3	16	0.99
MAP7D2	MAP7 domain containing 2	Evidence at protein level	0.97							APBB2	amyloid beta precursor protein binding family B member 2	Detected in single	5.5	16	0.95
MAPK9	Mitogen-activated protein kinase 9	Evidence at protein level	0.72							JSRP1	junctional sarcoplasmic reticulum protein 1	Detected in single	2.7	10	0.96
MICAL3	Microtubule associated monooxygenase, calponin and LIM domain containing 3	Evidence at protein level	0.85							SLC26A4	solute carrier family 26 member 4	Detected in single	1	8	0.95
MS4A2	Membrane spanning 4-domains A2	Evidence at protein level	0.98							TUBB3	tubulin beta 3 class III	Detected in single	2.5	8	0.96
MS4A4E	Membrane spanning 4-domains A4E	Evidence at protein level	0.79							CCN2	cellular communication network factor 2	Detected in some	8.1	7	0.97
MT-ATP8	Mitochondrially encoded ATP synthase membrane subunit 8	Evidence at protein level	0.23							AKAP6	A-kinase anchoring protein 6	Detected in single	3.4	6	0.88
MT-ND2	Mitochondrially encoded NADH:ubiquinone oxidoreductase core subunit 2	Evidence at protein level	0.27							SLC2A5	solute carrier family 2 member 5	Detected in some	23.3	5	0.83
MTARC2	Mitochondrial amidoxime reducing component 2	Evidence at protein level	0.96							H4C4	H4 clustered histone 4	Detected in single	3.5	4	0.86
NALCN	Sodium leak channel, non-selective	Evidence at protein level	0.85							DBNDD1	dysbindin domain containing 1	Detected in some	12.9	4	0.89
NCBP2L	Nuclear cap binding protein subunit 2 like	Evidence at transcript level	0.99												#N/A
NLK	Nemo like kinase	Evidence at protein level	0.9							Gene	Description	Cell type distribution	nTPM	Specificity score	TAU score - Blood
NRIP3	Nuclear receptor interacting protein 3	Evidence at protein level	0.9						Memory B-Cells	TAS1R3	taste 1 receptor member 3	Detected in single	1.6	17	0.99
NTRK1	Neurotrophic receptor tyrosine kinase 1	Evidence at protein level	0.98							ARL14	ADP ribosylation factor like GTPase 14	Detected in single	1.8	15	0.99
NUPR1	Nuclear protein 1, transcriptional regulator	Evidence at protein level	0.85							APOD	apolipoprotein D	Detected in single	5	14	0.96
OOSP3	Oocyte secreted protein family member 3	Evidence at transcript level	0.99							RASSF6	Ras association domain family member 6	Detected in single	2.7	8	0.96
OOSP4A	Oocyte secreted protein family member 4A	Evidence at protein level	0.99							IL5	interleukin 5	Detected in single	1.4	8	0.98
OR14L1P	Olfactory receptor family 14 subfamily L member 1 pseudogene	Evidence at transcript level	1							DKKL1	dickkopf like acrosomal protein 1	Detected in single	1.7	6	0.98
OR2A4	Olfactory receptor family 2 subfamily A member 4	Evidence at transcript level	0.96							H3C7	H3 clustered histone 7	Detected in single	1.8	5	0.92
OR2A7	Olfactory receptor family 2 subfamily A member 7	Evidence at transcript level	0.87							SPACA3	sperm acrosome associated 3	Detected in single	1.2	5	0.96
OR2C3	Olfactory receptor family 2 subfamily C member 3	Evidence at protein level	0.96							SLC16A4	solute carrier family 16 member 4	Detected in single	1.5	4	0.88
OR2I1P	Olfactory receptor family 2 subfamily I member 1 pseudogene	Evidence at transcript level	1							NTNG1	netrin G1	Detected in single	1.1	4	0.88
OR52N2	Olfactory receptor family 52 subfamily N member 2	Evidence at transcript level	0.99							PCDHGA12	protocadherin gamma subfamily A, 12	Detected in single	1.2	4	0.96
OR6K6	Olfactory receptor family 6 subfamily K member 6	Evidence at transcript level	1												#N/A
OR6N1	Olfactory receptor family 6 subfamily N member 1	Evidence at transcript level	0.99							Gene	Description	Cell lineage distribution	nTPM	Specificity score	TAU score - Blood
OSBPL1A	Oxysterol binding protein like 1A	Evidence at protein level	0.84						T-cells	FANK1	fibronectin type III and ankyrin repeat domains 1	Detected in single	61.4	614	0.96
PARD3	Par-3 family cell polarity regulator	Evidence at protein level	0.97							CTLA4	cytotoxic T-lymphocyte associated protein 4	Detected in single	42.6	427	0.92
PERP	P53 apoptosis effector related to PMP22	Evidence at protein level	0.78							FOXP3	forkhead box P3	Detected in single	52	360	0.94
PLD3	Phospholipase D family member 3	Evidence at protein level	0.42							ELOVL4	ELOVL fatty acid elongase 4	Detected in single	23.8	238	0.88
PLEKHA5	Pleckstrin homology domain containing A5	Evidence at protein level	0.78							PRSS35	serine protease 35	Detected in single	19.5	196	0.95
PMM2	Phosphomannomutase 2	Evidence at protein level	0.55							CD248	CD248 molecule	Detected in single	21.9	145	0.91
PRC1	Protein regulator of cytokinesis 1	Evidence at protein level	0.78							NEFL	neurofilament light chain	Detected in single	11.2	113	0.92
PRELID2	PRELI domain containing 2	Evidence at protein level	0.75							CPA5	carboxypeptidase A5	Detected in single	56.6	101	0.81
PRKG1	Protein kinase cGMP-dependent 1	Evidence at protein level	0.97							REG4	regenerating family member 4	Detected in single	24.7	100	0.93
PRNP	Prion protein	Evidence at protein level	0.46							TMEM171	transmembrane protein 171	Detected in single	24.1	89	0.9
PTGER3	Prostaglandin E receptor 3	Evidence at protein level	0.99							PMCH	pro-melanin concentrating hormone	Detected in single	9.6	86	0.98
PTGES	Prostaglandin E synthase	Evidence at protein level	0.93							THEMIS	thymocyte selection associated	Detected in single	57	83	0.67
PTMS	Parathymosin	Evidence at protein level	0.86												#N/A
RAVER2	Ribonucleoprotein, PTB binding 2	Evidence at protein level	0.95							Gene	Description	Cell type distribution	nTPM	Specificity score	TAU score - Blood
RHEX	Regulator of hemoglobinization and erythroid cell expansion	Evidence at protein level	0.95						T-regs	ENSG00000290184	novel protein	Detected in single	2	17	0.99
RUSC2	RUN and SH3 domain containing 2	Evidence at protein level	0.94							FANK1	fibronectin type III and ankyrin repeat domains 1	Detected in some	61.4	16	0.96
RYR3	Ryanodine receptor 3	Evidence at protein level	0.99							SEMA3G	semaphorin 3G	Detected in single	1.4	15	0.99
SAMD13	Sterile alpha motif domain containing 13	Evidence at protein level	0.9							FOXP3	forkhead box P3	Detected in some	52	11	0.94
SCCPDH	Saccharopine dehydrogenase (putative)	Evidence at protein level	0.59							HACD1	3-hydroxyacyl-CoA dehydratase 1	Detected in many	55.9	11	0.79
SELENOK	Selenoprotein K	Evidence at protein level	0.38							ACTG2	actin gamma 2, smooth muscle	Detected in single	8.6	11	0.85
SEMA3C	Semaphorin 3C	Evidence at protein level	0.85							PMCH	pro-melanin concentrating hormone	Detected in some	9.6	10	0.98
SGSM2	Small G protein signaling modulator 2	Evidence at protein level	0.8							BOLL	boule homolog, RNA binding protein	Detected in single	1.5	10	0.96
SH3BGRL2	SH3 domain binding glutamate rich protein like 2	Evidence at protein level	0.87							TRIM16	tripartite motif containing 16	Detected in many	44.9	9	0.76
SHB	SH2 domain containing adaptor protein B	Evidence at protein level	1							OGN	osteoglycin	Detected in single	1.7	9	0.94
SLC10A3	Solute carrier family 10 member 3	Evidence at protein level	0.61							DUSP4	dual specificity phosphatase 4	Detected in single	6.8	9	0.96
SLC18A2	Solute carrier family 18 member A2	Evidence at protein level	0.94							RTKN2	rhotekin 2	Detected in some	16.7	8	0.92
SLC25A51	Solute carrier family 25 member 51	Evidence at protein level	0.64												#N/A
SLC26A1	Solute carrier family 26 member 1	Evidence at protein level	0.85						gd	Gene	Description	Cell type distribution	nTPM	Specificity score	TAU score - Blood
SLC27A2	Solute carrier family 27 member 2	Evidence at protein level	0.91							TMEM132C	transmembrane protein 132C	Detected in single	1.8	19	0.99
SLC2A10	Solute carrier family 2 member 10	Evidence at protein level	0.98							GSC	goosecoid homeobox	Detected in single	3.7	8	0.93
SMPDL3A	Sphingomyelin phosphodiesterase acid like 3A	Evidence at protein level	0.89							LIM2	lens intrinsic membrane protein 2	Detected in some	11.3	7	0.9
SNCAIP	Synuclein alpha interacting protein	Evidence at protein level	0.97							KIR3DL1	killer cell immunoglobulin like receptor, three Ig domains and long cytoplasmic tail 1	Detected in single	1.8	5	0.95
SOCS2	Suppressor of cytokine signaling 2	Evidence at protein level	0.61							BNC2	basonuclin 2	Detected in single	2.5	5	0.91
SORBS1	Sorbin and SH3 domain containing 1	Evidence at protein level	0.89							TARP	TCR gamma alternate reading frame protein	Detected in many	1208.2	5	0.69
SPART	Spartin	Evidence at protein level	0.45												#N/A
SYTL3	Synaptotagmin like 3	Evidence at protein level	0.58						MAIT	Gene	Description	Cell type distribution	nTPM	Specificity score	TAU score - Blood
TACR1	Tachykinin receptor 1	Evidence at protein level	1							NTN4	netrin 4	Detected in single	1.6	12	0.98
TCN1	Transcobalamin 1	Evidence at protein level	0.94							PRSS35	serine protease 35	Detected in some	19.5	9	0.95
TFDP1	Transcription factor Dp-1	Evidence at protein level	0.55							IL23R	interleukin 23 receptor	Detected in some	24.1	9	0.92
TGFB1I1	Transforming growth factor beta 1 induced transcript 1	Evidence at protein level	0.87							TPBG	trophoblast glycoprotein	Detected in single	1.4	8	0.98
THSD7A	Thrombospondin type 1 domain containing 7A	Evidence at protein level	1							SLC4A10	solute carrier family 4 member 10	Detected in some	63.4	8	0.92
TIGD2	Tigger transposable element derived 2	Evidence at protein level	0.72							ITPKA	inositol-trisphosphate 3-kinase A	Detected in single	1.4	8	0.97
TIMM22	Translocase of inner mitochondrial membrane 22	Evidence at protein level	1							ME1	malic enzyme 1	Detected in some	16	7	0.92
TLDC2	TBC/LysM-associated domain containing 2	Evidence at protein level	0.8							COLQ	collagen like tail subunit of asymmetric acetylcholinesterase	Detected in some	61	6	0.84
TMEM106A	Transmembrane protein 106A	Evidence at protein level	0.63							TSPAN15	tetraspanin 15	Detected in many	19.5	6	0.85
TMEM255B	Transmembrane protein 255B	Evidence at protein level	0.82							CYP27B1	cytochrome P450 family 27 subfamily B member 1	Detected in single	1.2	6	0.95
TMPRSS4	Transmembrane serine protease 4	Evidence at protein level	0.93							ELOVL4	ELOVL fatty acid elongase 4	Detected in some	23.8	6	0.88
TNRC6C	Trinucleotide repeat containing adaptor 6C	Evidence at protein level	0.75							ROR2	receptor tyrosine kinase like orphan receptor 2	Detected in single	1	6	0.97
TOGARAM1	TOG array regulator of axonemal microtubules 1	Evidence at protein level	0.76												#N/A
TPSAB1	Tryptase alpha/beta 1	Evidence at protein level	0.99							Gene	Description	Cell type distribution	nTPM	Specificity score	TAU score - Blood
TPSB2	Tryptase beta 2	Evidence at protein level	1							FHIT	fragile histidine triad diadenosine triphosphatase	Detected in many	87.9	4	0.62
TPSD1	Tryptase delta 1	Evidence at protein level	1							Gene	Description	Cell type distribution	nTPM	Specificity score	TAU score - Blood
TRIM49D1	Tripartite motif containing 49D1	Evidence at protein level	0.94						Naïve CD8	CFAP97D2	CFAP97 domain containing 2	Detected in single	4	13	0.97
TRIM49D2	Tripartite motif containing 49D2	Evidence at protein level	1							CD248	CD248 molecule	Detected in some	21.9	7	0.91
TRIM51	Tripartite motif-containing 51	Evidence at protein level	1							MXRA8	matrix remodeling associated 8	Detected in single	6.4	7	0.97
TUBA3FP	Tubulin alpha 3f pseudogene	Evidence at transcript level	0.79							ZCCHC12	zinc finger CCHC-type containing 12	Detected in single	1.2	6	0.96
UBN2	Ubinuclein 2	Evidence at protein level	0.84							NRCAM	neuronal cell adhesion molecule	Detected in single	2.1	6	0.96
UBQLN4	Ubiquilin 4	Evidence at protein level	0.73							REG4	regenerating family member 4	Detected in some	24.7	6	0.93
USP49	Ubiquitin specific peptidase 49	Evidence at protein level	0.81							SFRP5	secreted frizzled related protein 5	Detected in single	3.6	4	0.96
VAT1	Vesicle amine transport 1	Evidence at protein level	0.44							MT3	metallothionein 3	Detected in some	5	4	0.92
VWA5A	Von Willebrand factor A domain containing 5A	Evidence at protein level	0.58
WDR35	WD repeat domain 35	Evidence at protein level	0.8
YES1	YES proto-oncogene 1, Src family tyrosine kinase	Evidence at protein level	0.86
YRDC	YrdC N6-threonylcarbamoyltransferase domain containing	Evidence at protein level	0.77
ZC3H12C	Zinc finger CCCH-type containing 12C	Evidence at protein level	0.99
ZC3HAV1L	Zinc finger CCCH-type containing, antiviral 1 like	Evidence at protein level	0.89
ZNF12	Zinc finger protein 12	Evidence at protein level	0.7
ZNF440	Zinc finger protein 440	Evidence at protein level	0.65
ZSCAN31	Zinc finger and SCAN domain containing 31	Evidence at protein level	0.8
Gene	Gene description	Evidence	TAU score - Blood
CMTM2	CKLF like MARVEL transmembrane domain containing 2	Evidence at protein level	0.92
SLC22A1	Solute carrier family 22 member 1	Evidence at protein level	0.95
ORM2	Orosomucoid 2	Evidence at protein level	0.98
ORM1	Orosomucoid 1	Evidence at protein level	0.96
ERVH48-1	Endogenous retrovirus group 48 member 1	Evidence at protein level	0.93
BTNL3	Butyrophilin like 3	Evidence at protein level	0.99
DEFA3	Defensin alpha 3	Evidence at protein level	0.82
DEFA4	Defensin alpha 4	Evidence at protein level	0.94
ENSG00000289715	Novel protein	Evidence at transcript level	1
FANCD2OS	FANCD2 opposite strand	Evidence at transcript level	0.83
PRTN3	Proteinase 3	Evidence at protein level	0.97
AZU1	Azurocidin 1	Evidence at protein level	0.96
TEX54	Testis expressed 54	Evidence at protein level	0.61
DEFA1	Defensin alpha 1	Evidence at protein level	0.78
LRG1	Leucine rich alpha-2-glycoprotein 1	Evidence at protein level	0.88
ASPRV1	Aspartic peptidase retroviral like 1	Evidence at protein level	0.86
BTNL8	Butyrophilin like 8	Evidence at protein level	0.94
MAK	Male germ cell associated kinase	Evidence at protein level	0.84
BMX	BMX non-receptor tyrosine kinase	Evidence at protein level	0.99
MMP9	Matrix metallopeptidase 9	Evidence at protein level	0.97
C4BPA	Complement component 4 binding protein alpha	Evidence at protein level	0.99
CDH17	Cadherin 17	Evidence at protein level	0.86
PF4	Platelet factor 4	Evidence at protein level	0.91
AQP9	Aquaporin 9	Evidence at protein level	0.86
TP53INP2	Tumor protein p53 inducible nuclear protein 2	Evidence at protein level	0.93
CEACAM3	CEA cell adhesion molecule 3	Evidence at protein level	0.87
SLC26A8	Solute carrier family 26 member 8	Evidence at protein level	0.98
TEKT2	Tektin 2	Evidence at protein level	1
ADARB2	Adenosine deaminase RNA specific B2 (inactive)	Evidence at protein level	0.92
CNTNAP3C	Contactin associated protein family member 3C	Evidence at transcript level	0.98
HGD	Homogentisate 1,2-dioxygenase	Evidence at protein level	0.92
TGM3	Transglutaminase 3	Evidence at protein level	1
ATP13A5	ATPase 13A5	Evidence at protein level	0.91
CACNB4	Calcium voltage-gated channel auxiliary subunit beta 4	Evidence at protein level	0.9
CXCL8	C-X-C motif chemokine ligand 8	Evidence at protein level	0.98
H1-6	H1.6 linker histone, cluster member	Evidence at protein level	0.98
RPS4Y2	Ribosomal protein S4 Y-linked 2	Evidence at protein level	0.95
SLPI	Secretory leukocyte peptidase inhibitor	Evidence at protein level	0.92
TNFAIP6	TNF alpha induced protein 6	Evidence at protein level	0.93
ANKRD34B	Ankyrin repeat domain 34B	Evidence at protein level	0.96
ANPEP	Alanyl aminopeptidase, membrane	Evidence at protein level	0.73
CSNK1A1L	Casein kinase 1 alpha 1 like	Evidence at protein level	0.94
CYP4F3	Cytochrome P450 family 4 subfamily F member 3	Evidence at protein level	0.97
DRC1	Dynein regulatory complex subunit 1	Evidence at protein level	1
DYNLT4	Dynein light chain Tctex-type 4	Evidence at protein level	0.97
NECAB2	N-terminal EF-hand calcium binding protein 2	Evidence at protein level	0.99
SHOC1	Shortage in chiasmata 1	Evidence at protein level	0.95
TMEM272	Transmembrane protein 272	Evidence at transcript level	0.99
CCDC153	Coiled-coil domain containing 153	Evidence at protein level	0.8
CFAP92	Cilia and flagella associated protein 92 (putative)	Evidence at protein level	0.89
CXCL6	C-X-C motif chemokine ligand 6	Evidence at protein level	1
ENSG00000285938	BCL6 antisense 1	Evidence at transcript level	0.9
IGSF23	Immunoglobulin superfamily member 23	Evidence at transcript level	0.96
KCNJ16	Potassium inwardly rectifying channel subfamily J member 16	Evidence at protein level	0.81
LRRK2	Leucine rich repeat kinase 2	Evidence at protein level	0.84
OTX1	Orthodenticle homeobox 1	Evidence at protein level	1
PHF24	PHD finger protein 24	Evidence at protein level	1
TMEM252	Transmembrane protein 252	Evidence at protein level	0.97
AP5B1	Adaptor related protein complex 5 subunit beta 1	Evidence at protein level	0.86
ARG1	Arginase 1	Evidence at protein level	0.91
ARHGAP28	Rho GTPase activating protein 28	Evidence at protein level	0.89
CBS	Cystathionine beta-synthase	Evidence at protein level	0.99
H4C2	H4 clustered histone 2	Evidence at protein level	0.75
MNDA	Myeloid cell nuclear differentiation antigen	Evidence at protein level	0.61
NTNG2	Netrin G2	Evidence at protein level	0.94
PI3	Peptidase inhibitor 3	Evidence at protein level	0.97
AATK	Apoptosis associated tyrosine kinase	Evidence at protein level	0.97
ABTB1	Ankyrin repeat and BTB domain containing 1	Evidence at protein level	0.49
ACSL1	Acyl-CoA synthetase long chain family member 1	Evidence at protein level	0.67
ADM	Adrenomedullin	Evidence at protein level	0.9
ALDH1A2	Aldehyde dehydrogenase 1 family member A2	Evidence at protein level	0.97
ALPL	Alkaline phosphatase, biomineralization associated	Evidence at protein level	0.96
ANGPT1	Angiopoietin 1	Evidence at protein level	0.91
ANKUB1	Ankyrin repeat and ubiquitin domain containing 1	Evidence at transcript level	0.92
ANXA3	Annexin A3	Evidence at protein level	0.96
AOC2	Amine oxidase copper containing 2	Evidence at protein level	0.96
ASF1B	Anti-silencing function 1B histone chaperone	Evidence at protein level	0.73
ATG2A	Autophagy related 2A	Evidence at protein level	0.65
ATP23	ATP23 metallopeptidase and ATP synthase assembly factor homolog	Evidence at protein level	0.82
AVIL	Advillin	Evidence at protein level	0.84
B3GNT5	UDP-GlcNAc:betaGal beta-1,3-N-acetylglucosaminyltransferase 5	Evidence at protein level	0.92
B3GNTL1	UDP-GlcNAc:betaGal beta-1,3-N-acetylglucosaminyltransferase like 1	Evidence at protein level	0.71
BASP1	Brain abundant membrane attached signal protein 1	Evidence at protein level	0.79
BEST1	Bestrophin 1	Evidence at protein level	0.8
C17orf107	Chromosome 17 open reading frame 107	Evidence at protein level	0.93
C3orf62	Chromosome 3 open reading frame 62	Evidence at protein level	0.75
CA4	Carbonic anhydrase 4	Evidence at protein level	0.96
CALD1	Caldesmon 1	Evidence at protein level	0.93
CD177	CD177 molecule	Evidence at protein level	0.95
CD300LD	CD300 molecule like family member d	Evidence at protein level	0.84
CFAP58	Cilia and flagella associated protein 58	Evidence at protein level	0.98
CFLAR	CASP8 and FADD like apoptosis regulator	Evidence at protein level	0.36
CHI3L1	Chitinase 3 like 1	Evidence at protein level	0.97
CNTNAP3	Contactin associated protein family member 3	Evidence at protein level	0.97
CNTNAP3B	Contactin associated protein family member 3B	Evidence at protein level	0.99
CREB5	CAMP responsive element binding protein 5	Evidence at protein level	0.85
CRISPLD2	Cysteine rich secretory protein LCCL domain containing 2	Evidence at protein level	0.87
CSAD	Cysteine sulfinic acid decarboxylase	Evidence at protein level	0.66
CSF3R	Colony stimulating factor 3 receptor	Evidence at protein level	0.77
CXCL1	C-X-C motif chemokine ligand 1	Evidence at protein level	0.99
CXCR1	C-X-C motif chemokine receptor 1	Evidence at protein level	0.82
CXCR2	C-X-C motif chemokine receptor 2	Evidence at protein level	0.74
CYSTM1	Cysteine rich transmembrane module containing 1	Evidence at protein level	0.54
DHRS13	Dehydrogenase/reductase 13	Evidence at protein level	0.49
DHX34	DExH-box helicase 34	Evidence at protein level	0.7
DNAJC25-GNG10	DNAJC25-GNG10 readthrough	Evidence at transcript level	0.66
DUSP1	Dual specificity phosphatase 1	Evidence at protein level	0.43
DUSP13	Dual specificity phosphatase 13	Evidence at protein level	1
DYSF	Dysferlin	Evidence at protein level	0.86
EGLN1	Egl-9 family hypoxia inducible factor 1	Evidence at protein level	0.77
ELAPOR1	Endosome-lysosome associated apoptosis and autophagy regulator 1	Evidence at protein level	0.8
ENSG00000188897	Novel lipoprotein amino terminal region containing protein	Evidence at transcript level	0.97
ENSG00000280778	Novel protein, lncRNA-POLR3GL readthrough	Evidence at transcript level	0.99
ENSG00000284956	Novel protein	Evidence at transcript level	0.91
ENSG00000288715	Novel protein	Evidence at transcript level	1
ENSG00000289768	Novel protein similar to Fc fragment of IgG, low affinity III, receptor (CD16a) proteins	Evidence at transcript level	0.86
FAM174A	Family with sequence similarity 174 member A	Evidence at protein level	0.58
FAM53C	Family with sequence similarity 53 member C	Evidence at protein level	0.61
FCGR2A	Fc gamma receptor IIa	Evidence at protein level	0.69
FCGR3B	Fc gamma receptor IIIb	Evidence at protein level	0.89
FOS	Fos proto-oncogene, AP-1 transcription factor subunit	Evidence at protein level	0.73
FPR1	Formyl peptide receptor 1	Evidence at protein level	0.68
FPR2	Formyl peptide receptor 2	Evidence at protein level	0.78
G0S2	G0/G1 switch 2	Evidence at protein level	0.94
GALNT14	Polypeptide N-acetylgalactosaminyltransferase 14	Evidence at protein level	0.98
GK	Glycerol kinase	Evidence at protein level	0.66
GLT1D1	Glycosyltransferase 1 domain containing 1	Evidence at protein level	0.88
GNG10	G protein subunit gamma 10	Evidence at protein level	0.47
GPX3	Glutathione peroxidase 3	Evidence at protein level	0.89
H2AC19	H2A clustered histone 19	Evidence at protein level	0.44
H2BC11	H2B clustered histone 11	Evidence at protein level	0.7
H2BC18	H2B clustered histone 18	Evidence at protein level	0.76
H2BC4	H2B clustered histone 4	Evidence at protein level	0.58
H3-7	H3.7 histone (putative)	Evidence at protein level	0.84
HCAR2	Hydroxycarboxylic acid receptor 2	Evidence at protein level	0.85
HDAC7	Histone deacetylase 7	Evidence at protein level	0.75
HEY1	Hes related family bHLH transcription factor with YRPW motif 1	Evidence at protein level	0.96
HSPA6	Heat shock protein family A (Hsp70) member 6	Evidence at protein level	0.72
HYCC2	Hyccin PI4KA lipid kinase complex subunit 2	Evidence at protein level	0.6
ID1	Inhibitor of DNA binding 1	Evidence at protein level	0.89
IFITM2	Interferon induced transmembrane protein 2	Evidence at protein level	0.33
IL1B	Interleukin 1 beta	Evidence at protein level	0.81
IL1R2	Interleukin 1 receptor type 2	Evidence at protein level	0.91
INKA2	Inka box actin regulator 2	Evidence at protein level	0.87
IRAG1	Inositol 1,4,5-triphosphate receptor associated 1	Evidence at protein level	0.85
KAZN	Kazrin, periplakin interacting protein	Evidence at protein level	0.99
KCNJ15	Potassium inwardly rectifying channel subfamily J member 15	Evidence at protein level	0.92
KCNJ2	Potassium inwardly rectifying channel subfamily J member 2	Evidence at protein level	0.81
KIAA0825	KIAA0825	Evidence at protein level	0.8
KIF27	Kinesin family member 27	Evidence at protein level	0.78
LETM2	Leucine zipper and EF-hand containing transmembrane protein 2	Evidence at protein level	0.67
LINC02218	Long intergenic non-protein coding RNA 2218	Evidence at transcript level	1
LITAF	Lipopolysaccharide induced TNF factor	Evidence at protein level	0.29
LRRC4	Leucine rich repeat containing 4	Evidence at protein level	0.93
LY6G6F	Lymphocyte antigen 6 family member G6F	Evidence at protein level	0.94
LY6K	Lymphocyte antigen 6 family member K	Evidence at protein level	0.95
LY96	Lymphocyte antigen 96	Evidence at protein level	0.61
MADCAM1	Mucosal vascular addressin cell adhesion molecule 1	Evidence at protein level	0.86
MANSC1	MANSC domain containing 1	Evidence at protein level	0.89
MAP1LC3A	Microtubule associated protein 1 light chain 3 alpha	Evidence at protein level	0.63
MBD6	Methyl-CpG binding domain protein 6	Evidence at protein level	0.83
MGAM	Maltase-glucoamylase	Evidence at protein level	0.97
MIA	MIA SH3 domain containing	Evidence at protein level	0.92
MIDN	Midnolin	Evidence at protein level	0.8
MKLN1	Muskelin 1	Evidence at protein level	0.69
MME	Membrane metalloendopeptidase	Evidence at protein level	0.98
MPZL1	Myelin protein zero like 1	Evidence at protein level	0.55
MSL1	MSL complex subunit 1	Evidence at protein level	0.72
MX2	MX dynamin like GTPase 2	Evidence at protein level	0.43
MXD1	MAX dimerization protein 1	Evidence at protein level	0.72
N4BP1	NEDD4 binding protein 1	Evidence at protein level	0.68
NAMPT	Nicotinamide phosphoribosyltransferase	Evidence at protein level	0.65
NBEAL2	Neurobeachin like 2	Evidence at protein level	0.84
NPR3	Natriuretic peptide receptor 3	Evidence at protein level	0.82
NRBF2	Nuclear receptor binding factor 2	Evidence at protein level	0.4
NSUN7	NOP2/Sun RNA methyltransferase family member 7	Evidence at protein level	0.95
OR11G2	Olfactory receptor family 11 subfamily G member 2	Evidence at transcript level	0.92
PGM5	Phosphoglucomutase 5	Evidence at protein level	0.99
PHC2	Polyhomeotic homolog 2	Evidence at protein level	0.69
PIP4P2	Phosphatidylinositol-4,5-bisphosphate 4-phosphatase 2	Evidence at protein level	0.65
PITPNM3	PITPNM family member 3	Evidence at protein level	1
PKN2	Protein kinase N2	Evidence at protein level	0.54
PLIN5	Perilipin 5	Evidence at protein level	0.88
PLPPR2	Phospholipid phosphatase related 2	Evidence at protein level	0.77
POLGARF	POLG alternative reading frame	Evidence at protein level	0.97
PPP1R12B	Protein phosphatase 1 regulatory subunit 12B	Evidence at protein level	0.69
PROK2	Prokineticin 2	Evidence at protein level	0.86
PROX2	Prospero homeobox 2	Evidence at transcript level	0.85
PRR33	Proline rich 33	Evidence at transcript level	0.92
PRRG4	Proline rich and Gla domain 4	Evidence at protein level	0.88
PTGS2	Prostaglandin-endoperoxide synthase 2	Evidence at protein level	0.96
PVALB	Parvalbumin	Evidence at protein level	0.91
QPCT	Glutaminyl-peptide cyclotransferase	Evidence at protein level	0.76
R3HDM4	R3H domain containing 4	Evidence at protein level	0.5
RAB36	RAB36, member RAS oncogene family	Evidence at protein level	0.89
RALBP1	RalA binding protein 1	Evidence at protein level	0.54
RASSF3	Ras association domain family member 3	Evidence at protein level	0.45
RFX2	Regulatory factor X2	Evidence at protein level	0.85
RNF149	Ring finger protein 149	Evidence at protein level	0.42
RSPH14	Radial spoke head 14 homolog	Evidence at protein level	0.93
SBNO2	Strawberry notch homolog 2	Evidence at protein level	0.89
SDC2	Syndecan 2	Evidence at protein level	0.94
SDR42E2	Short chain dehydrogenase/reductase family 42E, member 2	Evidence at transcript level	0.79
SEC14L1	SEC14 like lipid binding 1	Evidence at protein level	0.54
SLC19A1	Solute carrier family 19 member 1	Evidence at protein level	0.65
SLC22A4	Solute carrier family 22 member 4	Evidence at protein level	0.88
SLC25A37	Solute carrier family 25 member 37	Evidence at protein level	0.78
SLC6A6	Solute carrier family 6 member 6	Evidence at protein level	0.65
SMCHD1	Structural maintenance of chromosomes flexible hinge domain containing 1	Evidence at protein level	0.7
SOD2	Superoxide dismutase 2	Evidence at protein level	0.48
SOX6	SRY-box transcription factor 6	Evidence at protein level	0.99
SPP1	Secreted phosphoprotein 1	Evidence at protein level	0.98
SRXN1	Sulfiredoxin 1	Evidence at protein level	0.71
ST6GALNAC2	ST6 N-acetylgalactosaminide alpha-2,6-sialyltransferase 2	Evidence at protein level	0.92
STEAP4	STEAP4 metalloreductase	Evidence at protein level	0.91
SVIL	Supervillin	Evidence at protein level	0.58
TAS2R40	Taste 2 receptor member 40	Evidence at transcript level	0.98
TECPR2	Tectonin beta-propeller repeat containing 2	Evidence at protein level	0.88
TLE3	TLE family member 3, transcriptional corepressor	Evidence at protein level	0.62
TLR6	Toll like receptor 6	Evidence at protein level	0.81
TMCC1	Transmembrane and coiled-coil domain family 1	Evidence at protein level	0.68
TNFRSF10C	TNF receptor superfamily member 10c	Evidence at protein level	0.8
TRANK1	Tetratricopeptide repeat and ankyrin repeat containing 1	Evidence at protein level	0.57
TREM1	Triggering receptor expressed on myeloid cells 1	Evidence at protein level	0.82
UBN1	Ubinuclein 1	Evidence at protein level	0.72
USP10	Ubiquitin specific peptidase 10	Evidence at protein level	0.39
VMP1	Vacuole membrane protein 1	Evidence at protein level	0.41
VNN2	Vanin 2	Evidence at protein level	0.54
VPS9D1	VPS9 domain containing 1	Evidence at protein level	0.89
WDFY3	WD repeat and FYVE domain containing 3	Evidence at protein level	0.94
XPO6	Exportin 6	Evidence at protein level	0.48
ZDHHC18	Zinc finger DHHC-type palmitoyltransferase 18	Evidence at protein level	0.82
ZFP36L1	ZFP36 ring finger protein like 1	Evidence at protein level	0.38
ZNF467	Zinc finger protein 467	Evidence at protein level	0.81
ZNF658	Zinc finger protein 658	Evidence at protein level	0.8
Gene	Gene description	Evidence	TAU score - Blood
CLEC5A	C-type lectin domain containing 5A	Evidence at protein level	0.92
TDRD9	Tudor domain containing 9	Evidence at protein level	0.97
ABCC6	ATP binding cassette subfamily C member 6	Evidence at protein level	0.91
ALDH1A1	Aldehyde dehydrogenase 1 family member A1	Evidence at protein level	0.85
CCL8	C-C motif chemokine ligand 8	Evidence at protein level	0.96
CYP1B1	Cytochrome P450 family 1 subfamily B member 1	Evidence at protein level	0.82
FXYD6	FXYD domain containing ion transport regulator 6	Evidence at protein level	0.86
NRG1	Neuregulin 1	Evidence at protein level	0.85
RXFP2	Relaxin family peptide receptor 2	Evidence at protein level	0.97
S1PR3	Sphingosine-1-phosphate receptor 3	Evidence at protein level	0.92
Gene	Gene description	Evidence	TAU score - Blood
C3	Complement C3	Evidence at protein level	0.78
CABP4	Calcium binding protein 4	Evidence at protein level	0.8
PPM1N	Protein phosphatase, Mg2+/Mn2+ dependent 1N (putative)	Evidence at protein level	0.63
LYPD2	LY6/PLAUR domain containing 2	Evidence at protein level	0.88
FIBCD1	Fibrinogen C domain containing 1	Evidence at protein level	0.97
ICAM4	Intercellular adhesion molecule 4 (Landsteiner-Wiener blood group)	Evidence at protein level	0.69
L1TD1	LINE1 type transposase domain containing 1	Evidence at protein level	0.96
PPP1R17	Protein phosphatase 1 regulatory subunit 17	Evidence at protein level	0.93
CKB	Creatine kinase B	Evidence at protein level	0.84
CTTNBP2	Cortactin binding protein 2	Evidence at protein level	0.97
DENND2B	DENN domain containing 2B	Evidence at protein level	0.89
EDN1	Endothelin 1	Evidence at protein level	0.96
ERRFI1	ERBB receptor feedback inhibitor 1	Evidence at protein level	0.86
GSTA4	Glutathione S-transferase alpha 4	Evidence at protein level	0.78
MRAS	Muscle RAS oncogene homolog	Evidence at protein level	0.89
MYO10	Myosin X	Evidence at protein level	0.84
PALM	Paralemmin	Evidence at protein level	0.98
PAQR4	Progestin and adipoQ receptor family member 4	Evidence at protein level	0.91
PCDH12	Protocadherin 12	Evidence at protein level	0.95
SCUBE2	Signal peptide, CUB domain and EGF like domain containing 2	Evidence at protein level	0.95
SEMA3A	Semaphorin 3A	Evidence at protein level	0.96
SLC45A1	Solute carrier family 45 member 1	Evidence at protein level	0.86
THAP10	THAP domain containing 10	Evidence at protein level	0.9
VMO1	Vitelline membrane outer layer 1 homolog	Evidence at protein level	0.91
Gene	Gene description	Evidence	TAU score - Blood
CD1B	CD1b molecule	Evidence at protein level	0.93
CD1E	CD1e molecule	Evidence at protein level	0.93
ENHO	Energy homeostasis associated	Evidence at protein level	0.91
PPY	Pancreatic polypeptide	Evidence at protein level	0.99
SDS	Serine dehydratase	Evidence at protein level	0.92
APOC1	Apolipoprotein C1	Evidence at protein level	0.95
CD207	CD207 molecule	Evidence at protein level	0.98
HTR7	5-hydroxytryptamine receptor 7	Evidence at protein level	0.96
C19orf33	Chromosome 19 open reading frame 33	Evidence at protein level	0.8
C1orf54	Chromosome 1 open reading frame 54	Evidence at transcript level	0.73
CLEC10A	C-type lectin domain containing 10A	Evidence at protein level	0.85
CRIP3	Cysteine rich protein 3	Evidence at protein level	0.87
DEPTOR	DEP domain containing MTOR interacting protein	Evidence at protein level	0.86
EHF	ETS homologous factor	Evidence at protein level	0.98
EMP1	Epithelial membrane protein 1	Evidence at protein level	0.95
ERICH5	Glutamate rich 5	Evidence at protein level	0.97
FOSL1	FOS like 1, AP-1 transcription factor subunit	Evidence at protein level	0.87
GEM	GTP binding protein overexpressed in skeletal muscle	Evidence at protein level	0.96
GRIP1	Glutamate receptor interacting protein 1	Evidence at protein level	0.93
LIMCH1	LIM and calponin homology domains 1	Evidence at protein level	0.98
MRC1	Mannose receptor C-type 1	Evidence at protein level	0.97
NDRG2	NDRG family member 2	Evidence at protein level	0.66
OLFML3	Olfactomedin like 3	Evidence at protein level	0.97
PKIB	CAMP-dependent protein kinase inhibitor beta	Evidence at protein level	0.89
RAB7B	RAB7B, member RAS oncogene family	Evidence at protein level	0.95
SLAMF9	SLAM family member 9	Evidence at transcript level	0.97
XCR1	X-C motif chemokine receptor 1	Evidence at protein level	0.99
ZNF366	Zinc finger protein 366	Evidence at protein level	0.94
Gene	Gene description	Evidence	TAU score - Blood
SFTPA1	Surfactant protein A1	Evidence at protein level	1
SLC12A3	Solute carrier family 12 member 3	Evidence at protein level	0.97
MYL11	Myosin light chain 11	Evidence at protein level	0.96
GUCA1A	Guanylate cyclase activator 1A	Evidence at protein level	0.89
PTCRA	Pre T cell antigen receptor alpha	Evidence at protein level	0.88
MYL4	Myosin light chain 4	Evidence at protein level	0.96
PROC	Protein C, inactivator of coagulation factors Va and VIIIa	Evidence at protein level	0.95
MAG	Myelin associated glycoprotein	Evidence at protein level	0.98
XAGE1B	X antigen family member 1B	Evidence at protein level	0.99
KLHL33	Kelch like family member 33	Evidence at protein level	0.95
TULP2	TUB like protein 2	Evidence at protein level	0.99
PACSIN1	Protein kinase C and casein kinase substrate in neurons 1	Evidence at protein level	0.95
GUCY2D	Guanylate cyclase 2D, retinal	Evidence at protein level	0.98
HMSD	Histocompatibility minor serpin domain containing	Evidence at protein level	0.99
SERPINF2	Serpin family F member 2	Evidence at protein level	0.89
ALAS2	5'-aminolevulinate synthase 2	Evidence at protein level	0.94
GPM6B	Glycoprotein M6B	Evidence at protein level	0.96
CCDC183	Coiled-coil domain containing 183	Evidence at protein level	0.95
CTSV	Cathepsin V	Evidence at protein level	0.92
CYP46A1	Cytochrome P450 family 46 subfamily A member 1	Evidence at protein level	0.98
TMEM210	Transmembrane protein 210	Evidence at protein level	1
SHD	Src homology 2 domain containing transforming protein D	Evidence at protein level	1
ETV2	ETS variant transcription factor 2	Evidence at transcript level	0.66
TPM2	Tropomyosin 2	Evidence at protein level	0.97
KCNA5	Potassium voltage-gated channel subfamily A member 5	Evidence at protein level	1
KIRREL3	Kirre like nephrin family adhesion molecule 3	Evidence at protein level	0.98
MAP1A	Microtubule associated protein 1A	Evidence at protein level	0.99
PTGES3L	Prostaglandin E synthase 3 like	Evidence at transcript level	0.89
ASS1	Argininosuccinate synthase 1	Evidence at protein level	0.99
DNASE1L3	Deoxyribonuclease 1 like 3	Evidence at protein level	0.87
GSTM5	Glutathione S-transferase mu 5	Evidence at protein level	0.88
LAMP5	Lysosomal associated membrane protein family member 5	Evidence at protein level	0.89
LILRA4	Leukocyte immunoglobulin like receptor A4	Evidence at protein level	0.93
LRRC36	Leucine rich repeat containing 36	Evidence at protein level	0.97
NLRP7	NLR family pyrin domain containing 7	Evidence at protein level	0.96
STMN2	Stathmin 2	Evidence at protein level	0.99
ACSBG1	Acyl-CoA synthetase bubblegum family member 1	Evidence at protein level	0.88
ARPP21	CAMP regulated phosphoprotein 21	Evidence at protein level	0.99
ASIP	Agouti signaling protein	Evidence at protein level	0.98
BSPRY	B-box and SPRY domain containing	Evidence at protein level	0.98
KRT5	Keratin 5	Evidence at protein level	0.99
LRRC26	Leucine rich repeat containing 26	Evidence at protein level	0.99
MMP11	Matrix metallopeptidase 11	Evidence at protein level	0.95
MYBL2	MYB proto-oncogene like 2	Evidence at protein level	0.94
MYMX	Myomixer, myoblast fusion factor	Evidence at protein level	0.99
SERPINF1	Serpin family F member 1	Evidence at protein level	0.81
SLC35F3	Solute carrier family 35 member F3	Evidence at protein level	0.99
TNFRSF11B	TNF receptor superfamily member 11b	Evidence at protein level	1
BEND6	BEN domain containing 6	Evidence at protein level	0.94
CCDC188	Coiled-coil domain containing 188	Evidence at protein level	1
COL26A1	Collagen type XXVI alpha 1 chain	Evidence at protein level	0.99
ENSG00000261793	Novel transcript, TMEM210 and LRRC26 readthrough	Evidence at transcript level	0.99
GRAMD1B	GRAM domain containing 1B	Evidence at protein level	0.78
LRRC14B	Leucine rich repeat containing 14B	Evidence at protein level	0.98
PDXP	Pyridoxal phosphatase	Evidence at protein level	0.84
RSPH1	Radial spoke head component 1	Evidence at protein level	0.91
SCT	Secretin	Evidence at protein level	0.98
ADAMTS4	ADAM metallopeptidase with thrombospondin type 1 motif 4	Evidence at protein level	0.9
AEBP1	AE binding protein 1	Evidence at protein level	0.89
ALG1L2	ALG1 chitobiosyldiphosphodolichol beta-mannosyltransferase like 2	Evidence at transcript level	0.9
AMIGO3	Adhesion molecule with Ig like domain 3	Evidence at protein level	0.9
ANKRD53	Ankyrin repeat domain 53	Evidence at protein level	0.96
APP	Amyloid beta precursor protein	Evidence at protein level	0.76
ATG101	Autophagy related 101	Evidence at protein level	0.38
ATP13A2	ATPase cation transporting 13A2	Evidence at protein level	0.68
CADM4	Cell adhesion molecule 4	Evidence at protein level	0.96
CCDC102B	Coiled-coil domain containing 102B	Evidence at protein level	0.82
CCDC50	Coiled-coil domain containing 50	Evidence at protein level	0.64
CERS6	Ceramide synthase 6	Evidence at protein level	0.8
CFAP251	Cilia and flagella associated protein 251	Evidence at protein level	0.94
CIB2	Calcium and integrin binding family member 2	Evidence at protein level	0.96
CLEC4C	C-type lectin domain family 4 member C	Evidence at protein level	0.85
CLIC3	Chloride intracellular channel 3	Evidence at protein level	0.63
CLN8	CLN8 transmembrane ER and ERGIC protein	Evidence at protein level	0.51
COBL	Cordon-bleu WH2 repeat protein	Evidence at protein level	1
COL24A1	Collagen type XXIV alpha 1 chain	Evidence at protein level	0.98
CRLF2	Cytokine receptor like factor 2	Evidence at protein level	0.99
CRYM	Crystallin mu	Evidence at protein level	0.94
CUEDC1	CUE domain containing 1	Evidence at protein level	0.89
CUX2	Cut like homeobox 2	Evidence at protein level	0.99
CYYR1	Cysteine and tyrosine rich 1	Evidence at transcript level	0.98
DAB2	DAB adaptor protein 2	Evidence at protein level	0.75
DERL3	Derlin 3	Evidence at protein level	0.92
DNAJC12	DnaJ heat shock protein family (Hsp40) member C12	Evidence at protein level	0.96
DPPA4	Developmental pluripotency associated 4	Evidence at protein level	0.96
EGLN3	Egl-9 family hypoxia inducible factor 3	Evidence at protein level	0.9
ENTPD3	Ectonucleoside triphosphate diphosphohydrolase 3	Evidence at protein level	0.9
EPB41L1	Erythrocyte membrane protein band 4.1 like 1	Evidence at protein level	0.99
EPHA2	EPH receptor A2	Evidence at protein level	1
FBXO16	F-box protein 16	Evidence at protein level	0.92
FHIP1A	FHF complex subunit HOOK interacting protein 1A	Evidence at protein level	0.97
FOXRED2	FAD dependent oxidoreductase domain containing 2	Evidence at protein level	0.8
GAS6	Growth arrest specific 6	Evidence at protein level	0.92
GGH	Gamma-glutamyl hydrolase	Evidence at protein level	0.69
GPR39	G protein-coupled receptor 39	Evidence at protein level	0.98
GZMB	Granzyme B	Evidence at protein level	0.6
HMHB1	Histocompatibility minor HB-1	Evidence at protein level	0.99
IGFBP3	Insulin like growth factor binding protein 3	Evidence at protein level	0.78
IRF7	Interferon regulatory factor 7	Evidence at protein level	0.56
IRF8	Interferon regulatory factor 8	Evidence at protein level	0.6
ITM2C	Integral membrane protein 2C	Evidence at protein level	0.56
KCNK1	Potassium two pore domain channel subfamily K member 1	Evidence at protein level	1
KCNK10	Potassium two pore domain channel subfamily K member 10	Evidence at protein level	0.99
KCNK17	Potassium two pore domain channel subfamily K member 17	Evidence at protein level	0.97
KIF26B	Kinesin family member 26B	Evidence at protein level	1
KPTN	Kaptin, actin binding protein	Evidence at protein level	0.68
LGMN	Legumain	Evidence at protein level	0.7
MAPKAPK2	MAPK activated protein kinase 2	Evidence at protein level	0.71
MGP	Matrix Gla protein	Evidence at protein level	0.97
MMP23B	Matrix metallopeptidase 23B	Evidence at protein level	0.85
MYBPH	Myosin binding protein H	Evidence at protein level	0.96
NGFR	Nerve growth factor receptor	Evidence at protein level	0.95
NOPCHAP1	NOP protein chaperone 1	Evidence at protein level	0.52
NRP1	Neuropilin 1	Evidence at protein level	0.84
NTM	Neurotrimin	Evidence at protein level	1
OFD1	OFD1 centriole and centriolar satellite protein	Evidence at protein level	0.57
OPN3	Opsin 3	Evidence at protein level	0.81
OR1R1P	Olfactory receptor family 1 subfamily R member 1 pseudogene	Evidence at transcript level	0.99
OR3A3	Olfactory receptor family 3 subfamily A member 3	Evidence at transcript level	0.95
P3H2	Prolyl 3-hydroxylase 2	Evidence at protein level	0.96
PBX3	PBX homeobox 3	Evidence at protein level	0.68
PCDHGC3	Protocadherin gamma subfamily C, 3	Evidence at protein level	0.97
PDZRN3	PDZ domain containing ring finger 3	Evidence at protein level	1
PHEX	Phosphate regulating endopeptidase X-linked	Evidence at protein level	0.98
PHYHD1	Phytanoyl-CoA dioxygenase domain containing 1	Evidence at protein level	0.76
PJVK	Pejvakin	Evidence at protein level	0.85
PLD4	Phospholipase D family member 4	Evidence at protein level	0.62
PLEKHD1	Pleckstrin homology and coiled-coil domain containing D1	Evidence at protein level	0.96
PLEKHG4B	Pleckstrin homology and RhoGEF domain containing G4B	Evidence at protein level	0.98
PLVAP	Plasmalemma vesicle associated protein	Evidence at protein level	0.93
PLXNA4	Plexin A4	Evidence at protein level	0.97
PPM1J	Protein phosphatase, Mg2+/Mn2+ dependent 1J	Evidence at protein level	0.9
PPP1R14B	Protein phosphatase 1 regulatory inhibitor subunit 14B	Evidence at protein level	0.8
PRXL2A	Peroxiredoxin like 2A	Evidence at protein level	0.67
PTGDS	Prostaglandin D2 synthase	Evidence at protein level	0.83
PTGES3L-AARSD1	PTGES3L-AARSD1 readthrough	Evidence at protein level	0.99
PTGR1	Prostaglandin reductase 1	Evidence at protein level	0.94
PTK7	Protein tyrosine kinase 7 (inactive)	Evidence at protein level	0.92
PTPRS	Protein tyrosine phosphatase receptor type S	Evidence at protein level	0.94
RAB15	RAB15, member RAS oncogene family	Evidence at protein level	0.95
RAMP2	Receptor activity modifying protein 2	Evidence at protein level	0.98
RARRES2	Retinoic acid receptor responder 2	Evidence at protein level	0.97
RASD1	Ras related dexamethasone induced 1	Evidence at protein level	0.95
RBMS3	RNA binding motif single stranded interacting protein 3	Evidence at protein level	0.96
RBPMS	RNA binding protein, mRNA processing factor	Evidence at protein level	0.92
SCAMP5	Secretory carrier membrane protein 5	Evidence at protein level	0.94
SCARA5	Scavenger receptor class A member 5	Evidence at protein level	0.99
SCML2	Scm polycomb group protein like 2	Evidence at protein level	0.89
SCN9A	Sodium voltage-gated channel alpha subunit 9	Evidence at protein level	0.95
SELENOS	Selenoprotein S	Evidence at protein level	0.33
SEMA5A	Semaphorin 5A	Evidence at protein level	0.98
SERINC2	Serine incorporator 2	Evidence at protein level	0.9
SLC2A8	Solute carrier family 2 member 8	Evidence at protein level	0.58
SLC7A5	Solute carrier family 7 member 5	Evidence at protein level	0.87
SMIM41	Small integral membrane protein 41	Evidence at transcript level	1
SMIM5	Small integral membrane protein 5	Evidence at protein level	0.93
SMIM6	Small integral membrane protein 6	Evidence at transcript level	0.98
SMOC1	SPARC related modular calcium binding 1	Evidence at protein level	0.99
SMPD3	Sphingomyelin phosphodiesterase 3	Evidence at protein level	0.87
SNAP91	Synaptosome associated protein 91	Evidence at protein level	0.99
SRPX	Sushi repeat containing protein X-linked	Evidence at protein level	0.99
ST14	ST14 transmembrane serine protease matriptase	Evidence at protein level	0.81
ST6GALNAC4	ST6 N-acetylgalactosaminide alpha-2,6-sialyltransferase 4	Evidence at protein level	0.58
TCEAL9	Transcription elongation factor A like 9	Evidence at protein level	0.76
TEX2	Testis expressed 2	Evidence at protein level	0.71
TLCD1	TLC domain containing 1	Evidence at protein level	0.84
TLCD5	TLC domain containing 5	Evidence at transcript level	0.97
TLR9	Toll like receptor 9	Evidence at protein level	0.87
TMEM53	Transmembrane protein 53	Evidence at protein level	0.52
TMEM8B	Transmembrane protein 8B	Evidence at protein level	0.86
TMEM98	Transmembrane protein 98	Evidence at protein level	0.93
TNFRSF21	TNF receptor superfamily member 21	Evidence at protein level	0.96
TNFRSF6B	TNF receptor superfamily member 6b	Evidence at protein level	0.96
TRAF4	TNF receptor associated factor 4	Evidence at protein level	0.75
TRIP10	Thyroid hormone receptor interactor 10	Evidence at protein level	0.84
TSPAN1	Tetraspanin 1	Evidence at protein level	1
TTC39A	Tetratricopeptide repeat domain 39A	Evidence at protein level	0.97
UGCG	UDP-glucose ceramide glucosyltransferase	Evidence at protein level	0.8
VEGFB	Vascular endothelial growth factor B	Evidence at protein level	0.85
VIPR2	Vasoactive intestinal peptide receptor 2	Evidence at protein level	0.96
WNT10A	Wnt family member 10A	Evidence at protein level	0.93
ZFAT	Zinc finger and AT-hook domain containing	Evidence at protein level	0.85
ZFYVE26	Zinc finger FYVE-type containing 26	Evidence at protein level	0.88
ZNF385C	Zinc finger protein 385C	Evidence at transcript level	0.96
ZNF556	Zinc finger protein 556	Evidence at protein level	0.92
ZP1	Zona pellucida glycoprotein 1	Evidence at protein level	1
Gene	Gene description	Evidence	TAU score - Blood
COX6A2	Cytochrome c oxidase subunit 6A2	Evidence at protein level	1
ZMAT4	Zinc finger matrin-type 4	Evidence at protein level	1
KIR2DL4	Killer cell immunoglobulin like receptor, two Ig domains and long cytoplasmic tail 4	Evidence at protein level	1
APOC2	Apolipoprotein C2	Evidence at protein level	0.99
BAALC	BAALC binder of MAP3K1 and KLF4	Evidence at protein level	0.98
SERPINE1	Serpin family E member 1	Evidence at protein level	0.94
EXOC1L	Exocyst complex component 1 like	Evidence at transcript level	1
NFILZ	NFIL3 like basic leucine zipper	Evidence at protein level	0.93
RAMP1	Receptor activity modifying protein 1	Evidence at protein level	0.92
LGALS9B	Galectin 9B	Evidence at protein level	0.91
TRIM54	Tripartite motif containing 54	Evidence at protein level	0.98
PRDM16	PR/SET domain 16	Evidence at protein level	0.98
NCAM1	Neural cell adhesion molecule 1	Evidence at protein level	0.91
NR1I2	Nuclear receptor subfamily 1 group I member 2	Evidence at protein level	0.98
XCL1	X-C motif chemokine ligand 1	Evidence at protein level	0.88
LDB2	LIM domain binding 2	Evidence at protein level	0.98
SPTSSB	Serine palmitoyltransferase small subunit B	Evidence at protein level	0.9
CDHR1	Cadherin related family member 1	Evidence at protein level	0.97
CSF2	Colony stimulating factor 2	Evidence at protein level	0.98
SAMD11	Sterile alpha motif domain containing 11	Evidence at protein level	0.96
C12orf71	Chromosome 12 open reading frame 71	Evidence at protein level	0.99
CYTL1	Cytokine like 1	Evidence at protein level	0.91
SALL4	Spalt like transcription factor 4	Evidence at protein level	0.95
CABLES1	Cdk5 and Abl enzyme substrate 1	Evidence at protein level	0.94
DLL1	Delta like canonical Notch ligand 1	Evidence at protein level	0.96
LINGO2	Leucine rich repeat and Ig domain containing 2	Evidence at protein level	0.93
PRRT2	Proline rich transmembrane protein 2	Evidence at protein level	0.93
PRTFDC1	Phosphoribosyl transferase domain containing 1	Evidence at protein level	0.92
SLIT3	Slit guidance ligand 3	Evidence at protein level	0.96
TNFRSF11A	TNF receptor superfamily member 11a	Evidence at protein level	0.95
TNFSF11	TNF superfamily member 11	Evidence at protein level	0.97
XCL2	X-C motif chemokine ligand 2	Evidence at protein level	0.8
CKMT2	Creatine kinase, mitochondrial 2	Evidence at protein level	0.93
DNAI2	Dynein axonemal intermediate chain 2	Evidence at protein level	0.93
ENSG00000267618	RAD51L3-RFFL readthrough	Evidence at transcript level	0.9
KLRF1	Killer cell lectin like receptor F1	Evidence at protein level	0.71
PAQR6	Progestin and adipoQ receptor family member 6	Evidence at protein level	0.93
SPINK2	Serine peptidase inhibitor Kazal type 2	Evidence at protein level	0.76
STYK1	Serine/threonine/tyrosine kinase 1	Evidence at protein level	0.93
TEX52	Testis expressed 52	Evidence at protein level	0.98
ENSG00000255641	Novel protein	Evidence at transcript level	0.86
GNAI1	G protein subunit alpha i1	Evidence at protein level	0.86
HOXA7	Homeobox A7	Evidence at protein level	0.93
KLRC3	Killer cell lectin like receptor C3	Evidence at protein level	0.87
MB	Myoglobin	Evidence at protein level	0.97
WNT11	Wnt family member 11	Evidence at protein level	0.96
ZNF324B	Zinc finger protein 324B	Evidence at protein level	0.79
B4GALT6	Beta-1,4-galactosyltransferase 6	Evidence at protein level	0.92
CCL25	C-C motif chemokine ligand 25	Evidence at protein level	0.96
CHMP4C	Charged multivesicular body protein 4C	Evidence at protein level	0.9
DNA2	DNA replication helicase/nuclease 2	Evidence at protein level	0.91
HECTD2	HECT domain E3 ubiquitin protein ligase 2	Evidence at protein level	0.83
MAP3K21	Mitogen-activated protein kinase kinase kinase 21	Evidence at protein level	0.93
PDZK1	PDZ domain containing 1	Evidence at protein level	0.85
TMEM200A	Transmembrane protein 200A	Evidence at protein level	0.92
TRGJP1	T cell receptor gamma joining P1	Evidence at transcript level	0.7
CNNM2	Cyclin and CBS domain divalent metal cation transport mediator 2	Evidence at protein level	0.79
DNAI4	Dynein axonemal intermediate chain 4	Evidence at protein level	0.9
ERCC6L	ERCC excision repair 6 like, spindle assembly checkpoint helicase	Evidence at protein level	0.87
FZD6	Frizzled class receptor 6	Evidence at protein level	0.85
KRBOX1	KRAB box domain containing 1	Evidence at protein level	0.87
MDC1	Mediator of DNA damage checkpoint 1	Evidence at protein level	0.8
NCR1	Natural cytotoxicity triggering receptor 1	Evidence at protein level	0.93
PLK2	Polo like kinase 2	Evidence at protein level	0.75
RAB38	RAB38, member RAS oncogene family	Evidence at protein level	0.8
Gene	Gene description	Evidence	TAU score - Blood
CPA3	Carboxypeptidase A3	Evidence at protein level	0.97
MS4A3	Membrane spanning 4-domains A3	Evidence at protein level	0.95
PI3	Peptidase inhibitor 3	Evidence at protein level	0.97
GATA2	GATA binding protein 2	Evidence at protein level	0.97
CLC	Charcot-Leyden crystal galectin	Evidence at protein level	0.75
HDC	Histidine decarboxylase	Evidence at protein level	0.98
GATA1	GATA binding protein 1	Evidence at protein level	0.92
TCN1	Transcobalamin 1	Evidence at protein level	0.94
RHEX	Regulator of hemoglobinization and erythroid cell expansion	Evidence at protein level	0.95
MS4A2	Membrane spanning 4-domains A2	Evidence at protein level	0.98
CXCL8	C-X-C motif chemokine ligand 8	Evidence at protein level	0.98
CA4	Carbonic anhydrase 4	Evidence at protein level	0.96
TPSAB1	Tryptase alpha/beta 1	Evidence at protein level	0.99
IL4	Interleukin 4	Evidence at protein level	0.98
TRIM64B	Tripartite motif containing 64B	Evidence at transcript level	1
NTRK1	Neurotrophic receptor tyrosine kinase 1	Evidence at protein level	0.98
SIGLEC8	Sialic acid binding Ig like lectin 8	Evidence at protein level	0.93
GCSAML	Germinal center associated signaling and motility like	Evidence at protein level	0.96
CTNNA2	Catenin alpha 2	Evidence at protein level	0.99
TEX101	Testis expressed 101	Evidence at protein level	1
CHI3L1	Chitinase 3 like 1	Evidence at protein level	0.97
CD200R1L	CD200 receptor 1 like	Evidence at protein level	0.98
CAV2	Caveolin 2	Evidence at protein level	0.97
PRSS33	Serine protease 33	Evidence at protein level	0.93
SLC45A3	Solute carrier family 45 member 3	Evidence at protein level	0.99
FCGR3B	Fc gamma receptor IIIb	Evidence at protein level	0.89
MMP9	Matrix metallopeptidase 9	Evidence at protein level	0.97
CEBPE	CCAAT enhancer binding protein epsilon	Evidence at protein level	0.96
ANXA3	Annexin A3	Evidence at protein level	0.96
TRIM49D2	Tripartite motif containing 49D2	Evidence at protein level	1
TGM3	Transglutaminase 3	Evidence at protein level	1
CCNA1	Cyclin A1	Evidence at protein level	0.99
SEMG1	Semenogelin 1	Evidence at protein level	1
SPP1	Secreted phosphoprotein 1	Evidence at protein level	0.98
IL5RA	Interleukin 5 receptor subunit alpha	Evidence at protein level	0.89
MYCT1	MYC target 1	Evidence at protein level	0.96
CXCL1	C-X-C motif chemokine ligand 1	Evidence at protein level	0.99
AKAP12	A-kinase anchoring protein 12	Evidence at protein level	0.99
PHOSPHO1	Phosphoethanolamine/phosphocholine phosphatase 1	Evidence at protein level	0.9
BTNL8	Butyrophilin like 8	Evidence at protein level	0.94
G0S2	G0/G1 switch 2	Evidence at protein level	0.94
PGLYRP1	Peptidoglycan recognition protein 1	Evidence at protein level	0.9
BTNL3	Butyrophilin like 3	Evidence at protein level	0.99
ALOX15	Arachidonate 15-lipoxygenase	Evidence at protein level	0.95
HRH4	Histamine receptor H4	Evidence at protein level	0.92
OLIG2	Oligodendrocyte transcription factor 2	Evidence at protein level	0.97
IL34	Interleukin 34	Evidence at protein level	0.98
CNTNAP3C	Contactin associated protein family member 3C	Evidence at transcript level	0.98
CYP4F3	Cytochrome P450 family 4 subfamily F member 3	Evidence at protein level	0.97
CCL23	C-C motif chemokine ligand 23	Evidence at protein level	0.94
CCN3	Cellular communication network factor 3	Evidence at protein level	0.94
FBXL13	F-box and leucine rich repeat protein 13	Evidence at protein level	0.92
ENSG00000284956	Novel protein	Evidence at transcript level	0.91
KLF5	KLF transcription factor 5	Evidence at protein level	0.97
ALPL	Alkaline phosphatase, biomineralization associated	Evidence at protein level	0.96
C4BPA	Complement component 4 binding protein alpha	Evidence at protein level	0.99
CACNG6	Calcium voltage-gated channel auxiliary subunit gamma 6	Evidence at protein level	0.95
ITGB8	Integrin subunit beta 8	Evidence at protein level	0.99
MME	Membrane metalloendopeptidase	Evidence at protein level	0.98
LUM	Lumican	Evidence at protein level	1
TNFRSF10C	TNF receptor superfamily member 10c	Evidence at protein level	0.8
TRIM51	Tripartite motif-containing 51	Evidence at protein level	1
CCR3	C-C motif chemokine receptor 3	Evidence at protein level	0.8
CNRIP1	Cannabinoid receptor interacting protein 1	Evidence at protein level	0.98
CXCR2	C-X-C motif chemokine receptor 2	Evidence at protein level	0.74
PRSS41	Serine protease 41	Evidence at transcript level	1
CXCL6	C-X-C motif chemokine ligand 6	Evidence at protein level	1
PRSS3	Serine protease 3	Evidence at protein level	0.95
C10orf82	Chromosome 10 open reading frame 82	Evidence at protein level	1
XK	X-linked Kx blood group antigen, Kell and VPS13A binding protein	Evidence at protein level	0.94
MGAM	Maltase-glucoamylase	Evidence at protein level	0.97
PLAAT5	Phospholipase A and acyltransferase 5	Evidence at protein level	0.96
GNA14	G protein subunit alpha 14	Evidence at protein level	0.99
PARD3	Par-3 family cell polarity regulator	Evidence at protein level	0.97
OTX1	Orthodenticle homeobox 1	Evidence at protein level	1
LRRC17	Leucine rich repeat containing 17	Evidence at protein level	0.99
DRC1	Dynein regulatory complex subunit 1	Evidence at protein level	1
TMEM272	Transmembrane protein 272	Evidence at transcript level	0.99
CYP4F12	Cytochrome P450 family 4 subfamily F member 12	Evidence at protein level	0.95
LINC02218	Long intergenic non-protein coding RNA 2218	Evidence at transcript level	1
ENPP3	Ectonucleotide pyrophosphatase/phosphodiesterase 3	Evidence at protein level	0.98
CPO	Carboxypeptidase O	Evidence at protein level	0.99
DSG3	Desmoglein 3	Evidence at protein level	0.98
SLC2A10	Solute carrier family 2 member 10	Evidence at protein level	0.98
CYP4F2	Cytochrome P450 family 4 subfamily F member 2	Evidence at protein level	0.99
OXER1	Oxoeicosanoid receptor 1	Evidence at protein level	0.87
SLPI	Secretory leukocyte peptidase inhibitor	Evidence at protein level	0.92
NCBP2L	Nuclear cap binding protein subunit 2 like	Evidence at transcript level	0.99
BMX	BMX non-receptor tyrosine kinase	Evidence at protein level	0.99
CNTNAP3	Contactin associated protein family member 3	Evidence at protein level	0.97
ITGA2B	Integrin subunit alpha 2b	Evidence at protein level	0.89
PRG2	Proteoglycan 2, pro eosinophil major basic protein	Evidence at protein level	0.99
IL1RL1	Interleukin 1 receptor like 1	Evidence at protein level	0.93
S100P	S100 calcium binding protein P	Evidence at protein level	0.77
ACSS3	Acyl-CoA synthetase short chain family member 3	Evidence at protein level	0.96
NECAB2	N-terminal EF-hand calcium binding protein 2	Evidence at protein level	0.99
CBS	Cystathionine beta-synthase	Evidence at protein level	0.99
ALDH1A2	Aldehyde dehydrogenase 1 family member A2	Evidence at protein level	0.97
CXCR1	C-X-C motif chemokine receptor 1	Evidence at protein level	0.82
FAM81B	Family with sequence similarity 81 member B	Evidence at protein level	0.98
PTGER3	Prostaglandin E receptor 3	Evidence at protein level	0.99
KY	Kyphoscoliosis peptidase	Evidence at protein level	0.94
SLC24A3	Solute carrier family 24 member 3	Evidence at protein level	0.96
PGLYRP3	Peptidoglycan recognition protein 3	Evidence at protein level	0.94
OOSP3	Oocyte secreted protein family member 3	Evidence at transcript level	0.99
OR14L1P	Olfactory receptor family 14 subfamily L member 1 pseudogene	Evidence at transcript level	1
THSD7A	Thrombospondin type 1 domain containing 7A	Evidence at protein level	1
OR6N1	Olfactory receptor family 6 subfamily N member 1	Evidence at transcript level	0.99
LEFTY1	Left-right determination factor 1	Evidence at protein level	0.97
TPSB2	Tryptase beta 2	Evidence at protein level	1
TREML1	Triggering receptor expressed on myeloid cells like 1	Evidence at protein level	0.84
PRKG1	Protein kinase cGMP-dependent 1	Evidence at protein level	0.97
PROK2	Prokineticin 2	Evidence at protein level	0.86
SCGB1C1	Secretoglobin family 1C member 1	Evidence at transcript level	0.92
SCGB3A2	Secretoglobin family 3A member 2	Evidence at protein level	0.92
KRT81	Keratin 81	Evidence at protein level	0.98
MXD1	MAX dimerization protein 1	Evidence at protein level	0.72
CYP11A1	Cytochrome P450 family 11 subfamily A member 1	Evidence at protein level	0.98
PF4V1	Platelet factor 4 variant 1	Evidence at protein level	0.88
PGM5	Phosphoglucomutase 5	Evidence at protein level	0.99
UGT2B11	UDP glucuronosyltransferase family 2 member B11	Evidence at protein level	0.95
ORM1	Orosomucoid 1	Evidence at protein level	0.96
SEPTIN5	Septin 5	Evidence at protein level	0.9
TWIST2	Twist family bHLH transcription factor 2	Evidence at protein level	0.99
CCNP	Cyclin P	Evidence at transcript level	1
CFAP92	Cilia and flagella associated protein 92 (putative)	Evidence at protein level	0.89
THBS4	Thrombospondin 4	Evidence at protein level	0.98
LRG1	Leucine rich alpha-2-glycoprotein 1	Evidence at protein level	0.88
NLK	Nemo like kinase	Evidence at protein level	0.9
GP1BA	Glycoprotein Ib platelet subunit alpha	Evidence at protein level	0.93
SNCAIP	Synuclein alpha interacting protein	Evidence at protein level	0.97
TMIGD3	Transmembrane and immunoglobulin domain containing 3	Evidence at protein level	0.94
TRPM6	Transient receptor potential cation channel subfamily M member 6	Evidence at protein level	0.9
DRC7	Dynein regulatory complex subunit 7	Evidence at protein level	0.95
ADORA3	Adenosine A3 receptor	Evidence at protein level	0.87
TIMM22	Translocase of inner mitochondrial membrane 22	Evidence at protein level	1
TMEM252	Transmembrane protein 252	Evidence at protein level	0.97
CSNK1A1L	Casein kinase 1 alpha 1 like	Evidence at protein level	0.94
MANSC1	MANSC domain containing 1	Evidence at protein level	0.89
MMP25	Matrix metallopeptidase 25	Evidence at protein level	0.88
ORM2	Orosomucoid 2	Evidence at protein level	0.98
REXO5	RNA exonuclease 5	Evidence at protein level	0.9
RGS13	Regulator of G protein signaling 13	Evidence at protein level	0.99
FFAR2	Free fatty acid receptor 2	Evidence at protein level	0.87
HSD3B7	Hydroxy-delta-5-steroid dehydrogenase, 3 beta- and steroid delta-isomerase 7	Evidence at protein level	0.89
OR6K6	Olfactory receptor family 6 subfamily K member 6	Evidence at transcript level	1
CCDC113	Coiled-coil domain containing 113	Evidence at protein level	0.94
CDK15	Cyclin dependent kinase 15	Evidence at protein level	0.96
OR52N2	Olfactory receptor family 52 subfamily N member 2	Evidence at transcript level	0.99
ZC3H12C	Zinc finger CCCH-type containing 12C	Evidence at protein level	0.99
CNTNAP3B	Contactin associated protein family member 3B	Evidence at protein level	0.99
DCN	Decorin	Evidence at protein level	0.89
ENSG00000289768	Novel protein similar to Fc fragment of IgG, low affinity III, receptor (CD16a) proteins	Evidence at transcript level	0.86
KRT26	Keratin 26	Evidence at protein level	0.95
NFIL3	Nuclear factor, interleukin 3 regulated	Evidence at protein level	0.83
EME1	Essential meiotic structure-specific endonuclease 1	Evidence at protein level	0.97
ODAPH	Odontogenesis associated phosphoprotein	Evidence at protein level	0.95
CLU	Clusterin	Evidence at protein level	0.65
FIGN	Fidgetin, microtubule severing factor	Evidence at protein level	1
TRIM49D1	Tripartite motif containing 49D1	Evidence at protein level	0.94
CD9	CD9 molecule	Evidence at protein level	0.7
LRP12	LDL receptor related protein 12	Evidence at protein level	0.89
MARK3	Microtubule affinity regulating kinase 3	Evidence at protein level	0.8
AK7	Adenylate kinase 7	Evidence at protein level	0.94
PRDM5	PR/SET domain 5	Evidence at protein level	0.93
COLGALT2	Collagen beta(1-O)galactosyltransferase 2	Evidence at protein level	0.97
SLC27A2	Solute carrier family 27 member 2	Evidence at protein level	0.91
CACNG8	Calcium voltage-gated channel auxiliary subunit gamma 8	Evidence at protein level	0.93
CRPPA	CDP-L-ribitol pyrophosphorylase A	Evidence at protein level	0.92
GRB10	Growth factor receptor bound protein 10	Evidence at protein level	0.93
INPP5A	Inositol polyphosphate-5-phosphatase A	Evidence at protein level	0.93
TPSD1	Tryptase delta 1	Evidence at protein level	1
CRB1	Crumbs cell polarity complex component 1	Evidence at protein level	0.97
ENSG00000289715	Novel protein	Evidence at transcript level	1
FGFR2	Fibroblast growth factor receptor 2	Evidence at protein level	0.91
HPGDS	Hematopoietic prostaglandin D synthase	Evidence at protein level	0.97
REPS2	RALBP1 associated Eps domain containing 2	Evidence at protein level	0.88
ANKRD28	Ankyrin repeat domain 28	Evidence at protein level	0.92
DAPK2	Death associated protein kinase 2	Evidence at protein level	0.81
EPAS1	Endothelial PAS domain protein 1	Evidence at protein level	0.93
GFI1B	Growth factor independent 1B transcriptional repressor	Evidence at protein level	0.84
IL1R2	Interleukin 1 receptor type 2	Evidence at protein level	0.91
SCCPDH	Saccharopine dehydrogenase (putative)	Evidence at protein level	0.59
SLC29A1	Solute carrier family 29 member 1 (Augustine blood group)	Evidence at protein level	0.71
TFR2	Transferrin receptor 2	Evidence at protein level	0.95
VPS9D1	VPS9 domain containing 1	Evidence at protein level	0.89
CYP7B1	Cytochrome P450 family 7 subfamily B member 1	Evidence at protein level	0.93
H2BC4	H2B clustered histone 4	Evidence at protein level	0.58
BCAN	Brevican	Evidence at protein level	0.98
CA8	Carbonic anhydrase 8	Evidence at protein level	0.96
CDH20	Cadherin 20	Evidence at protein level	0.99
GADD45G	Growth arrest and DNA damage inducible gamma	Evidence at protein level	0.96
GPR34	G protein-coupled receptor 34	Evidence at protein level	0.8
MFSD2B	Major facilitator superfamily domain containing 2B	Evidence at protein level	0.92
SLC16A14	Solute carrier family 16 member 14	Evidence at protein level	0.95
TUBB1	Tubulin beta 1 class VI	Evidence at protein level	0.84
C8B	Complement C8 beta chain	Evidence at protein level	1
CCDC126	Coiled-coil domain containing 126	Evidence at protein level	0.52
EPX	Eosinophil peroxidase	Evidence at protein level	0.98
GATA6	GATA binding protein 6	Evidence at protein level	0.99
GDPD3	Glycerophosphodiester phosphodiesterase domain containing 3	Evidence at protein level	0.94
KAZN	Kazrin, periplakin interacting protein	Evidence at protein level	0.99
OOSP4A	Oocyte secreted protein family member 4A	Evidence at protein level	0.99
PITPNM3	PITPNM family member 3	Evidence at protein level	1
PLIN5	Perilipin 5	Evidence at protein level	0.88
PPBP	Pro-platelet basic protein	Evidence at protein level	0.77
TACR1	Tachykinin receptor 1	Evidence at protein level	1
AOC1	Amine oxidase copper containing 1	Evidence at protein level	0.95
ITGB3	Integrin subunit beta 3	Evidence at protein level	0.85
LYPD1	LY6/PLAUR domain containing 1	Evidence at protein level	0.97
OR6K3	Olfactory receptor family 6 subfamily K member 3	Evidence at transcript level	0.92
OSBPL1A	Oxysterol binding protein like 1A	Evidence at protein level	0.84
SHB	SH2 domain containing adaptor protein B	Evidence at protein level	1
SLC45A4	Solute carrier family 45 member 4	Evidence at protein level	0.86
TNFAIP6	TNF alpha induced protein 6	Evidence at protein level	0.93
BEND2	BEN domain containing 2	Evidence at protein level	0.9
CFAP58	Cilia and flagella associated protein 58	Evidence at protein level	0.98
DEFA1	Defensin alpha 1	Evidence at protein level	0.78
KCNJ15	Potassium inwardly rectifying channel subfamily J member 15	Evidence at protein level	0.92
NKX3-1	NK3 homeobox 1	Evidence at protein level	0.8
PNMA6A	PNMA family member 6A	Evidence at protein level	0.99
RFLNB	Refilin B	Evidence at protein level	0.64
AQP9	Aquaporin 9	Evidence at protein level	0.86
CACNA1D	Calcium voltage-gated channel subunit alpha1 D	Evidence at protein level	0.97
DEFA3	Defensin alpha 3	Evidence at protein level	0.82
FAM170B	Family with sequence similarity 170 member B	Evidence at protein level	1
LGALS12	Galectin 12	Evidence at protein level	0.85
LRRC4	Leucine rich repeat containing 4	Evidence at protein level	0.93
PHF24	PHD finger protein 24	Evidence at protein level	1
POLGARF	POLG alternative reading frame	Evidence at protein level	0.97
RNASE3	Ribonuclease A family member 3	Evidence at protein level	0.86
SOX6	SRY-box transcription factor 6	Evidence at protein level	0.99
CCBE1	Collagen and calcium binding EGF domains 1	Evidence at protein level	0.89
CMTM5	CKLF like MARVEL transmembrane domain containing 5	Evidence at protein level	0.86
ENSG00000285133	Novel protein	Evidence at protein level	0.91
GPR143	G protein-coupled receptor 143	Evidence at protein level	0.94
NKAIN2	Sodium/potassium transporting ATPase interacting 2	Evidence at transcript level	1
PPP1R3B	Protein phosphatase 1 regulatory subunit 3B	Evidence at protein level	0.69
RYR3	Ryanodine receptor 3	Evidence at protein level	0.99
SLC25A37	Solute carrier family 25 member 37	Evidence at protein level	0.78
SNORC	Secondary ossification center associated regulator of chondrocyte maturation	Evidence at protein level	0.99
STON1	Stonin 1	Evidence at protein level	0.92
ADM	Adrenomedullin	Evidence at protein level	0.9
CDH17	Cadherin 17	Evidence at protein level	0.86
HAS1	Hyaluronan synthase 1	Evidence at protein level	0.96
IDO1	Indoleamine 2,3-dioxygenase 1	Evidence at protein level	0.88
IFFO2	Intermediate filament family orphan 2	Evidence at protein level	0.9
NUPR1	Nuclear protein 1, transcriptional regulator	Evidence at protein level	0.85
ROPN1L	Rhophilin associated tail protein 1 like	Evidence at protein level	0.74
TMEM164	Transmembrane protein 164	Evidence at protein level	0.75
ZDHHC18	Zinc finger DHHC-type palmitoyltransferase 18	Evidence at protein level	0.82
ELOVL7	ELOVL fatty acid elongase 7	Evidence at protein level	0.87
KIF24	Kinesin family member 24	Evidence at protein level	0.95
PNPLA1	Patatin like phospholipase domain containing 1	Evidence at protein level	0.85
SFN	Stratifin	Evidence at protein level	0.98
SLC10A3	Solute carrier family 10 member 3	Evidence at protein level	0.61
SULT6B1	Sulfotransferase family 6B member 1	Evidence at transcript level	0.98
TEX54	Testis expressed 54	Evidence at protein level	0.61
TNNT3	Troponin T3, fast skeletal type	Evidence at protein level	0.98
TSPAN16	Tetraspanin 16	Evidence at protein level	0.86
BASP1	Brain abundant membrane attached signal protein 1	Evidence at protein level	0.79
BPIFC	BPI fold containing family C	Evidence at protein level	1
CFAP276	Cilia and flagella associated protein 276	Evidence at protein level	0.97
CSF1	Colony stimulating factor 1	Evidence at protein level	0.88
CSF2RB	Colony stimulating factor 2 receptor subunit beta	Evidence at protein level	0.75
DGAT2	Diacylglycerol O-acyltransferase 2	Evidence at protein level	0.76
E2F6	E2F transcription factor 6	Evidence at protein level	0.95
FOXI1	Forkhead box I1	Evidence at protein level	1
KCNJ6	Potassium inwardly rectifying channel subfamily J member 6	Evidence at protein level	0.87
PTGS2	Prostaglandin-endoperoxide synthase 2	Evidence at protein level	0.96
ST6GALNAC2	ST6 N-acetylgalactosaminide alpha-2,6-sialyltransferase 2	Evidence at protein level	0.92
TFF3	Trefoil factor 3	Evidence at protein level	0.99
VSTM1	V-set and transmembrane domain containing 1	Evidence at protein level	0.87
ABR	ABR activator of RhoGEF and GTPase	Evidence at protein level	0.9
C7orf25	Chromosome 7 open reading frame 25	Evidence at protein level	0.69
CAVIN2	Caveolae associated protein 2	Evidence at protein level	0.82
EGLN1	Egl-9 family hypoxia inducible factor 1	Evidence at protein level	0.77
IL1RAP	Interleukin 1 receptor accessory protein	Evidence at protein level	0.7
KCNJ8	Potassium inwardly rectifying channel subfamily J member 8	Evidence at protein level	0.99
LY6K	Lymphocyte antigen 6 family member K	Evidence at protein level	0.95
OLIG1	Oligodendrocyte transcription factor 1	Evidence at protein level	0.89
SAMD13	Sterile alpha motif domain containing 13	Evidence at protein level	0.9
SLC18A2	Solute carrier family 18 member A2	Evidence at protein level	0.94
SV2C	Synaptic vesicle glycoprotein 2C	Evidence at protein level	0.97
AP5B1	Adaptor related protein complex 5 subunit beta 1	Evidence at protein level	0.86
C1orf210	Chromosome 1 open reading frame 210	Evidence at protein level	0.95
CYSLTR2	Cysteinyl leukotriene receptor 2	Evidence at protein level	0.84
DSC2	Desmocollin 2	Evidence at protein level	0.92
DUSP13	Dual specificity phosphatase 13	Evidence at protein level	1
ENSG00000288715	Novel protein	Evidence at transcript level	1
ENSG00000288796	Novel protein	Evidence at protein level	0.77
FSTL1	Follistatin like 1	Evidence at protein level	0.94
H2AC6	H2A clustered histone 6	Evidence at protein level	0.45
LIMS3	LIM zinc finger domain containing 3	Evidence at protein level	0.95
LTBP1	Latent transforming growth factor beta binding protein 1	Evidence at protein level	0.91
OR2I1P	Olfactory receptor family 2 subfamily I member 1 pseudogene	Evidence at transcript level	1
SVOPL	SVOP like	Evidence at protein level	0.99
TECPR2	Tectonin beta-propeller repeat containing 2	Evidence at protein level	0.88
TMEM88	Transmembrane protein 88	Evidence at protein level	0.95
TP53INP2	Tumor protein p53 inducible nuclear protein 2	Evidence at protein level	0.93
UPB1	Beta-ureidopropionase 1	Evidence at protein level	0.9
ABTB1	Ankyrin repeat and BTB domain containing 1	Evidence at protein level	0.49
ANKUB1	Ankyrin repeat and ubiquitin domain containing 1	Evidence at transcript level	0.92
ANO2	Anoctamin 2	Evidence at protein level	0.98
CAT	Catalase	Evidence at protein level	0.41
CEACAM1	CEA cell adhesion molecule 1	Evidence at protein level	0.81
CEP19	Centrosomal protein 19	Evidence at protein level	0.58
DEFA4	Defensin alpha 4	Evidence at protein level	0.94
GPRC5A	G protein-coupled receptor class C group 5 member A	Evidence at protein level	0.91
H1-6	H1.6 linker histone, cluster member	Evidence at protein level	0.98
IFRD1	Interferon related developmental regulator 1	Evidence at protein level	0.53
INKA2	Inka box actin regulator 2	Evidence at protein level	0.87
KHDRBS3	KH RNA binding domain containing, signal transduction associated 3	Evidence at protein level	0.99
OR11G2	Olfactory receptor family 11 subfamily G member 2	Evidence at transcript level	0.92
RBM44	RNA binding motif protein 44	Evidence at protein level	1
SHOC1	Shortage in chiasmata 1	Evidence at protein level	0.95
TEKT2	Tektin 2	Evidence at protein level	1
TEX30	Testis expressed 30	Evidence at protein level	0.55
UGT2B28	UDP glucuronosyltransferase family 2 member B28	Evidence at protein level	0.94
XKR3	XK related 3	Evidence at protein level	0.95
XKR8	XK related 8	Evidence at protein level	0.49
AFF2	ALF transcription elongation factor 2	Evidence at protein level	0.93
ARHGAP28	Rho GTPase activating protein 28	Evidence at protein level	0.89
ARHGEF33	Rho guanine nucleotide exchange factor 33	Evidence at protein level	0.94
ARHGEF37	Rho guanine nucleotide exchange factor 37	Evidence at protein level	0.84
ATP10D	ATPase phospholipid transporting 10D (putative)	Evidence at protein level	0.76
CAMP	Cathelicidin antimicrobial peptide	Evidence at protein level	0.73
CR1	Complement C3b/C4b receptor 1 (Knops blood group)	Evidence at protein level	0.78
DENND2C	DENN domain containing 2C	Evidence at protein level	0.9
DSG2	Desmoglein 2	Evidence at protein level	0.94
DYNLT4	Dynein light chain Tctex-type 4	Evidence at protein level	0.97
ENSG00000188897	Novel lipoprotein amino terminal region containing protein	Evidence at transcript level	0.97
ENSG00000277475		Evidence at transcript level	0.89
ENSG00000285938	BCL6 antisense 1	Evidence at transcript level	0.9
ERVH48-1	Endogenous retrovirus group 48 member 1	Evidence at protein level	0.93
FHL3	Four and a half LIM domains 3	Evidence at protein level	0.63
GPR27	G protein-coupled receptor 27	Evidence at protein level	0.92
IL17B	Interleukin 17B	Evidence at protein level	0.99
KDM6B	Lysine demethylase 6B	Evidence at protein level	0.82
KIAA0825	KIAA0825	Evidence at protein level	0.8
NRIP3	Nuclear receptor interacting protein 3	Evidence at protein level	0.9
NRXN1	Neurexin 1	Evidence at protein level	0.95
PMM2	Phosphomannomutase 2	Evidence at protein level	0.55
R3HDM4	R3H domain containing 4	Evidence at protein level	0.5
RAB44	RAB44, member RAS oncogene family	Evidence at protein level	0.91
RAVER2	Ribonucleoprotein, PTB binding 2	Evidence at protein level	0.95
SLC22A1	Solute carrier family 22 member 1	Evidence at protein level	0.95
SMIM1	Small integral membrane protein 1 (Vel blood group)	Evidence at protein level	0.76
SORD	Sorbitol dehydrogenase	Evidence at protein level	0.71
STEAP4	STEAP4 metalloreductase	Evidence at protein level	0.91
AATK	Apoptosis associated tyrosine kinase	Evidence at protein level	0.97
ANGPTL4	Angiopoietin like 4	Evidence at protein level	0.87
BMP6	Bone morphogenetic protein 6	Evidence at protein level	0.9
CDKL5	Cyclin dependent kinase like 5	Evidence at protein level	0.84
CLDN10	Claudin 10	Evidence at protein level	0.94
DIXDC1	DIX domain containing 1	Evidence at protein level	0.91
DNAJC25-GNG10	DNAJC25-GNG10 readthrough	Evidence at transcript level	0.66
DPEP2NB	DPEP2 neighbor	Evidence at protein level	0.96
ENSG00000286190	Novel protein	Evidence at transcript level	0.94
HES2	Hes family bHLH transcription factor 2	Evidence at transcript level	0.87
IFITM2	Interferon induced transmembrane protein 2	Evidence at protein level	0.33
MBOAT7	Membrane bound O-acyltransferase domain containing 7	Evidence at protein level	0.62
NTNG2	Netrin G2	Evidence at protein level	0.94
PHC2	Polyhomeotic homolog 2	Evidence at protein level	0.69
PPP1R1B	Protein phosphatase 1 regulatory inhibitor subunit 1B	Evidence at protein level	1
SEC14L1	SEC14 like lipid binding 1	Evidence at protein level	0.54
SLC26A8	Solute carrier family 26 member 8	Evidence at protein level	0.98
SMCHD1	Structural maintenance of chromosomes flexible hinge domain containing 1	Evidence at protein level	0.7
SMPDL3A	Sphingomyelin phosphodiesterase acid like 3A	Evidence at protein level	0.89
TAS2R40	Taste 2 receptor member 40	Evidence at transcript level	0.98
TIGD3	Tigger transposable element derived 3	Evidence at protein level	0.82
TMEM145	Transmembrane protein 145	Evidence at protein level	0.77
ZC3HAV1L	Zinc finger CCCH-type containing, antiviral 1 like	Evidence at protein level	0.89
ZNF658	Zinc finger protein 658	Evidence at protein level	0.8
ARL6IP6	ADP ribosylation factor like GTPase 6 interacting protein 6	Evidence at protein level	0.44
ASPRV1	Aspartic peptidase retroviral like 1	Evidence at protein level	0.86
BICC1	BicC family RNA binding protein 1	Evidence at protein level	0.92
C19orf47	Chromosome 19 open reading frame 47	Evidence at protein level	0.63
CASK	Calcium/calmodulin dependent serine protein kinase	Evidence at protein level	0.78
CASS4	Cas scaffold protein family member 4	Evidence at protein level	0.73
CCDC181	Coiled-coil domain containing 181	Evidence at protein level	0.96
CD200R1	CD200 receptor 1	Evidence at protein level	0.66
CIB3	Calcium and integrin binding family member 3	Evidence at protein level	0.92
CLINT1	Clathrin interactor 1	Evidence at protein level	0.4
DDTL	D-dopachrome tautomerase like	Evidence at transcript level	0.99
DHRS9	Dehydrogenase/reductase 9	Evidence at protein level	0.72
ENSG00000280778	Novel protein, lncRNA-POLR3GL readthrough	Evidence at transcript level	0.99
FAM174A	Family with sequence similarity 174 member A	Evidence at protein level	0.58
FPR2	Formyl peptide receptor 2	Evidence at protein level	0.78
FRY	FRY microtubule binding protein	Evidence at protein level	0.8
GP9	Glycoprotein IX platelet	Evidence at protein level	0.84
H4C8	H4 clustered histone 8	Evidence at protein level	0.86
HES4	Hes family bHLH transcription factor 4	Evidence at protein level	0.96
KCNK16	Potassium two pore domain channel subfamily K member 16	Evidence at protein level	0.98
KIF3A	Kinesin family member 3A	Evidence at protein level	0.65
MBD6	Methyl-CpG binding domain protein 6	Evidence at protein level	0.83
MBOAT2	Membrane bound O-acyltransferase domain containing 2	Evidence at protein level	0.86
MT-ND2	Mitochondrially encoded NADH:ubiquinone oxidoreductase core subunit 2	Evidence at protein level	0.27
OSM	Oncostatin M	Evidence at protein level	0.76
RALBP1	RalA binding protein 1	Evidence at protein level	0.54
RNF24	Ring finger protein 24	Evidence at protein level	0.6
SH3BGRL2	SH3 domain binding glutamate rich protein like 2	Evidence at protein level	0.87
SOD2	Superoxide dismutase 2	Evidence at protein level	0.48
SORBS1	Sorbin and SH3 domain containing 1	Evidence at protein level	0.89
STAR	Steroidogenic acute regulatory protein	Evidence at protein level	0.9
STX3	Syntaxin 3	Evidence at protein level	0.67
SYTL4	Synaptotagmin like 4	Evidence at protein level	0.86
TNFRSF12A	TNF receptor superfamily member 12A	Evidence at protein level	0.64
UTS2R	Urotensin 2 receptor	Evidence at protein level	0.9
VLDLR	Very low density lipoprotein receptor	Evidence at protein level	0.94
ZBTB42	Zinc finger and BTB domain containing 42	Evidence at protein level	0.88
ZSCAN31	Zinc finger and SCAN domain containing 31	Evidence at protein level	0.8
ACSL1	Acyl-CoA synthetase long chain family member 1	Evidence at protein level	0.67
ADCY4	Adenylate cyclase 4	Evidence at protein level	0.96
AGMO	Alkylglycerol monooxygenase	Evidence at protein level	0.92
ATP13A5	ATPase 13A5	Evidence at protein level	0.91
AZU1	Azurocidin 1	Evidence at protein level	0.96
CCDC153	Coiled-coil domain containing 153	Evidence at protein level	0.8
CCL3L1	C-C motif chemokine ligand 3 like 1	Evidence at protein level	0.92
CFAP45	Cilia and flagella associated protein 45	Evidence at protein level	0.87
DUSP1	Dual specificity phosphatase 1	Evidence at protein level	0.43
ECHDC3	Enoyl-CoA hydratase domain containing 3	Evidence at protein level	0.81
ENKUR	Enkurin, TRPC channel interacting protein	Evidence at protein level	0.92
ENSG00000254979	Novel protein	Evidence at protein level	0.92
F2RL2	Coagulation factor II thrombin receptor like 2	Evidence at protein level	0.84
FABP2	Fatty acid binding protein 2	Evidence at protein level	0.84
FRRS1	Ferric chelate reductase 1	Evidence at protein level	0.82
GNG10	G protein subunit gamma 10	Evidence at protein level	0.47
GSTM4	Glutathione S-transferase mu 4	Evidence at protein level	0.58
H2AC19	H2A clustered histone 19	Evidence at protein level	0.44
H3C10	H3 clustered histone 10	Evidence at protein level	0.64
H4C1	H4 clustered histone 1	Evidence at protein level	0.81
KIF27	Kinesin family member 27	Evidence at protein level	0.78
KRT86	Keratin 86	Evidence at protein level	0.96
LDLR	Low density lipoprotein receptor	Evidence at protein level	0.75
LIMS4	LIM zinc finger domain containing 4	Evidence at protein level	0.88
LINGO3	Leucine rich repeat and Ig domain containing 3	Evidence at protein level	0.87
MADCAM1	Mucosal vascular addressin cell adhesion molecule 1	Evidence at protein level	0.86
MAK	Male germ cell associated kinase	Evidence at protein level	0.84
MAP4K5	Mitogen-activated protein kinase kinase kinase kinase 5	Evidence at protein level	0.78
MAP7D2	MAP7 domain containing 2	Evidence at protein level	0.97
MIA	MIA SH3 domain containing	Evidence at protein level	0.92
MIDN	Midnolin	Evidence at protein level	0.8
NAMPT	Nicotinamide phosphoribosyltransferase	Evidence at protein level	0.65
NAV3	Neuron navigator 3	Evidence at protein level	0.91
PDLIM7	PDZ and LIM domain 7	Evidence at protein level	0.58
PF4	Platelet factor 4	Evidence at protein level	0.91
PRNP	Prion protein	Evidence at protein level	0.46
RFX2	Regulatory factor X2	Evidence at protein level	0.85
SEMA3C	Semaphorin 3C	Evidence at protein level	0.85
SLC2A3	Solute carrier family 2 member 3	Evidence at protein level	0.52
SPATA4	Spermatogenesis associated 4	Evidence at protein level	0.92
SVIL	Supervillin	Evidence at protein level	0.58
TMCC3	Transmembrane and coiled-coil domain family 3	Evidence at protein level	0.66
TMPRSS4	Transmembrane serine protease 4	Evidence at protein level	0.93
TTC7B	Tetratricopeptide repeat domain 7B	Evidence at protein level	0.84
WIPI1	WD repeat domain, phosphoinositide interacting 1	Evidence at protein level	0.57
XPO6	Exportin 6	Evidence at protein level	0.48
YES1	YES proto-oncogene 1, Src family tyrosine kinase	Evidence at protein level	0.86
ABCA1	ATP binding cassette subfamily A member 1	Evidence at protein level	0.79
ACOT11	Acyl-CoA thioesterase 11	Evidence at protein level	0.82
ADGRE3	Adhesion G protein-coupled receptor E3	Evidence at protein level	0.74
AKAP5	A-kinase anchoring protein 5	Evidence at protein level	0.91
ANTXRL	ANTXR like	Evidence at protein level	0.94
BACE2	Beta-secretase 2	Evidence at protein level	0.92
BAZ2B	Bromodomain adjacent to zinc finger domain 2B	Evidence at protein level	0.52
C3orf62	Chromosome 3 open reading frame 62	Evidence at protein level	0.75
CALD1	Caldesmon 1	Evidence at protein level	0.93
CASP3	Caspase 3	Evidence at protein level	0.43
CCL4L2	C-C motif chemokine ligand 4 like 2	Evidence at protein level	0.8
CHPT1	Choline phosphotransferase 1	Evidence at protein level	0.7
COQ7	Coenzyme Q7, hydroxylase	Evidence at protein level	0.47
DNAAF11	Dynein axonemal assembly factor 11	Evidence at protein level	0.91
DNAH8	Dynein axonemal heavy chain 8	Evidence at protein level	0.97
EDARADD	EDAR associated death domain	Evidence at protein level	0.78
ELP1	Elongator acetyltransferase complex subunit 1	Evidence at protein level	0.65
ENPP2	Ectonucleotide pyrophosphatase/phosphodiesterase 2	Evidence at protein level	0.86
ENSG00000258465	Novel protein	Evidence at transcript level	0.96
EPN2	Epsin 2	Evidence at protein level	0.72
FCER1A	Fc epsilon receptor Ia	Evidence at protein level	0.74
FGF13	Fibroblast growth factor 13	Evidence at protein level	0.86
GALNT14	Polypeptide N-acetylgalactosaminyltransferase 14	Evidence at protein level	0.98
GGT5	Gamma-glutamyltransferase 5	Evidence at protein level	0.87
GK	Glycerol kinase	Evidence at protein level	0.66
GRHL1	Grainyhead like transcription factor 1	Evidence at protein level	0.88
H2BC18	H2B clustered histone 18	Evidence at protein level	0.76
HES1	Hes family bHLH transcription factor 1	Evidence at protein level	0.95
HSPA4L	Heat shock protein family A (Hsp70) member 4 like	Evidence at protein level	0.86
KLHL21	Kelch like family member 21	Evidence at protein level	0.56
LRRK2	Leucine rich repeat kinase 2	Evidence at protein level	0.84
MARCKSL1	MARCKS like 1	Evidence at protein level	0.61
MFAP3L	Microfibril associated protein 3 like	Evidence at protein level	0.78
MID1IP1	MID1 interacting protein 1	Evidence at protein level	0.69
MINDY1	MINDY lysine 48 deubiquitinase 1	Evidence at protein level	0.62
MS4A4E	Membrane spanning 4-domains A4E	Evidence at protein level	0.79
OGFR	Opioid growth factor receptor	Evidence at protein level	0.73
PIGX	Phosphatidylinositol glycan anchor biosynthesis class X	Evidence at protein level	0.56
PKN2	Protein kinase N2	Evidence at protein level	0.54
PRTN3	Proteinase 3	Evidence at protein level	0.97
RAB36	RAB36, member RAS oncogene family	Evidence at protein level	0.89
RGS2	Regulator of G protein signaling 2	Evidence at protein level	0.55
RHOXF1P3	Rhox homeobox family member 1 pseudogene 3	Evidence at transcript level	0.6
RNF19B	Ring finger protein 19B	Evidence at protein level	0.68
SBNO2	Strawberry notch homolog 2	Evidence at protein level	0.89
SELENOK	Selenoprotein K	Evidence at protein level	0.38
TAFA2	TAFA chemokine like family member 2	Evidence at protein level	0.79
TLCD2	TLC domain containing 2	Evidence at protein level	0.83
TMEM140	Transmembrane protein 140	Evidence at protein level	0.4
TSACC	TSSK6 activating cochaperone	Evidence at protein level	0.79
TSEN34	TRNA splicing endonuclease subunit 34	Evidence at protein level	0.77
UBN1	Ubinuclein 1	Evidence at protein level	0.72
YPEL3	Yippee like 3	Evidence at protein level	0.6
YRDC	YrdC N6-threonylcarbamoyltransferase domain containing	Evidence at protein level	0.77
ADAM8	ADAM metallopeptidase domain 8	Evidence at protein level	0.49
ALS2	Alsin Rho guanine nucleotide exchange factor ALS2	Evidence at protein level	0.7
AOC2	Amine oxidase copper containing 2	Evidence at protein level	0.96
ARAP3	ArfGAP with RhoGAP domain, ankyrin repeat and PH domain 3	Evidence at protein level	0.88
ASAP2	ArfGAP with SH3 domain, ankyrin repeat and PH domain 2	Evidence at protein level	0.97
ASB2	Ankyrin repeat and SOCS box containing 2	Evidence at protein level	0.8
ASF1B	Anti-silencing function 1B histone chaperone	Evidence at protein level	0.73
ATG2A	Autophagy related 2A	Evidence at protein level	0.65
BBC3	BCL2 binding component 3	Evidence at protein level	0.79
BEST1	Bestrophin 1	Evidence at protein level	0.8
C17orf107	Chromosome 17 open reading frame 107	Evidence at protein level	0.93
C5AR2	Complement C5a receptor 2	Evidence at protein level	0.78
CAPN15	Calpain 15	Evidence at protein level	0.81
CD177	CD177 molecule	Evidence at protein level	0.95
CEMP1	Cementum protein 1	Evidence at protein level	0.95
CREB5	CAMP responsive element binding protein 5	Evidence at protein level	0.85
CSF3R	Colony stimulating factor 3 receptor	Evidence at protein level	0.77
CYSTM1	Cysteine rich transmembrane module containing 1	Evidence at protein level	0.54
DPEP2	Dipeptidase 2	Evidence at protein level	0.44
ELAPOR1	Endosome-lysosome associated apoptosis and autophagy regulator 1	Evidence at protein level	0.8
ENSG00000288684	Novel protein	Evidence at protein level	0.76
ENTPD5	Ectonucleoside triphosphate diphosphohydrolase 5 (inactive)	Evidence at protein level	0.67
FANCC	FA complementation group C	Evidence at protein level	0.78
FRAT2	FRAT regulator of WNT signaling pathway 2	Evidence at protein level	0.68
GCA	Grancalcin	Evidence at protein level	0.55
H2AC18	H2A clustered histone 18	Evidence at protein level	0.67
HCAR2	Hydroxycarboxylic acid receptor 2	Evidence at protein level	0.85
HEATR5A	HEAT repeat containing 5A	Evidence at protein level	0.6
HES6	Hes family bHLH transcription factor 6	Evidence at protein level	0.91
HIF1A	Hypoxia inducible factor 1 subunit alpha	Evidence at protein level	0.41
HIPK2	Homeodomain interacting protein kinase 2	Evidence at protein level	0.82
HSPA6	Heat shock protein family A (Hsp70) member 6	Evidence at protein level	0.72
HYAL3	Hyaluronidase 3	Evidence at protein level	0.67
KCNC1	Potassium voltage-gated channel subfamily C member 1	Evidence at protein level	0.81
KIAA1614	KIAA1614	Evidence at protein level	0.85
KREMEN1	Kringle containing transmembrane protein 1	Evidence at protein level	0.87
KRT18	Keratin 18	Evidence at protein level	0.75
LPAR4	Lysophosphatidic acid receptor 4	Evidence at protein level	0.79
LTC4S	Leukotriene C4 synthase	Evidence at protein level	0.8
LY96	Lymphocyte antigen 96	Evidence at protein level	0.61
MALL	Mal, T cell differentiation protein like	Evidence at protein level	0.81
MAP1LC3A	Microtubule associated protein 1 light chain 3 alpha	Evidence at protein level	0.63
MAPK14	Mitogen-activated protein kinase 14	Evidence at protein level	0.54
MAPK3	Mitogen-activated protein kinase 3	Evidence at protein level	0.61
MPPE1	Metallophosphoesterase 1	Evidence at protein level	0.41
MSRB1	Methionine sulfoxide reductase B1	Evidence at protein level	0.45
MT-ND1	Mitochondrially encoded NADH:ubiquinone oxidoreductase core subunit 1	Evidence at protein level	0.26
NALCN	Sodium leak channel, non-selective	Evidence at protein level	0.85
NBEAL2	Neurobeachin like 2	Evidence at protein level	0.84
NCF4	Neutrophil cytosolic factor 4	Evidence at protein level	0.47
NR6A1	Nuclear receptor subfamily 6 group A member 1	Evidence at protein level	0.89
NRBF2	Nuclear receptor binding factor 2	Evidence at protein level	0.4
OR7D4	Olfactory receptor family 7 subfamily D member 4	Evidence at protein level	0.86
PEAK3	PEAK family member 3	Evidence at protein level	0.76
PIK3R6	Phosphoinositide-3-kinase regulatory subunit 6	Evidence at protein level	0.76
PIP4P2	Phosphatidylinositol-4,5-bisphosphate 4-phosphatase 2	Evidence at protein level	0.65
PLD3	Phospholipase D family member 3	Evidence at protein level	0.42
PPP1R12B	Protein phosphatase 1 regulatory subunit 12B	Evidence at protein level	0.69
PPP2R5B	Protein phosphatase 2 regulatory subunit B'beta	Evidence at protein level	0.79
PROX2	Prospero homeobox 2	Evidence at transcript level	0.85
PRSS21	Serine protease 21	Evidence at protein level	0.68
PTGDR2	Prostaglandin D2 receptor 2	Evidence at protein level	0.81
PTGES	Prostaglandin E synthase	Evidence at protein level	0.93
RNASE2	Ribonuclease A family member 2	Evidence at protein level	0.76
SDC2	Syndecan 2	Evidence at protein level	0.94
SLC12A6	Solute carrier family 12 member 6	Evidence at protein level	0.7
SLC38A3	Solute carrier family 38 member 3	Evidence at protein level	0.86
SPAG9	Sperm associated antigen 9	Evidence at protein level	0.71
SPART	Spartin	Evidence at protein level	0.45
SPINK8	Serine peptidase inhibitor Kazal type 8 (putative)	Evidence at transcript level	0.85
SRARP	Steroid receptor associated and regulated protein	Evidence at protein level	0.86
TDP2	Tyrosyl-DNA phosphodiesterase 2	Evidence at protein level	0.42
TMEM273	Transmembrane protein 273	Evidence at protein level	0.6
TMEM40	Transmembrane protein 40	Evidence at protein level	0.9
TRANK1	Tetratricopeptide repeat and ankyrin repeat containing 1	Evidence at protein level	0.57
TREM1	Triggering receptor expressed on myeloid cells 1	Evidence at protein level	0.82
TREX2	Three prime repair exonuclease 2	Evidence at protein level	0.81
USP49	Ubiquitin specific peptidase 49	Evidence at protein level	0.81
VNN2	Vanin 2	Evidence at protein level	0.54
ABHD12B	Abhydrolase domain containing 12B	Evidence at protein level	0.93
ACACB	Acetyl-CoA carboxylase beta	Evidence at protein level	0.79
ACOX1	Acyl-CoA oxidase 1	Evidence at protein level	0.52
ALOX12B	Arachidonate 12-lipoxygenase, 12R type	Evidence at protein level	0.89
ARHGEF40	Rho guanine nucleotide exchange factor 40	Evidence at protein level	0.91
ARL5A	ADP ribosylation factor like GTPase 5A	Evidence at protein level	0.53
AVIL	Advillin	Evidence at protein level	0.84
AVP	Arginine vasopressin	Evidence at protein level	0.96
B3GNT5	UDP-GlcNAc:betaGal beta-1,3-N-acetylglucosaminyltransferase 5	Evidence at protein level	0.92
B3GNT8	UDP-GlcNAc:betaGal beta-1,3-N-acetylglucosaminyltransferase 8	Evidence at protein level	0.64
BCL3	BCL3 transcription coactivator	Evidence at protein level	0.69
CADM2	Cell adhesion molecule 2	Evidence at protein level	0.97
CAMK1	Calcium/calmodulin dependent protein kinase I	Evidence at protein level	0.77
CD244	CD244 molecule	Evidence at protein level	0.54
CD300LD	CD300 molecule like family member d	Evidence at protein level	0.84
CDA	Cytidine deaminase	Evidence at protein level	0.7
CDH2	Cadherin 2	Evidence at protein level	0.92
CEACAM3	CEA cell adhesion molecule 3	Evidence at protein level	0.87
CENPU	Centromere protein U	Evidence at protein level	0.73
CEP63	Centrosomal protein 63	Evidence at protein level	0.41
CFD	Complement factor D	Evidence at protein level	0.53
CFLAR	CASP8 and FADD like apoptosis regulator	Evidence at protein level	0.36
CKAP4	Cytoskeleton associated protein 4	Evidence at protein level	0.66
COL18A1	Collagen type XVIII alpha 1 chain	Evidence at protein level	0.9
DENND11	DENN domain containing 11	Evidence at protein level	0.93
DHX34	DExH-box helicase 34	Evidence at protein level	0.7
DYDC1	DPY30 domain containing 1	Evidence at protein level	0.9
DYSF	Dysferlin	Evidence at protein level	0.86
ENSG00000267561	Novel protein	Evidence at protein level	0.91
ENSG00000282988	Novel protein	Evidence at transcript level	0.68
ENSG00000287856	Novel protein	Evidence at transcript level	0.62
ENSG00000288681	Novel protein	Evidence at transcript level	0.48
FAM240B	Family with sequence similarity 240 member B	Evidence at transcript level	0.79
FAM53C	Family with sequence similarity 53 member C	Evidence at protein level	0.61
FBXO30	F-box protein 30	Evidence at protein level	0.74
FCGR2A	Fc gamma receptor IIa	Evidence at protein level	0.69
FFAR1	Free fatty acid receptor 1	Evidence at protein level	0.9
FOS	Fos proto-oncogene, AP-1 transcription factor subunit	Evidence at protein level	0.73
FPR1	Formyl peptide receptor 1	Evidence at protein level	0.68
FRYL	FRY like transcription coactivator	Evidence at protein level	0.66
GLI1	GLI family zinc finger 1	Evidence at protein level	0.87
GLT1D1	Glycosyltransferase 1 domain containing 1	Evidence at protein level	0.88
GNAQ	G protein subunit alpha q	Evidence at protein level	0.64
GP1BB	Glycoprotein Ib platelet subunit beta	Evidence at protein level	0.76
H1-2	H1.2 linker histone, cluster member	Evidence at protein level	0.42
H3-3B	H3.3 histone B	Evidence at protein level	0.18
H3-7	H3.7 histone (putative)	Evidence at protein level	0.84
H4C11	H4 clustered histone 11	Evidence at protein level	0.57
H4C2	H4 clustered histone 2	Evidence at protein level	0.75
HGD	Homogentisate 1,2-dioxygenase	Evidence at protein level	0.92
HYCC2	Hyccin PI4KA lipid kinase complex subunit 2	Evidence at protein level	0.6
KLHL2	Kelch like family member 2	Evidence at protein level	0.74
LIMK2	LIM domain kinase 2	Evidence at protein level	0.61
LIN7A	Lin-7 homolog A, crumbs cell polarity complex component	Evidence at protein level	0.84
LITAF	Lipopolysaccharide induced TNF factor	Evidence at protein level	0.29
LMBRD2	LMBR1 domain containing 2	Evidence at protein level	0.73
MAPK9	Mitogen-activated protein kinase 9	Evidence at protein level	0.72
MBTD1	Mbt domain containing 1	Evidence at protein level	0.83
MGAT4B	Alpha-1,3-mannosyl-glycoprotein 4-beta-N-acetylglucosaminyltransferase B	Evidence at protein level	0.89
MIPOL1	Mirror-image polydactyly 1	Evidence at protein level	0.82
MKLN1	Muskelin 1	Evidence at protein level	0.69
MT-ATP6	Mitochondrially encoded ATP synthase membrane subunit 6	Evidence at protein level	0.22
MT-ATP8	Mitochondrially encoded ATP synthase membrane subunit 8	Evidence at protein level	0.23
MTARC2	Mitochondrial amidoxime reducing component 2	Evidence at protein level	0.96
NCCRP1	NCCRP1, F-box associated domain containing	Evidence at protein level	0.84
NFE2	Nuclear factor, erythroid 2	Evidence at protein level	0.68
NIBAN1	Niban apoptosis regulator 1	Evidence at protein level	0.66
NPR3	Natriuretic peptide receptor 3	Evidence at protein level	0.82
NSUN7	NOP2/Sun RNA methyltransferase family member 7	Evidence at protein level	0.95
OCLN	Occludin	Evidence at protein level	0.82
OR2A7	Olfactory receptor family 2 subfamily A member 7	Evidence at transcript level	0.87
OSGIN2	Oxidative stress induced growth inhibitor family member 2	Evidence at protein level	0.6
OTUD6A	OTU deubiquitinase 6A	Evidence at protein level	0.85
PADI2	Peptidyl arginine deiminase 2	Evidence at protein level	0.84
PAEP	Progestagen associated endometrial protein	Evidence at protein level	0.81
PAPSS1	3'-phosphoadenosine 5'-phosphosulfate synthase 1	Evidence at protein level	0.4
PCDHB13	Protocadherin beta 13	Evidence at protein level	0.83
PIP5K1B	Phosphatidylinositol-4-phosphate 5-kinase type 1 beta	Evidence at protein level	0.83
PLAC9	Placenta associated 9	Evidence at protein level	0.88
POLM	DNA polymerase mu	Evidence at protein level	0.52
PRKCZ	Protein kinase C zeta	Evidence at protein level	0.84
PRR23C	Proline rich 23C	Evidence at transcript level	0.88
PRR33	Proline rich 33	Evidence at transcript level	0.92
PTMS	Parathymosin	Evidence at protein level	0.86
PYGM	Glycogen phosphorylase, muscle associated	Evidence at protein level	0.91
RASSF3	Ras association domain family member 3	Evidence at protein level	0.45
RPS4Y2	Ribosomal protein S4 Y-linked 2	Evidence at protein level	0.95
RSAD2	Radical S-adenosyl methionine domain containing 2	Evidence at protein level	0.61
SDR42E2	Short chain dehydrogenase/reductase family 42E, member 2	Evidence at transcript level	0.79
SEZ6	Seizure related 6 homolog	Evidence at protein level	0.8
SGSM2	Small G protein signaling modulator 2	Evidence at protein level	0.8
SH3BP5L	SH3 binding domain protein 5 like	Evidence at protein level	0.71
SHOX	Short stature homeobox	Evidence at protein level	0.78
SLC19A1	Solute carrier family 19 member 1	Evidence at protein level	0.65
SLC22A4	Solute carrier family 22 member 4	Evidence at protein level	0.88
SLC26A1	Solute carrier family 26 member 1	Evidence at protein level	0.85
SPINK4	Serine peptidase inhibitor Kazal type 4	Evidence at protein level	0.96
STMP1	Short transmembrane mitochondrial protein 1	Evidence at protein level	0.4
SULT1B1	Sulfotransferase family 1B member 1	Evidence at protein level	0.71
TEC	Tec protein tyrosine kinase	Evidence at protein level	0.81
TGFB1I1	Transforming growth factor beta 1 induced transcript 1	Evidence at protein level	0.87
TLDC2	TBC/LysM-associated domain containing 2	Evidence at protein level	0.8
TM6SF1	Transmembrane 6 superfamily member 1	Evidence at protein level	0.68
TMEM154	Transmembrane protein 154	Evidence at protein level	0.66
TMEM255B	Transmembrane protein 255B	Evidence at protein level	0.82
TMEM38A	Transmembrane protein 38A	Evidence at protein level	0.76
TOGARAM1	TOG array regulator of axonemal microtubules 1	Evidence at protein level	0.76
TRPC6	Transient receptor potential cation channel subfamily C member 6	Evidence at protein level	0.95
TTC8	Tetratricopeptide repeat domain 8	Evidence at protein level	0.77
UBALD2	UBA like domain containing 2	Evidence at protein level	0.64
UBE2B	Ubiquitin conjugating enzyme E2 B	Evidence at protein level	0.33
VIL1	Villin 1	Evidence at protein level	0.93
WFDC11	WAP four-disulfide core domain 11	Evidence at transcript level	0.89
ZFP36L1	ZFP36 ring finger protein like 1	Evidence at protein level	0.38
ZNF516	Zinc finger protein 516	Evidence at protein level	0.78
ZNF552	Zinc finger protein 552	Evidence at protein level	0.57
ZNF713	Zinc finger protein 713	Evidence at protein level	0.77
ZNF746	Zinc finger protein 746	Evidence at protein level	0.76
ABCG1	ATP binding cassette subfamily G member 1	Evidence at protein level	0.56
ABHD5	Abhydrolase domain containing 5, lysophosphatidic acid acyltransferase	Evidence at protein level	0.6
ADGRG3	Adhesion G protein-coupled receptor G3	Evidence at protein level	0.85
AKAP17A	A-kinase anchoring protein 17A	Evidence at protein level	0.74
ALAS1	5'-aminolevulinate synthase 1	Evidence at protein level	0.37
ANGPT1	Angiopoietin 1	Evidence at protein level	0.91
ANKRD34B	Ankyrin repeat domain 34B	Evidence at protein level	0.96
ANKRD40CL	ANKRD40 C-terminal like	Evidence at protein level	0.73
AP1M2	Adaptor related protein complex 1 subunit mu 2	Evidence at protein level	0.82
APLF	Aprataxin and PNKP like factor	Evidence at protein level	0.74
ARG1	Arginase 1	Evidence at protein level	0.91
ASPN	Asporin	Evidence at protein level	0.92
ATL1	Atlastin GTPase 1	Evidence at protein level	0.82
BEGAIN	Brain enriched guanylate kinase associated	Evidence at protein level	0.89
BIRC6	Baculoviral IAP repeat containing 6	Evidence at protein level	0.67
BOD1L1	Biorientation of chromosomes in cell division 1 like 1	Evidence at protein level	0.71
C1QTNF2	C1q and TNF related 2	Evidence at protein level	0.9
C20orf203	Chromosome 20 open reading frame 203	Evidence at transcript level	0.91
C2orf80	Chromosome 2 open reading frame 80	Evidence at transcript level	0.78
C4orf19	Chromosome 4 open reading frame 19	Evidence at protein level	0.78
C5orf22	Chromosome 5 open reading frame 22	Evidence at protein level	0.62
CACNB4	Calcium voltage-gated channel auxiliary subunit beta 4	Evidence at protein level	0.9
CAMK1D	Calcium/calmodulin dependent protein kinase ID	Evidence at protein level	0.57
CCDC125	Coiled-coil domain containing 125	Evidence at protein level	0.68
CCDC61	Coiled-coil domain containing 61	Evidence at protein level	0.77
CD274	CD274 molecule	Evidence at protein level	0.79
CD46	CD46 molecule	Evidence at protein level	0.29
CDADC1	Cytidine and dCMP deaminase domain containing 1	Evidence at protein level	0.68
CDAN1	Codanin 1	Evidence at protein level	0.86
CDC14B	Cell division cycle 14B	Evidence at protein level	0.8
CHST11	Carbohydrate sulfotransferase 11	Evidence at protein level	0.59
CHST13	Carbohydrate sulfotransferase 13	Evidence at protein level	0.77
CMTM1	CKLF like MARVEL transmembrane domain containing 1	Evidence at protein level	0.67
CMTM2	CKLF like MARVEL transmembrane domain containing 2	Evidence at protein level	0.92
CSAD	Cysteine sulfinic acid decarboxylase	Evidence at protein level	0.66
CTTN	Cortactin	Evidence at protein level	0.91
DENND6A	DENN domain containing 6A	Evidence at protein level	0.67
DEPDC5	DEP domain containing 5, GATOR1 subcomplex subunit	Evidence at protein level	0.6
DHRS13	Dehydrogenase/reductase 13	Evidence at protein level	0.49
DUSP28	Dual specificity phosphatase 28	Evidence at protein level	0.66
EFR3B	EFR3 homolog B	Evidence at protein level	0.82
ENSG00000288623	Novel protein	Evidence at transcript level	0.52
ERBB3	Erb-b2 receptor tyrosine kinase 3	Evidence at protein level	0.81
ERI2	ERI1 exoribonuclease family member 2	Evidence at protein level	0.8
EYS	Eyes shut homolog	Evidence at protein level	0.83
F11R	F11 receptor	Evidence at protein level	0.48
FAM86B1	Family with sequence similarity 86 member B1	Evidence at transcript level	0.82
FANCD2OS	FANCD2 opposite strand	Evidence at transcript level	0.83
FFAR3	Free fatty acid receptor 3	Evidence at protein level	0.91
FKBP8	FKBP prolyl isomerase 8	Evidence at protein level	0.38
FNBP1L	Formin binding protein 1 like	Evidence at protein level	0.9
FNIP1	Folliculin interacting protein 1	Evidence at protein level	0.55
FRAT1	FRAT regulator of WNT signaling pathway 1	Evidence at protein level	0.73
G6PD	Glucose-6-phosphate dehydrogenase	Evidence at protein level	0.39
GAPT	GRB2 binding adaptor protein, transmembrane	Evidence at protein level	0.64
GJD4	Gap junction protein delta 4	Evidence at protein level	0.82
GNAT2	G protein subunit alpha transducin 2	Evidence at protein level	0.69
GNG11	G protein subunit gamma 11	Evidence at protein level	0.83
GPR173	G protein-coupled receptor 173	Evidence at protein level	0.85
GPX3	Glutathione peroxidase 3	Evidence at protein level	0.89
H2BC11	H2B clustered histone 11	Evidence at protein level	0.7
H2BC21	H2B clustered histone 21	Evidence at protein level	0.6
H3-5	H3.5 histone	Evidence at protein level	0.35
HACL1	2-hydroxyacyl-CoA lyase 1	Evidence at protein level	0.41
HAL	Histidine ammonia-lyase	Evidence at protein level	0.78
HDAC4	Histone deacetylase 4	Evidence at protein level	0.77
HEY1	Hes related family bHLH transcription factor with YRPW motif 1	Evidence at protein level	0.96
HGF	Hepatocyte growth factor	Evidence at protein level	0.8
HLX	H2.0 like homeobox	Evidence at protein level	0.7
HSDL2	Hydroxysteroid dehydrogenase like 2	Evidence at protein level	0.44
ID1	Inhibitor of DNA binding 1	Evidence at protein level	0.89
IFIT2	Interferon induced protein with tetratricopeptide repeats 2	Evidence at protein level	0.52
IGSF23	Immunoglobulin superfamily member 23	Evidence at transcript level	0.96
IL1B	Interleukin 1 beta	Evidence at protein level	0.81
IMPACT	Impact RWD domain protein	Evidence at protein level	0.52
INPP1	Inositol polyphosphate-1-phosphatase	Evidence at protein level	0.58
IRGM	Immunity related GTPase M	Evidence at protein level	0.85
IRS2	Insulin receptor substrate 2	Evidence at protein level	0.84
ITM2B	Integral membrane protein 2B	Evidence at protein level	0.24
JAK2	Janus kinase 2	Evidence at protein level	0.54
KIF1B	Kinesin family member 1B	Evidence at protein level	0.64
KIF21B	Kinesin family member 21B	Evidence at protein level	0.78
LAMP2	Lysosomal associated membrane protein 2	Evidence at protein level	0.41
LANCL3	LanC like family member 3	Evidence at protein level	0.88
LEPR	Leptin receptor	Evidence at protein level	0.73
LPCAT2	Lysophosphatidylcholine acyltransferase 2	Evidence at protein level	0.74
LRP10	LDL receptor related protein 10	Evidence at protein level	0.46
LY6G6F	Lymphocyte antigen 6 family member G6F	Evidence at protein level	0.94
LYRM1	LYR motif containing 1	Evidence at protein level	0.35
MACIR	Macrophage immunometabolism regulator	Evidence at protein level	0.59
MECP2	Methyl-CpG binding protein 2	Evidence at protein level	0.47
MSL1	MSL complex subunit 1	Evidence at protein level	0.72
MYL10	Myosin light chain 10	Evidence at protein level	0.79
MYO15A	Myosin XVA	Evidence at protein level	0.89
N4BP1	NEDD4 binding protein 1	Evidence at protein level	0.68
NAA80	N-alpha-acetyltransferase 80, NatH catalytic subunit	Evidence at protein level	0.51
NDEL1	NudE neurodevelopment protein 1 like 1	Evidence at protein level	0.32
NEU1	Neuraminidase 1	Evidence at protein level	0.78
NINJ1	Ninjurin 1	Evidence at protein level	0.41
NR5A2	Nuclear receptor subfamily 5 group A member 2	Evidence at protein level	0.8
OLAH	Oleoyl-ACP hydrolase	Evidence at protein level	0.86
OR2C3	Olfactory receptor family 2 subfamily C member 3	Evidence at protein level	0.96
OSBPL2	Oxysterol binding protein like 2	Evidence at protein level	0.43
PDE4D	Phosphodiesterase 4D	Evidence at protein level	0.77
PDLIM5	PDZ and LIM domain 5	Evidence at protein level	0.5
PHF12	PHD finger protein 12	Evidence at protein level	0.5
PIERCE2	Piercer of microtubule wall 2	Evidence at protein level	0.82
PLEKHA5	Pleckstrin homology domain containing A5	Evidence at protein level	0.78
PLIN2	Perilipin 2	Evidence at protein level	0.39
PMAIP1	Phorbol-12-myristate-13-acetate-induced protein 1	Evidence at protein level	0.45
PPP1R18	Protein phosphatase 1 regulatory subunit 18	Evidence at protein level	0.37
PPP4R1	Protein phosphatase 4 regulatory subunit 1	Evidence at protein level	0.53
PRRG4	Proline rich and Gla domain 4	Evidence at protein level	0.88
PVALB	Parvalbumin	Evidence at protein level	0.91
RAB11FIP1	RAB11 family interacting protein 1	Evidence at protein level	0.51
RAB11FIP4	RAB11 family interacting protein 4	Evidence at protein level	0.48
RAB37	RAB37, member RAS oncogene family	Evidence at protein level	0.42
RAB40C	RAB40C, member RAS oncogene family	Evidence at protein level	0.69
RAB4A	RAB4A, member RAS oncogene family	Evidence at protein level	0.56
RAD9B	RAD9 checkpoint clamp component B	Evidence at protein level	0.82
RAF1	Raf-1 proto-oncogene, serine/threonine kinase	Evidence at protein level	0.38
RESF1	Retroelement silencing factor 1	Evidence at protein level	0.38
RGL4	Ral guanine nucleotide dissociation stimulator like 4	Evidence at protein level	0.43
RHD	Rh blood group D antigen	Evidence at protein level	0.68
RICTOR	RPTOR independent companion of MTOR complex 2	Evidence at protein level	0.55
RIPOR2	RHO family interacting cell polarization regulator 2	Evidence at protein level	0.27
RNF149	Ring finger protein 149	Evidence at protein level	0.42
RNF227	Ring finger protein 227	Evidence at transcript level	0.67
RNF32	Ring finger protein 32	Evidence at protein level	0.75
RPGR	Retinitis pigmentosa GTPase regulator	Evidence at protein level	0.59
RPS6KA2	Ribosomal protein S6 kinase A2	Evidence at protein level	0.81
RUNX1	RUNX family transcription factor 1	Evidence at protein level	0.55
SEMA7A	Semaphorin 7A (John Milton Hagen blood group)	Evidence at protein level	0.9
SGO2	Shugoshin 2	Evidence at protein level	0.62
SLC1A2	Solute carrier family 1 member 2	Evidence at protein level	0.83
SLC25A51	Solute carrier family 25 member 51	Evidence at protein level	0.64
SLC6A6	Solute carrier family 6 member 6	Evidence at protein level	0.65
SMIM27	Small integral membrane protein 27	Evidence at transcript level	0.3
SOCS2	Suppressor of cytokine signaling 2	Evidence at protein level	0.61
SPACA7	Sperm acrosome associated 7	Evidence at protein level	0.83
SPI1	Spi-1 proto-oncogene	Evidence at protein level	0.72
SRGN	Serglycin	Evidence at protein level	0.29
SRXN1	Sulfiredoxin 1	Evidence at protein level	0.71
SSH3	Slingshot protein phosphatase 3	Evidence at protein level	0.62
SULT2A1	Sulfotransferase family 2A member 1	Evidence at protein level	0.84
SYTL3	Synaptotagmin like 3	Evidence at protein level	0.58
TCP11L2	T-complex 11 like 2	Evidence at protein level	0.52
TEKT3	Tektin 3	Evidence at protein level	0.87
TFDP1	Transcription factor Dp-1	Evidence at protein level	0.55
TGFA	Transforming growth factor alpha	Evidence at protein level	0.77
TIGD2	Tigger transposable element derived 2	Evidence at protein level	0.72
TIPARP	TCDD inducible poly(ADP-ribose) polymerase	Evidence at protein level	0.51
TLE3	TLE family member 3, transcriptional corepressor	Evidence at protein level	0.62
TLR6	Toll like receptor 6	Evidence at protein level	0.81
TMCC1	Transmembrane and coiled-coil domain family 1	Evidence at protein level	0.68
TMEM71	Transmembrane protein 71	Evidence at protein level	0.45
TNNT1	Troponin T1, slow skeletal type	Evidence at protein level	0.78
TNRC6C	Trinucleotide repeat containing adaptor 6C	Evidence at protein level	0.75
TP53INP1	Tumor protein p53 inducible nuclear protein 1	Evidence at protein level	0.62
TREML4	Triggering receptor expressed on myeloid cells like 4	Evidence at transcript level	0.86
TUBA3FP	Tubulin alpha 3f pseudogene	Evidence at transcript level	0.79
UBQLN4	Ubiquilin 4	Evidence at protein level	0.73
UGT1A1	UDP glucuronosyltransferase family 1 member A1	Evidence at protein level	0.83
USP10	Ubiquitin specific peptidase 10	Evidence at protein level	0.39
USP15	Ubiquitin specific peptidase 15	Evidence at protein level	0.41
VAT1	Vesicle amine transport 1	Evidence at protein level	0.44
VMP1	Vacuole membrane protein 1	Evidence at protein level	0.41
VWA5A	Von Willebrand factor A domain containing 5A	Evidence at protein level	0.58
WDFY3	WD repeat and FYVE domain containing 3	Evidence at protein level	0.94
WDR35	WD repeat domain 35	Evidence at protein level	0.8
ZFP57	ZFP57 zinc finger protein	Evidence at protein level	0.76
ZNF396	Zinc finger protein 396	Evidence at protein level	0.64
ZNF467	Zinc finger protein 467	Evidence at protein level	0.81
ZNF565	Zinc finger protein 565	Evidence at protein level	0.54
ZNF597	Zinc finger protein 597	Evidence at protein level	0.71
ABHD4	Abhydrolase domain containing 4, N-acyl phospholipase B	Evidence at protein level	0.49
ADARB2	Adenosine deaminase RNA specific B2 (inactive)	Evidence at protein level	0.92
ALDH6A1	Aldehyde dehydrogenase 6 family member A1	Evidence at protein level	0.45
ANPEP	Alanyl aminopeptidase, membrane	Evidence at protein level	0.73
ARHGAP9	Rho GTPase activating protein 9	Evidence at protein level	0.31
ASRGL1	Asparaginase and isoaspartyl peptidase 1	Evidence at protein level	0.59
ATP23	ATP23 metallopeptidase and ATP synthase assembly factor homolog	Evidence at protein level	0.82
ATP9A	ATPase phospholipid transporting 9A (putative)	Evidence at protein level	0.92
B3GNTL1	UDP-GlcNAc:betaGal beta-1,3-N-acetylglucosaminyltransferase like 1	Evidence at protein level	0.71
B4GALT5	Beta-1,4-galactosyltransferase 5	Evidence at protein level	0.68
BAZ1A	Bromodomain adjacent to zinc finger domain 1A	Evidence at protein level	0.51
BRDT	Bromodomain testis associated	Evidence at protein level	0.78
BSDC1	BSD domain containing 1	Evidence at protein level	0.45
BTK	Bruton tyrosine kinase	Evidence at protein level	0.62
C1orf198	Chromosome 1 open reading frame 198	Evidence at protein level	0.64
C1RL	Complement C1r subcomponent like	Evidence at protein level	0.67
C21orf58	Chromosome 21 open reading frame 58	Evidence at protein level	0.77
CABP5	Calcium binding protein 5	Evidence at protein level	0.94
CC2D1B	Coiled-coil and C2 domain containing 1B	Evidence at protein level	0.62
CHIC2	Cysteine rich hydrophobic domain 2	Evidence at protein level	0.28
CIR1	Corepressor interacting with RBPJ, CIR1	Evidence at protein level	0.31
CMIP	C-Maf inducing protein	Evidence at protein level	0.77
CRISPLD2	Cysteine rich secretory protein LCCL domain containing 2	Evidence at protein level	0.87
CYP1A2	Cytochrome P450 family 1 subfamily A member 2	Evidence at protein level	0.75
DCUN1D2	Defective in cullin neddylation 1 domain containing 2	Evidence at protein level	0.64
DOCK5	Dedicator of cytokinesis 5	Evidence at protein level	0.79
DRAXIN	Dorsal inhibitory axon guidance protein	Evidence at protein level	0.82
ELK4	ETS transcription factor ELK4	Evidence at protein level	0.72
ENSG00000269590	Novel protein	Evidence at protein level	0.87
ENSG00000288053	Novel protein	Evidence at transcript level	0.87
F2RL1	F2R like trypsin receptor 1	Evidence at protein level	0.7
F8A2	Coagulation factor VIII associated 2	Evidence at protein level	0.82
F8A3	Coagulation factor VIII associated 3	Evidence at protein level	0.82
FAM3B	FAM3 metabolism regulating signaling molecule B	Evidence at protein level	0.89
FBLN5	Fibulin 5	Evidence at protein level	0.82
FGF23	Fibroblast growth factor 23	Evidence at protein level	0.58
FNDC3B	Fibronectin type III domain containing 3B	Evidence at protein level	0.61
GAB2	GRB2 associated binding protein 2	Evidence at protein level	0.79
GJC1	Gap junction protein gamma 1	Evidence at protein level	0.82
GLUL	Glutamate-ammonia ligase	Evidence at protein level	0.39
GTPBP2	GTP binding protein 2	Evidence at protein level	0.65
H3-3A	H3.3 histone A	Evidence at protein level	0.23
H4C12	H4 clustered histone 12	Evidence at protein level	0.36
HCAR1	Hydroxycarboxylic acid receptor 1	Evidence at protein level	0.79
HDAC7	Histone deacetylase 7	Evidence at protein level	0.75
HYAL1	Hyaluronidase 1	Evidence at protein level	0.71
ICAM3	Intercellular adhesion molecule 3	Evidence at protein level	0.24
IKBIP	IKBKB interacting protein	Evidence at protein level	0.51
IL3RA	Interleukin 3 receptor subunit alpha	Evidence at protein level	0.74
IQSEC1	IQ motif and Sec7 domain ArfGEF 1	Evidence at protein level	0.56
IRAG1	Inositol 1,4,5-triphosphate receptor associated 1	Evidence at protein level	0.85
KATNBL1	Katanin regulatory subunit B1 like 1	Evidence at protein level	0.37
KCNJ16	Potassium inwardly rectifying channel subfamily J member 16	Evidence at protein level	0.81
KCNJ2	Potassium inwardly rectifying channel subfamily J member 2	Evidence at protein level	0.81
KIF13A	Kinesin family member 13A	Evidence at protein level	0.83
LETM2	Leucine zipper and EF-hand containing transmembrane protein 2	Evidence at protein level	0.67
LRCH3	Leucine rich repeats and calponin homology domain containing 3	Evidence at protein level	0.47
LSM14B	LSM family member 14B	Evidence at protein level	0.77
LYPD6B	LY6/PLAUR domain containing 6B	Evidence at protein level	0.94
MAF	MAF bZIP transcription factor	Evidence at protein level	0.83
MAFG	MAF bZIP transcription factor G	Evidence at protein level	0.76
MED25	Mediator complex subunit 25	Evidence at protein level	0.63
MICAL3	Microtubule associated monooxygenase, calponin and LIM domain containing 3	Evidence at protein level	0.85
MNDA	Myeloid cell nuclear differentiation antigen	Evidence at protein level	0.61
MPL	MPL proto-oncogene, thrombopoietin receptor	Evidence at protein level	0.79
MPZL1	Myelin protein zero like 1	Evidence at protein level	0.55
MX2	MX dynamin like GTPase 2	Evidence at protein level	0.43
NDFIP2	Nedd4 family interacting protein 2	Evidence at protein level	0.72
NLRX1	NLR family member X1	Evidence at protein level	0.67
NRIP2	Nuclear receptor interacting protein 2	Evidence at protein level	0.79
OGFRL1	Opioid growth factor receptor like 1	Evidence at protein level	0.77
OR2A4	Olfactory receptor family 2 subfamily A member 4	Evidence at transcript level	0.96
OR7C1	Olfactory receptor family 7 subfamily C member 1	Evidence at transcript level	0.82
PERP	P53 apoptosis effector related to PMP22	Evidence at protein level	0.78
PGBD4	PiggyBac transposable element derived 4	Evidence at protein level	0.71
PGPEP1	Pyroglutamyl-peptidase I	Evidence at protein level	0.51
PIM1	Pim-1 proto-oncogene, serine/threonine kinase	Evidence at protein level	0.45
PLEKHM1	Pleckstrin homology and RUN domain containing M1	Evidence at protein level	0.71
PLPPR2	Phospholipid phosphatase related 2	Evidence at protein level	0.77
PPDPF	Pancreatic progenitor cell differentiation and proliferation factor	Evidence at protein level	0.5
PRC1	Protein regulator of cytokinesis 1	Evidence at protein level	0.78
PRELID2	PRELI domain containing 2	Evidence at protein level	0.75
PRELID3A	PRELI domain containing 3A	Evidence at protein level	0.71
PRELP	Proline and arginine rich end leucine rich repeat protein	Evidence at protein level	0.81
PRIMPOL	Primase and DNA directed polymerase	Evidence at protein level	0.52
PRXL2C	Peroxiredoxin like 2C	Evidence at protein level	0.42
PTPRN2	Protein tyrosine phosphatase receptor type N2	Evidence at protein level	0.66
PYROXD2	Pyridine nucleotide-disulphide oxidoreductase domain 2	Evidence at protein level	0.8
QPCT	Glutaminyl-peptide cyclotransferase	Evidence at protein level	0.76
RGS18	Regulator of G protein signaling 18	Evidence at protein level	0.63
RPS10-NUDT3	RPS10-NUDT3 readthrough	Evidence at protein level	0.54
RSBN1L	Round spermatid basic protein 1 like	Evidence at protein level	0.47
RSPH14	Radial spoke head 14 homolog	Evidence at protein level	0.93
RUSC2	RUN and SH3 domain containing 2	Evidence at protein level	0.94
S100A2	S100 calcium binding protein A2	Evidence at protein level	0.76
SENP7	SUMO specific peptidase 7	Evidence at protein level	0.46
SERPINB2	Serpin family B member 2	Evidence at protein level	0.9
SLC14A2	Solute carrier family 14 member 2	Evidence at protein level	0.89
SLC7A8	Solute carrier family 7 member 8	Evidence at protein level	0.83
SMAD5	SMAD family member 5	Evidence at protein level	0.48
SMIM31	Small integral membrane protein 31	Evidence at transcript level	0.84
SNTN	Sentan, cilia apical structure protein	Evidence at protein level	0.81
SORL1	Sortilin related receptor 1	Evidence at protein level	0.41
SPATA21	Spermatogenesis associated 21	Evidence at transcript level	0.79
SPINK9	Serine peptidase inhibitor Kazal type 9	Evidence at protein level	0.78
SRPK1	SRSF protein kinase 1	Evidence at protein level	0.42
SSTR2	Somatostatin receptor 2	Evidence at protein level	0.74
ST20-MTHFS	ST20-MTHFS readthrough	Evidence at protein level	0.33
TCF23	Transcription factor 23	Evidence at protein level	0.76
TERB1	Telomere repeat binding bouquet formation protein 1	Evidence at protein level	0.82
TET2	Tet methylcytosine dioxygenase 2	Evidence at protein level	0.52
TINAGL1	Tubulointerstitial nephritis antigen like 1	Evidence at protein level	0.84
TMEM106A	Transmembrane protein 106A	Evidence at protein level	0.63
TMEM130	Transmembrane protein 130	Evidence at protein level	0.78
TOPORS	TOP1 binding arginine/serine rich protein, E3 ubiquitin ligase	Evidence at protein level	0.39
UBN2	Ubinuclein 2	Evidence at protein level	0.84
UIMC1	Ubiquitin interaction motif containing 1	Evidence at protein level	0.42
WAS	WASP actin nucleation promoting factor	Evidence at protein level	0.5
ZNF12	Zinc finger protein 12	Evidence at protein level	0.7
ZNF440	Zinc finger protein 440	Evidence at protein level	0.65
ZNF486	Zinc finger protein 486	Evidence at protein level	0.66
ZNF66	Zinc finger protein 66	Evidence at transcript level	0.58
Gene	Gene description	Evidence	TAU score - Blood
C1QC	Complement C1q C chain	Evidence at protein level	0.94
C1QB	Complement C1q B chain	Evidence at transcript level	0.89
C1QA	Complement C1q A chain	Evidence at protein level	0.87
MERTK	MER proto-oncogene, tyrosine kinase	Evidence at protein level	0.92
ENSG00000289692	Novel protein	Evidence at transcript level	0.92
PGA5	Pepsinogen A5	Evidence at protein level	0.91
PCDH12	Protocadherin 12	Evidence at protein level	0.95
ALDH1A1	Aldehyde dehydrogenase 1 family member A1	Evidence at protein level	0.85
C2	Complement C2	Evidence at protein level	0.86
AVPR2	Arginine vasopressin receptor 2	Evidence at protein level	0.93
CTTNBP2	Cortactin binding protein 2	Evidence at protein level	0.97
PGA4	Pepsinogen A4	Evidence at protein level	0.87
SASH1	SAM and SH3 domain containing 1	Evidence at protein level	0.9
CYP1B1	Cytochrome P450 family 1 subfamily B member 1	Evidence at protein level	0.82
GPR20	G protein-coupled receptor 20	Evidence at protein level	0.95
LYPD2	LY6/PLAUR domain containing 2	Evidence at protein level	0.88
L1TD1	LINE1 type transposase domain containing 1	Evidence at protein level	0.96
PPP1R17	Protein phosphatase 1 regulatory subunit 17	Evidence at protein level	0.93
NEURL1	Neuralized E3 ubiquitin protein ligase 1	Evidence at protein level	0.78
PALM	Paralemmin	Evidence at protein level	0.98
SLC18A1	Solute carrier family 18 member A1	Evidence at protein level	0.95
CKB	Creatine kinase B	Evidence at protein level	0.84
LYNX1	Ly6/neurotoxin 1	Evidence at protein level	0.92
RXFP2	Relaxin family peptide receptor 2	Evidence at protein level	0.97
S1PR3	Sphingosine-1-phosphate receptor 3	Evidence at protein level	0.92
SFTPD	Surfactant protein D	Evidence at protein level	0.92
CDKN2B	Cyclin dependent kinase inhibitor 2B	Evidence at protein level	0.88
ITLN1	Intelectin 1	Evidence at protein level	0.92
SEMA3A	Semaphorin 3A	Evidence at protein level	0.96
CXCL10	C-X-C motif chemokine ligand 10	Evidence at protein level	0.82
MAFB	MAF bZIP transcription factor B	Evidence at protein level	0.83
NR4A1	Nuclear receptor subfamily 4 group A member 1	Evidence at protein level	0.85
PLAGL2	PLAG1 like zinc finger 2	Evidence at protein level	0.73
ZG16B	Zymogen granule protein 16B	Evidence at protein level	0.85
CDKN1C	Cyclin dependent kinase inhibitor 1C	Evidence at protein level	0.81
GUCY1B1	Guanylate cyclase 1 soluble subunit beta 1	Evidence at protein level	0.83
LKAAEAR1	LKAAEAR motif containing 1	Evidence at protein level	0.85
ARHGAP29	Rho GTPase activating protein 29	Evidence at protein level	0.92
CD300H	CD300H molecule (gene/pseudogene)	Evidence at protein level	0.7
CLEC4F	C-type lectin domain family 4 member F	Evidence at transcript level	0.92
CTSL	Cathepsin L	Evidence at protein level	0.77
MS4A7	Membrane spanning 4-domains A7	Evidence at protein level	0.7
ZNF703	Zinc finger protein 703	Evidence at protein level	0.91
FIBCD1	Fibrinogen C domain containing 1	Evidence at protein level	0.97
LILRB1	Leukocyte immunoglobulin like receptor B1	Evidence at transcript level	0.74
OLFML2B	Olfactomedin like 2B	Evidence at protein level	0.91
PPM1N	Protein phosphatase, Mg2+/Mn2+ dependent 1N (putative)	Evidence at protein level	0.63
QRFP	Pyroglutamylated RFamide peptide	Evidence at transcript level	0.92
TAGLN	Transgelin	Evidence at protein level	0.79
TCF7L2	Transcription factor 7 like 2	Evidence at protein level	0.82
CXCL2	C-X-C motif chemokine ligand 2	Evidence at protein level	0.92
MRAS	Muscle RAS oncogene homolog	Evidence at protein level	0.89
PAQR4	Progestin and adipoQ receptor family member 4	Evidence at protein level	0.91
TCN2	Transcobalamin 2	Evidence at protein level	0.78
TNS1	Tensin 1	Evidence at protein level	0.83
VMO1	Vitelline membrane outer layer 1 homolog	Evidence at protein level	0.91
APOBEC3A	Apolipoprotein B mRNA editing enzyme catalytic subunit 3A	Evidence at protein level	0.71
CDYL2	Chromodomain Y like 2	Evidence at protein level	0.89
CLEC5A	C-type lectin domain containing 5A	Evidence at protein level	0.92
LYNX1-SLURP2	LYNX1-SLURP2 readthrough	Evidence at transcript level	0.92
SPIC	Spi-C transcription factor	Evidence at protein level	0.95
CD300E	CD300e molecule	Evidence at protein level	0.77
CRYBB1	Crystallin beta B1	Evidence at protein level	0.87
HMOX1	Heme oxygenase 1	Evidence at protein level	0.63
ICAM4	Intercellular adhesion molecule 4 (Landsteiner-Wiener blood group)	Evidence at protein level	0.69
KLF1	KLF transcription factor 1	Evidence at protein level	0.86
RRAS	RAS related	Evidence at protein level	0.75
SIDT2	SID1 transmembrane family member 2	Evidence at protein level	0.68
SLC5A10	Solute carrier family 5 member 10	Evidence at protein level	0.93
THAP10	THAP domain containing 10	Evidence at protein level	0.9
CABP4	Calcium binding protein 4	Evidence at protein level	0.8
CCL8	C-C motif chemokine ligand 8	Evidence at protein level	0.96
CYSRT1	Cysteine rich tail 1	Evidence at protein level	0.92
EDN1	Endothelin 1	Evidence at protein level	0.96
FBN2	Fibrillin 2	Evidence at protein level	0.92
FCGR3A	Fc gamma receptor IIIa	Evidence at protein level	0.56
FXYD6	FXYD domain containing ion transport regulator 6	Evidence at protein level	0.86
GPNMB	Glycoprotein nmb	Evidence at protein level	0.85
GSTA4	Glutathione S-transferase alpha 4	Evidence at protein level	0.78
INSIG1	Insulin induced gene 1	Evidence at protein level	0.38
LPL	Lipoprotein lipase	Evidence at protein level	0.9
RIN1	Ras and Rab interactor 1	Evidence at protein level	0.82
SCUBE2	Signal peptide, CUB domain and EGF like domain containing 2	Evidence at protein level	0.95
TDRD9	Tudor domain containing 9	Evidence at protein level	0.97
ABCC3	ATP binding cassette subfamily C member 3	Evidence at protein level	0.78
ABCC6	ATP binding cassette subfamily C member 6	Evidence at protein level	0.91
ACP2	Acid phosphatase 2, lysosomal	Evidence at protein level	0.49
C3	Complement C3	Evidence at protein level	0.78
CCDC149	Coiled-coil domain containing 149	Evidence at protein level	0.84
CNTLN	Centlein	Evidence at protein level	0.84
CSF1R	Colony stimulating factor 1 receptor	Evidence at protein level	0.72
CTSK	Cathepsin K	Evidence at protein level	0.83
EGR2	Early growth response 2	Evidence at protein level	0.81
ELAVL4	ELAV like RNA binding protein 4	Evidence at protein level	0.94
EPB41L3	Erythrocyte membrane protein band 4.1 like 3	Evidence at protein level	0.85
ERRFI1	ERBB receptor feedback inhibitor 1	Evidence at protein level	0.86
FMNL2	Formin like 2	Evidence at protein level	0.94
FZD1	Frizzled class receptor 1	Evidence at protein level	0.89
GPBAR1	G protein-coupled bile acid receptor 1	Evidence at protein level	0.73
IL10	Interleukin 10	Evidence at protein level	0.87
LILRA1	Leukocyte immunoglobulin like receptor A1	Evidence at protein level	0.72
MARCO	Macrophage receptor with collagenous structure	Evidence at protein level	0.84
MS4A14	Membrane spanning 4-domains A14	Evidence at protein level	0.86
MSR1	Macrophage scavenger receptor 1	Evidence at protein level	0.72
MYO10	Myosin X	Evidence at protein level	0.84
NAAA	N-acylethanolamine acid amidase	Evidence at protein level	0.31
NEFH	Neurofilament heavy chain	Evidence at protein level	0.8
NRG1	Neuregulin 1	Evidence at protein level	0.85
POFUT1	Protein O-fucosyltransferase 1	Evidence at protein level	0.56
SLC24A4	Solute carrier family 24 member 4	Evidence at protein level	0.79
SLC45A1	Solute carrier family 45 member 1	Evidence at protein level	0.86
SLC46A2	Solute carrier family 46 member 2	Evidence at protein level	0.83
SLC7A7	Solute carrier family 7 member 7	Evidence at protein level	0.67
SOX15	SRY-box transcription factor 15	Evidence at protein level	0.87
TBC1D8	TBC1 domain family member 8	Evidence at protein level	0.76
TESC	Tescalcin	Evidence at protein level	0.61
TMEM176A	Transmembrane protein 176A	Evidence at protein level	0.73
TMEM176B	Transmembrane protein 176B	Evidence at protein level	0.66
TNFRSF8	TNF receptor superfamily member 8	Evidence at protein level	0.78
TTYH3	Tweety family member 3	Evidence at protein level	0.74
ULK2	Unc-51 like autophagy activating kinase 2	Evidence at protein level	0.78
AP2A1	Adaptor related protein complex 2 subunit alpha 1	Evidence at protein level	0.62
C1orf53	Chromosome 1 open reading frame 53	Evidence at protein level	0.83
CDH23	Cadherin related 23	Evidence at protein level	0.75
DENND2B	DENN domain containing 2B	Evidence at protein level	0.89
EPS8	Epidermal growth factor receptor pathway substrate 8	Evidence at protein level	0.76
MYO7A	Myosin VIIA	Evidence at protein level	0.89
RHOC	Ras homolog family member C	Evidence at protein level	0.42
SPRED1	Sprouty related EVH1 domain containing 1	Evidence at protein level	0.9
UTRN	Utrophin	Evidence at protein level	0.36
WDR62	WD repeat domain 62	Evidence at protein level	0.84
XYLT1	Xylosyltransferase 1	Evidence at protein level	0.76
Gene	Gene description	Evidence	TAU score - Blood
LRRC26	Leucine rich repeat containing 26	Evidence at protein level	0.99
TPM2	Tropomyosin 2	Evidence at protein level	0.97
ASIP	Agouti signaling protein	Evidence at protein level	0.98
KRT5	Keratin 5	Evidence at protein level	0.99
GPM6B	Glycoprotein M6B	Evidence at protein level	0.96
TNFRSF21	TNF receptor superfamily member 21	Evidence at protein level	0.96
SCARA5	Scavenger receptor class A member 5	Evidence at protein level	0.99
PTPRS	Protein tyrosine phosphatase receptor type S	Evidence at protein level	0.94
SHD	Src homology 2 domain containing transforming protein D	Evidence at protein level	1
NTM	Neurotrimin	Evidence at protein level	1
SCT	Secretin	Evidence at protein level	0.98
KCNA5	Potassium voltage-gated channel subfamily A member 5	Evidence at protein level	1
SERPINF1	Serpin family F member 1	Evidence at protein level	0.81
P3H2	Prolyl 3-hydroxylase 2	Evidence at protein level	0.96
MYMX	Myomixer, myoblast fusion factor	Evidence at protein level	0.99
KCNK10	Potassium two pore domain channel subfamily K member 10	Evidence at protein level	0.99
EPHA2	EPH receptor A2	Evidence at protein level	1
CYYR1	Cysteine and tyrosine rich 1	Evidence at transcript level	0.98
PPP1R14B	Protein phosphatase 1 regulatory inhibitor subunit 14B	Evidence at protein level	0.8
MYL11	Myosin light chain 11	Evidence at protein level	0.96
CUX2	Cut like homeobox 2	Evidence at protein level	0.99
KCNK1	Potassium two pore domain channel subfamily K member 1	Evidence at protein level	1
MAP1A	Microtubule associated protein 1A	Evidence at protein level	0.99
SMIM41	Small integral membrane protein 41	Evidence at transcript level	1
TSPAN1	Tetraspanin 1	Evidence at protein level	1
SMIM5	Small integral membrane protein 5	Evidence at protein level	0.93
SLC4A3	Solute carrier family 4 member 3	Evidence at protein level	0.97
GAS6	Growth arrest specific 6	Evidence at protein level	0.92
GUCY2D	Guanylate cyclase 2D, retinal	Evidence at protein level	0.98
SRPX	Sushi repeat containing protein X-linked	Evidence at protein level	0.99
CIB2	Calcium and integrin binding family member 2	Evidence at protein level	0.96
TTC39A	Tetratricopeptide repeat domain 39A	Evidence at protein level	0.97
PTCRA	Pre T cell antigen receptor alpha	Evidence at protein level	0.88
RASD1	Ras related dexamethasone induced 1	Evidence at protein level	0.95
COL26A1	Collagen type XXVI alpha 1 chain	Evidence at protein level	0.99
SMIM6	Small integral membrane protein 6	Evidence at transcript level	0.98
TNFRSF11B	TNF receptor superfamily member 11b	Evidence at protein level	1
SCAMP5	Secretory carrier membrane protein 5	Evidence at protein level	0.94
SLC35F3	Solute carrier family 35 member F3	Evidence at protein level	0.99
KCNK17	Potassium two pore domain channel subfamily K member 17	Evidence at protein level	0.97
MYBL2	MYB proto-oncogene like 2	Evidence at protein level	0.94
TMEM210	Transmembrane protein 210	Evidence at protein level	1
ZP1	Zona pellucida glycoprotein 1	Evidence at protein level	1
[truncated: 952 more rows]

## Sheet: Eosinopihls
Gene	Description	Cell type distribution	nTPM	Specificity score	Tau Score						Gene	Gene description	Evidence	TAU score - Blood
CEBPE	CCAAT enhancer binding protein epsilon	Detected in some	504.5	271			0.96				AVP	Arginine vasopressin	Evidence at protein level	0.96
SEMG1	semenogelin 1	Detected in single	26.9	239			1				SEMG1	Semenogelin 1	Evidence at protein level	1
ALOX15	arachidonate 15-lipoxygenase	Detected in some	608	194			0.95				RNASE3	Ribonuclease A family member 3	Evidence at protein level	0.86
CCL23	C-C motif chemokine ligand 23	Detected in some	184.4	163			0.94				FAM170B	Family with sequence similarity 170 member B	Evidence at protein level	1
PRSS41	serine protease 41	Detected in single	10.5	106			1				GATA1	GATA binding protein 1	Evidence at protein level	0.92
LRRC17	leucine rich repeat containing 17	Detected in single	9.9	94			0.99				CFAP276	Cilia and flagella associated protein 276	Evidence at protein level	0.97
PRSS33	serine protease 33	Detected in some	1353.2	68			0.93				TNNT1	Troponin T1, slow skeletal type	Evidence at protein level	0.78
THBS4	thrombospondin 4	Detected in single	4.6	46			0.98				FHL3	Four and a half LIM domains 3	Evidence at protein level	0.63
TMIGD3	transmembrane and immunoglobulin domain containing 3	Detected in some	63	44			0.94				OLIG2	Oligodendrocyte transcription factor 2	Evidence at protein level	0.97
ADORA3	adenosine A3 receptor	Detected in many	602.8	40			0.87				EPX	Eosinophil peroxidase	Evidence at protein level	0.98
SIGLEC8	sialic acid binding Ig like lectin 8	Detected in some	290.9	38			0.93				AOC1	Amine oxidase copper containing 1	Evidence at protein level	0.95
MYCT1	MYC target 1	Detected in single	30.7	33			0.96				CEBPE	CCAAT enhancer binding protein epsilon	Evidence at protein level	0.96
											TMIGD3	Transmembrane and immunoglobulin domain containing 3	Evidence at protein level	0.94
											CHST13	Carbohydrate sulfotransferase 13	Evidence at protein level	0.77
											VSTM1	V-set and transmembrane domain containing 1	Evidence at protein level	0.87
											LYPD1	LY6/PLAUR domain containing 1	Evidence at protein level	0.97
											PRSS33	Serine protease 33	Evidence at protein level	0.93
											ASB2	Ankyrin repeat and SOCS box containing 2	Evidence at protein level	0.8
											PPP1R1B	Protein phosphatase 1 regulatory inhibitor subunit 1B	Evidence at protein level	1
											PPP2R5B	Protein phosphatase 2 regulatory subunit B'beta	Evidence at protein level	0.79
											ADORA3	Adenosine A3 receptor	Evidence at protein level	0.87
											ALOX15	Arachidonate 15-lipoxygenase	Evidence at protein level	0.95
											ARHGEF33	Rho guanine nucleotide exchange factor 33	Evidence at protein level	0.94
											CAMK1	Calcium/calmodulin dependent protein kinase I	Evidence at protein level	0.77
											CAT	Catalase	Evidence at protein level	0.41
											CCL23	C-C motif chemokine ligand 23	Evidence at protein level	0.94
											CCL4L2	C-C motif chemokine ligand 4 like 2	Evidence at protein level	0.8
											CYSLTR2	Cysteinyl leukotriene receptor 2	Evidence at protein level	0.84
											DIXDC1	DIX domain containing 1	Evidence at protein level	0.91
											ECHDC3	Enoyl-CoA hydratase domain containing 3	Evidence at protein level	0.81
											ENSG00000277475		Evidence at transcript level	0.89
											F8A2	Coagulation factor VIII associated 2	Evidence at protein level	0.82
											F8A3	Coagulation factor VIII associated 3	Evidence at protein level	0.82
											FOXI1	Forkhead box I1	Evidence at protein level	1
											FRRS1	Ferric chelate reductase 1	Evidence at protein level	0.82
											GADD45G	Growth arrest and DNA damage inducible gamma	Evidence at protein level	0.96
											GAPT	GRB2 binding adaptor protein, transmembrane	Evidence at protein level	0.64
											GSTM4	Glutathione S-transferase mu 4	Evidence at protein level	0.58
											HAS1	Hyaluronan synthase 1	Evidence at protein level	0.96
											HES1	Hes family bHLH transcription factor 1	Evidence at protein level	0.95
											HES4	Hes family bHLH transcription factor 4	Evidence at protein level	0.96
											HES6	Hes family bHLH transcription factor 6	Evidence at protein level	0.91
											IDO1	Indoleamine 2,3-dioxygenase 1	Evidence at protein level	0.88
											IL34	Interleukin 34	Evidence at protein level	0.98
											KCNJ8	Potassium inwardly rectifying channel subfamily J member 8	Evidence at protein level	0.99
											KHDRBS3	KH RNA binding domain containing, signal transduction associated 3	Evidence at protein level	0.99
											LGALS12	Galectin 12	Evidence at protein level	0.85
											LIMS3	LIM zinc finger domain containing 3	Evidence at protein level	0.95
											LRRC17	Leucine rich repeat containing 17	Evidence at protein level	0.99
											MARCKSL1	MARCKS like 1	Evidence at protein level	0.61
											MARK3	Microtubule affinity regulating kinase 3	Evidence at protein level	0.8
											MGAT4B	Alpha-1,3-mannosyl-glycoprotein 4-beta-N-acetylglucosaminyltransferase B	Evidence at protein level	0.89
											MYCT1	MYC target 1	Evidence at protein level	0.96
											NAA80	N-alpha-acetyltransferase 80, NatH catalytic subunit	Evidence at protein level	0.51
											PDE4D	Phosphodiesterase 4D	Evidence at protein level	0.77
											PIP5K1B	Phosphatidylinositol-4-phosphate 5-kinase type 1 beta	Evidence at protein level	0.83
											PNMA6A	PNMA family member 6A	Evidence at protein level	0.99
											PPDPF	Pancreatic progenitor cell differentiation and proliferation factor	Evidence at protein level	0.5
											PRKCZ	Protein kinase C zeta	Evidence at protein level	0.84
											PRSS41	Serine protease 41	Evidence at transcript level	1
											PYROXD2	Pyridine nucleotide-disulphide oxidoreductase domain 2	Evidence at protein level	0.8
											RPS6KA2	Ribosomal protein S6 kinase A2	Evidence at protein level	0.81
											SIGLEC8	Sialic acid binding Ig like lectin 8	Evidence at protein level	0.93
											SLC16A14	Solute carrier family 16 member 14	Evidence at protein level	0.95
											SLC29A1	Solute carrier family 29 member 1 (Augustine blood group)	Evidence at protein level	0.71
											SMIM1	Small integral membrane protein 1 (Vel blood group)	Evidence at protein level	0.76
											SVOPL	SVOP like	Evidence at protein level	0.99
											TFF3	Trefoil factor 3	Evidence at protein level	0.99
											THBS4	Thrombospondin 4	Evidence at protein level	0.98
											TMEM273	Transmembrane protein 273	Evidence at protein level	0.6
											TRPC6	Transient receptor potential cation channel subfamily C member 6	Evidence at protein level	0.95
											TWIST2	Twist family bHLH transcription factor 2	Evidence at protein level	0.99
											VLDLR	Very low density lipoprotein receptor	Evidence at protein level	0.94
											ZBTB42	Zinc finger and BTB domain containing 42	Evidence at protein level	0.88

## Sheet: BIomarker Scores of Immune Cell
Granulocytes							Monocytes							Dendritic Cells							NK Cells							B-Cells							T-Cells
Gene	Description	Cell lineage distribution	nTPM	Specificity score	Tau Score		Gene	Description	Cell lineage distribution	nTPM	Specificity score	Tau Score		Gene	Description	Cell lineage distribution	nTPM	Specificity score	Tau Score		Gene	Description	Cell type distribution	nTPM	Specificity score	Tau Score		Gene	Description	Cell lineage distribution	nTPM	Specificity score	Tau Score		Gene	Description	Cell lineage distribution	nTPM	Specificity score	Tau Score
CPA3	carboxypeptidase A3	Detected in single	1120	5543	0.97		C1QC	complement C1q C chain	Detected in single	56.5	559	0.94		LRRC26	leucine rich repeat containing 26	Detected in single	117.8	1179	0.99		COX6A2	cytochrome c oxidase subunit 6A2	Detected in single	15	151	1		VPREB3	V-set pre-B cell surrogate light chain 3	Detected in many	807.5	730	0.86		FANK1	fibronectin type III and ankyrin repeat domains 1	Detected in single	61.4	614	0.96
MS4A3	membrane spanning 4-domains A3	Detected in single	2692.2	4500	0.95		C1QB	complement C1q B chain	Detected in many	142.5	83	0.89		TPM2	tropomyosin 2	Detected in single	399.5	922	0.97		ZMAT4	zinc finger matrin-type 4	Detected in single	8.6	86	1		ENSG00000275063		Detected in single	404.4	447	0.88		CTLA4	cytotoxic T-lymphocyte associated protein 4	Detected in single	42.6	427	0.92
PI3	peptidase inhibitor 3	Detected in single	1774.5	4390	0.97		C1QA	complement C1q A chain	Detected in many	227.9	59	0.87		ASIP	agouti signaling protein	Detected in single	125.9	340	0.98		KIR2DL4	killer cell immunoglobulin like receptor, two Ig domains and long cytoplasmic tail 4	Detected in single	8	80	1		ENSG00000277856		Detected in single	34.5	345	0.91		FOXP3	forkhead box P3	Detected in single	52	360	0.94
GATA2	GATA binding protein 2	Detected in single	567.4	4016	0.97		MERTK	MER proto-oncogene, tyrosine kinase	Detected in single	8.7	50	0.92		KRT5	keratin 5	Detected in single	32.6	327	0.99		APOC2	apolipoprotein C2	Detected in single	3.2	29	0.99		COL19A1	collagen type XIX alpha 1 chain	Detected in single	32	299	0.94		ELOVL4	ELOVL fatty acid elongase 4	Detected in single	23.8	238	0.88
CLC	Charcot-Leyden crystal galectin	Detected in all	28919.8	2255	0.75		ENSG00000289692	novel protein	Detected in single	10.7	48	0.92		GPM6B	glycoprotein M6B	Detected in single	78.2	313	0.96		BAALC	BAALC binder of MAP3K1 and KLF4	Detected in single	3.7	28	0.98		IGLL5	immunoglobulin lambda like polypeptide 5	Detected in many	619.6	247	0.86		PRSS35	serine protease 35	Detected in single	19.5	196	0.95
HDC	histidine decarboxylase	Detected in single	686.7	2147	0.98		PGA5	pepsinogen A5	Detected in single	4.3	44	0.91		TNFRSF21	TNF receptor superfamily member 21	Detected in single	69.3	302	0.96		SERPINE1	serpin family E member 1	Detected in single	9.5	25	0.94		ENSG00000277836		Detected in single	17.7	178	0.92		CD248	CD248 molecule	Detected in single	21.9	145	0.91
GATA1	GATA binding protein 1	Detected in single	463.2	1843	0.92		PCDH12	protocadherin 12	Detected in single	4.7	41	0.95		SCARA5	scavenger receptor class A member 5	Detected in single	21.1	212	0.99		NFILZ	NFIL3 like basic leucine zipper	Detected in single	14.5	20	0.93		WNT16	Wnt family member 16	Detected in single	15.6	146	0.93		NEFL	neurofilament light chain	Detected in single	11.2	113	0.92
TCN1	transcobalamin 1	Detected in many	2379	1591	0.94		ALDH1A1	aldehyde dehydrogenase 1 family member A1	Detected in many	87.5	33	0.85		PTPRS	protein tyrosine phosphatase receptor type S	Detected in single	153.7	197	0.94		EXOC1L	exocyst complex component 1 like	Detected in single	1.9	20	1		KLHL14	kelch like family member 14	Detected in single	10.6	106	0.94		CPA5	carboxypeptidase A5	Detected in single	56.6	101	0.81
RHEX	regulator of hemoglobinization and erythroid cell expansion	Detected in single	1318.2	1550	0.95		C2	complement C2	Detected in single	26.1	33	0.86		SHD	Src homology 2 domain containing transforming protein D	Detected in single	17.8	179	1		RAMP1	receptor activity modifying protein 1	Detected in some	70.4	18	0.92		MS4A1	membrane spanning 4-domains A1	Detected in many	630	96	0.79		REG4	regenerating family member 4	Detected in single	24.7	100	0.93
MS4A2	membrane spanning 4-domains A2	Detected in single	275.8	1528	0.98		AVPR2	arginine vasopressin receptor 2	Detected in single	3.5	30	0.93		NTM	neurotrimin	Detected in single	17.5	175	1		LGALS9B	galectin 9B	Detected in single	13.3	17	0.91		CPNE5	copine 5	Detected in single	51.7	93	0.9		TMEM171	transmembrane protein 171	Detected in single	24.1	89	0.9
CXCL8	C-X-C motif chemokine ligand 8	Detected in single	439.6	1040	0.98		PGA4	pepsinogen A4	Detected in single	10.8	26	0.87		SCT	secretin	Detected in single	126.8	137	0.98		TRIM54	tripartite motif containing 54	Detected in single	3.6	17	0.98		CD19	CD19 molecule	Detected in many	172.5	90	0.87		PMCH	pro-melanin concentrating hormone	Detected in single	9.6	86	0.98
CA4	carbonic anhydrase 4	Detected in single	100	1000	0.96		CTTNBP2	cortactin binding protein 2	Detected in single	7.9	26	0.97		KCNA5	potassium voltage-gated channel subfamily A member 5	Detected in single	12.2	122	1		PRDM16	PR/SET domain 16	Detected in single	2.4	16	0.98		STEAP1B	STEAP family member 1B	Detected in single	8.4	85	0.94		THEMIS	thymocyte selection associated	Detected in single	57	83	0.67
Basophils							Classical Monocytes							Myeloid DCs														Naïve B-Cells							T-regs
Gene	Description	Cell type distribution	nTPM	Specificity score	Tau Score		Gene	Description	Cell type distribution	nTPM	Specificity score	Tau Score		Gene	Description	Cell type distribution	nTPM	Specificity score	Tau Score									Gene	Description	Cell type distribution	nTPM	Specificity score	Tau Score		Gene	Description	Cell type distribution	nTPM	Specificity score	Tau Score
HDC	histidine decarboxylase	Detected in single	686.7	2147	0.98		S1PR3	sphingosine-1-phosphate receptor 3	Detected in single	7	18	0.92		XCR1	X-C motif chemokine receptor 1	Detected in single	2.3	24	0.99									GPR17	G protein-coupled receptor 17	Detected in single	1.9	19	0.99		ENSG00000290184	novel protein	Detected in single	2	17	0.99
CPA3	carboxypeptidase A3	Detected in single	1120	1540	0.97		RXFP2	relaxin family peptide receptor 2	Detected in single	1.7	10	0.97		MRC1	mannose receptor C-type 1	Detected in single	4.8	16	0.97									KCNG1	potassium voltage-gated channel modifier subfamily G member 1	Detected in single	7.1	18	0.98		FANK1	fibronectin type III and ankyrin repeat domains 1	Detected in some	61.4	16	0.96
MS4A3	membrane spanning 4-domains A3	Detected in some	2692.2	1476	0.95		CLEC5A	C-type lectin domain containing 5A	Detected in some	9.1	8	0.92		CRIP3	cysteine rich protein 3	Detected in many	44.7	16	0.87									DSP	desmoplakin	Detected in single	2.3	16	0.99		SEMA3G	semaphorin 3G	Detected in single	1.4	15	0.99
TPSAB1	tryptase alpha/beta 1	Detected in single	90	900	0.99		CYP1B1	cytochrome P450 family 1 subfamily B member 1	Detected in many	157.2	7	0.82		CD1E	CD1e molecule	Detected in some	62.6	14	0.93									APBB2	amyloid beta precursor protein binding family B member 2	Detected in single	5.5	16	0.95		FOXP3	forkhead box P3	Detected in some	52	11	0.94
MS4A2	membrane spanning 4-domains A2	Detected in single	275.8	873	0.98		TDRD9	tudor domain containing 9	Detected in single	1.5	6	0.97		HTR7	5-hydroxytryptamine receptor 7	Detected in single	1.4	12	0.96									JSRP1	junctional sarcoplasmic reticulum protein 1	Detected in single	2.7	10	0.96		HACD1	3-hydroxyacyl-CoA dehydratase 1	Detected in many	55.9	11	0.79
IL4	interleukin 4	Detected in single	476.8	862	0.98		ALDH1A1	aldehyde dehydrogenase 1 family member A1	Detected in many	87.5	6	0.85		CD207	CD207 molecule	Detected in single	1.1	12	0.98									SLC26A4	solute carrier family 26 member 4	Detected in single	1	8	0.95		ACTG2	actin gamma 2, smooth muscle	Detected in single	8.6	11	0.85
TRIM64B	tripartite motif containing 64B	Detected in single	83.9	839	1		CCL8	C-C motif chemokine ligand 8	Detected in single	3.4	6	0.96		CLEC10A	C-type lectin domain containing 10A	Detected in many	466.5	12	0.85									TUBB3	tubulin beta 3 class III	Detected in single	2.5	8	0.96		PMCH	pro-melanin concentrating hormone	Detected in some	9.6	10	0.98
GCSAML	germinal center associated signaling and motility like	Detected in single	228.8	670	0.96		NRG1	neuregulin 1	Detected in some	53.9	5	0.85		NDRG2	NDRG family member 2	Detected in many	204.5	11	0.66									CCN2	cellular communication network factor 2	Detected in some	8.1	7	0.97		BOLL	boule homolog, RNA binding protein	Detected in single	1.5	10	0.96
TEX101	testis expressed 101	Detected in single	55.7	557	1		ABCC6	ATP binding cassette subfamily C member 6	Detected in single	3.9	5	0.91		DEPTOR	DEP domain containing MTOR interacting protein	Detected in some	20.3	11	0.86									AKAP6	A-kinase anchoring protein 6	Detected in single	3.4	6	0.88		TRIM16	tripartite motif containing 16	Detected in many	44.9	9	0.76
CD200R1L	CD200 receptor 1 like	Detected in single	85.4	386	0.98		FXYD6	FXYD domain containing ion transport regulator 6	Detected in some	37.7	4	0.86		EHF	ETS homologous factor	Detected in single	1.7	11	0.98									SLC2A5	solute carrier family 2 member 5	Detected in some	23.3	5	0.83		OGN	osteoglycin	Detected in single	1.7	9	0.94
SLC45A3	solute carrier family 45 member 3	Detected in single	40.6	382	0.99		Non-Classical Monocytes							PKIB	cAMP-dependent protein kinase inhibitor beta	Detected in some	34.9	10	0.89									H4C4	H4 clustered histone 4	Detected in single	3.5	4	0.86		DUSP4	dual specificity phosphatase 4	Detected in single	6.8	9	0.96
GATA2	GATA binding protein 2	Detected in some	567.4	361	0.97		Gene	Description	Cell type distribution	nTPM	Specificity score	Tau Score		C19orf33	chromosome 19 open reading frame 33	Detected in many	22.3	10	0.8									DBNDD1	dysbindin domain containing 1	Detected in some	12.9	4	0.89		RTKN2	rhotekin 2	Detected in some	16.7	8	0.92
Eosinophils							L1TD1	LINE1 type transposase domain containing 1	Detected in single	5.1	13	0.96		Plasmacytoid														Memory B-Cells							gdT-Cells
Gene	Description	Cell type distribution	nTPM	Specificity score	Tau Score		LYPD2	LY6/PLAUR domain containing 2	Detected in some	442.4	13	0.88		Gene	Description	Cell type distribution	nTPM	Specificity score	Tau Score									Gene	Description	Cell type distribution	nTPM	Specificity score	Tau Score		Gene	Description	Cell type distribution	nTPM	Specificity score	Tau Score
CEBPE	CCAAT enhancer binding protein epsilon	Detected in some	504.5	271	0.96		CKB	creatine kinase B	Detected in many	292.6	10	0.84		LRRC26	leucine rich repeat containing 26	Detected in single	117.8	1179	0.99									TAS1R3	taste 1 receptor member 3	Detected in single	1.6	17	0.99		TMEM132C	transmembrane protein 132C	Detected in single	1.8	19	0.99
SEMG1	semenogelin 1	Detected in single	26.9	239	1		CTTNBP2	cortactin binding protein 2	Detected in single	7.9	9	0.97		TPM2	tropomyosin 2	Detected in single	399.5	811	0.97									ARL14	ADP ribosylation factor like GTPase 14	Detected in single	1.8	15	0.99		GSC	goosecoid homeobox	Detected in single	3.7	8	0.93
ALOX15	arachidonate 15-lipoxygenase	Detected in some	608	194	0.95		VMO1	vitelline membrane outer layer 1 homolog	Detected in some	112.2	9	0.91		ASIP	agouti signaling protein	Detected in single	125.9	340	0.98									APOD	apolipoprotein D	Detected in single	5	14	0.96		LIM2	lens intrinsic membrane protein 2	Detected in some	11.3	7	0.9
CCL23	C-C motif chemokine ligand 23	Detected in some	184.4	163	0.94		PAQR4	progestin and adipoQ receptor family member 4	Detected in single	3.6	8	0.91		KRT5	keratin 5	Detected in single	32.6	327	0.99									RASSF6	Ras association domain family member 6	Detected in single	2.7	8	0.96		KIR3DL1	killer cell immunoglobulin like receptor, three Ig domains and long cytoplasmic tail 1	Detected in single	1.8	5	0.95
PRSS41	serine protease 41	Detected in single	10.5	106	1		PCDH12	protocadherin 12	Detected in single	4.7	8	0.95		GPM6B	glycoprotein M6B	Detected in single	78.2	230	0.96									IL5	interleukin 5	Detected in single	1.4	8	0.98		BNC2	basonuclin 2	Detected in single	2.5	5	0.91
LRRC17	leucine rich repeat containing 17	Detected in single	9.9	94	0.99		THAP10	THAP domain containing 10	Detected in single	4.2	7	0.9		PTPRS	protein tyrosine phosphatase receptor type S	Detected in single	153.7	197	0.94									DKKL1	dickkopf like acrosomal protein 1	Detected in single	1.7	6	0.98		TARP	TCR gamma alternate reading frame protein	Detected in many	1208.2	5	0.69
PRSS33	serine protease 33	Detected in some	1353.2	68	0.93		MRAS	muscle RAS oncogene homolog	Detected in some	25.3	6	0.89		SHD	Src homology 2 domain containing transforming protein D	Detected in single	17.8	179	1									H3C7	H3 clustered histone 7	Detected in single	1.8	5	0.92		MAIT T-cells
THBS4	thrombospondin 4	Detected in single	4.6	46	0.98		GSTA4	glutathione S-transferase alpha 4	Detected in many	20.1	6	0.78		NTM	neurotrimin	Detected in single	17.5	175	1									SPACA3	sperm acrosome associated 3	Detected in single	1.2	5	0.96		Gene	Description	Cell type distribution	nTPM	Specificity score	Tau Score
TMIGD3	transmembrane and immunoglobulin domain containing 3	Detected in some	63	44	0.94		ICAM4	intercellular adhesion molecule 4 (Landsteiner-Wiener blood group)	Detected in many	216.1	6	0.69		SCT	secretin	Detected in single	126.8	137	0.98									SLC16A4	solute carrier family 16 member 4	Detected in single	1.5	4	0.88		NTN4	netrin 4	Detected in single	1.6	12	0.98
ADORA3	adenosine A3 receptor	Detected in many	602.8	40	0.87		PPM1N	protein phosphatase, Mg2+/Mn2+ dependent 1N (putative)	Detected in all	137.2	6	0.63		KCNA5	potassium voltage-gated channel subfamily A member 5	Detected in single	12.2	122	1									NTNG1	netrin G1	Detected in single	1.1	4	0.88		PRSS35	serine protease 35	Detected in some	19.5	9	0.95
SIGLEC8	sialic acid binding Ig like lectin 8	Detected in some	290.9	38	0.93		Intermediate Monocytes							SCARA5	scavenger receptor class A member 5	Detected in single	21.1	121	0.99									PCDHGA12	protocadherin gamma subfamily A, 12	Detected in single	1.2	4	0.96		IL23R	interleukin 23 receptor	Detected in some	24.1	9	0.92
MYCT1	MYC target 1	Detected in single	30.7	33	0.96		Gene	Description	Cell type distribution	nTPM	Specificity score	Tau Score		MYMX	myomixer, myoblast fusion factor	Detected in single	10.6	107	0.99																TPBG	trophoblast glycoprotein	Detected in single	1.4	8	0.98
Neutrophils							C1QC	complement C1q C chain	Detected in some	56.5	6	0.94																							SLC4A10	solute carrier family 4 member 10	Detected in some	63.4	8	0.92
Gene	Description	Cell type distribution	nTPM	Specificity score	Tau Score																														ITPKA	inositol-trisphosphate 3-kinase A	Detected in single	1.4	8	0.97
PI3	peptidase inhibitor 3	Detected in some	1774.5	1026	0.97																														ME1	malic enzyme 1	Detected in some	16	7	0.92
CHI3L1	chitinase 3 like 1	Detected in single	472.1	494	0.97																														COLQ	collagen like tail subunit of asymmetric acetylcholinesterase	Detected in some	61	6	0.84
CXCL8	C-X-C motif chemokine ligand 8	Detected in some	439.6	408	0.98																														TSPAN15	tetraspanin 15	Detected in many	19.5	6	0.85
FCGR3B	Fc gamma receptor IIIb	Detected in many	6077.6	356	0.89																														CYP27B1	cytochrome P450 family 27 subfamily B member 1	Detected in single	1.2	6	0.95
ANXA3	annexin A3	Detected in single	208.7	328	0.96																														ELOVL4	ELOVL fatty acid elongase 4	Detected in some	23.8	6	0.88
TGM3	transglutaminase 3	Detected in single	30.4	295	1																														ROR2	receptor tyrosine kinase like orphan receptor 2	Detected in single	1	6	0.97
CXCL1	C-X-C motif chemokine ligand 1	Detected in single	47.5	244	0.99																														Naïve CD4 T-cells
BTNL3	butyrophilin like 3	Detected in single	22.4	207	0.99																														Gene	Description	Cell type distribution	nTPM	Specificity score	Tau Score
C4BPA	complement component 4 binding protein alpha	Detected in single	29.6	137	0.99																														FHIT	fragile histidine triad diadenosine triphosphatase	Detected in many	87.9	4	0.62
MMP9	matrix metallopeptidase 9	Detected in some	272.9	127	0.97																														Memory CD4 T-cells
MME	membrane metalloendopeptidase	Detected in some	139.9	123	0.98																														Gene	Description	Cell type distribution	nTPM	Specificity score	Tau Score
CXCL6	C-X-C motif chemokine ligand 6	Detected in single	10.4	105	1																														ADAM23	ADAM metallopeptidase domain 23	Detected in single	2.1	16	0.98
																																			NEFL	neurofilament light chain	Detected in some	11.2	5	0.92
																																			Naïve CD8 T-cells
																																			Gene	Description	Cell type distribution	nTPM	Specificity score	Tau Score
																																			CFAP97D2	CFAP97 domain containing 2	Detected in single	4	13	0.97
																																			CD248	CD248 molecule	Detected in some	21.9	7	0.91
																																			MXRA8	matrix remodeling associated 8	Detected in single	6.4	7	0.97
																																			ZCCHC12	zinc finger CCHC-type containing 12	Detected in single	1.2	6	0.96
																																			NRCAM	neuronal cell adhesion molecule	Detected in single	2.1	6	0.96
																																			REG4	regenerating family member 4	Detected in some	24.7	6	0.93
																																			SFRP5	secreted frizzled related protein 5	Detected in single	3.6	4	0.96
																																			MT3	metallothionein 3	Detected in some	5	4	0.92
