# Supplementary material for: RNAseq of INOCA patients identifies innate, invariant, and acquired immune changes: potential autoimmune microvascular dysfunction
Source: Front Cardiovasc Med. 2024 Jun 24;11:1385457. doi: 10.3389/fcvm.2024.1385457 (PMC11228317; doi:10.3389/fcvm.2024.1385457)
Supplement: Supplementary Data S3 — Additional published markers of MAIT, pcDC, and mem B cells. [file Table3.xlsx]

## Sheet: Sheet1
	Cell Type	Info/Alias	Gene	CAD vs Control	pval	DEG?	INOCA vs Control	pval	DEG?
	MAIT		CD4	-1.04906	0.556841	FALSE	1.03827	0.627964	FALSE
		CD8 genes	CD8A	1.0079	0.951282	FALSE	1.21865	0.115914	FALSE
			CD8B	-1.16712	0.228619	FALSE	1.03902	0.758479	FALSE
			CD8B2	-1.47724	0.0914769	FALSE	-1.29581	0.308195	FALSE
		CD3 genes	CD3D	-1.08971	0.354074	FALSE	1.17173	0.0570979	FALSE
			CD3E	-1.02479	0.763584	FALSE	1.20097	0.0170911	FALSE
			CD3EAP	-1.01329	0.889017	FALSE	1.10158	0.247473	FALSE
			CD3G	-1.0816	0.348567	FALSE	1.2098	0.0144787	FALSE
		Not Mapped	TRAJ	#N/A	#N/A	#N/A	#N/A	#N/A	#N/A
	Memory B Cell		CD27	-1.08219	0.363388	FALSE	1.14887	0.0983254	FALSE
		IgD; not mapped	IGHD	#N/A	#N/A	#N/A	#N/A	#N/A	#N/A
		IgM	IGHMBP2	-1.1139	0.0927284	FALSE	-1.01284	0.831966	FALSE
		CD20	MS4A1	1.04166	0.740871	FALSE	-1.03863	0.720222	FALSE
	pcDC	Not Mapped	Lin	#N/A	#N/A	#N/A	#N/A	#N/A	#N/A
			ITGAM	1.06474	0.470658	FALSE	-1.12404	0.144521	FALSE
		HLA-DR genes	HLA-DRA	1.06441	0.888226	FALSE	-1.00134	0.997467	FALSE
			HLA-DRB1	-1.22583	0.40391	FALSE	1.13306	0.618567	FALSE
			HLA-DRB3	1.23678	0.70697	FALSE	-1.21367	0.750224	FALSE
			HLA-DRB4	1.40019	0.593315	FALSE	-1.13833	0.878712	FALSE
			HLA-DRB5	-2.12305	0.060215	FALSE	-1.02288	0.955664	FALSE
			HLA-DRB6	-1.01699	0.984538	FALSE	1.7938	0.372328	FALSE
			CLEC4C	1.01312	0.942052	FALSE	1.01948	0.903385	FALSE
		Not Mapped	IL3RA	NA	NA	FALSE	NA	NA	FALSE
		BDCA4	NRP1	1.0555	0.735126	FALSE	1.07507	0.62363	FALSE
